# Supplementary material for: 1-Ethyl-3,3-di­methyl­spiro­[indoline-2,8′-phenaleno[1,9-fg]chromene]
Source: IUCrdata. 2024 Feb 13;9(Pt 2):x240137. doi: 10.1107/S2414314624001378 (PMC10915545; doi:10.1107/S2414314624001378)
Supplement: Supplementary file 1 [file x-09-x240137-sup1.cif]

##############################################################################
#                                                                            #
# This CIF contains the data for a data article accepted for                 #
# publication in IUCrData. It conforms to the requirements of                #
# Notes for Authors for IUCrData, and has been                               #
# peer reviewed under the auspices of IUCrData.                              #
#                                                                            #
# Full details of the Crystallographic Information File format               #
# are given in the paper "The Crystallographic Information File (CIF):       #
# a New Standard Archive File for Crystallography" by S. R. Hall, F. H.      #
# Allen and I. D. Brown [Acta Cryst. (1991), A47, 655-685].                  #
#                                                                            #
# The current version of the core CIF dictionary is obtainable from          #
# ftp://ftp.iucr.org/pub/cif_core.dic.                                       #
#                                                                            #
# Software is freely available for graphical display of the structure(s)     #
# in this CIF. For information consult the CIF software page                 #
# http://www.iucr.org/resources/cif/software.                                #
#                                                                            #
# This file may be used for bona fide research purposes within the           #
# scientific community so long as proper attribution is given to the data    # 
# article from which it was obtained.                                        #
#                                                                            #
##############################################################################
data_I
_database_code_depnum_ccdc_archive 'CCDC 2109994'
_audit_creation_method     'SHELXL-2014/7'
_journal_date_recd_electronic     2024-01-22
_journal_date_accepted     2024-02-12
_journal_name_full     'IUCrData'
_journal_year     2024
_journal_volume     9
_journal_issue      2
_journal_page_first     0
_journal_page_last     0
_journal_paper_category     HO
_journal_paper_doi     10.1107/S2414314624001378
_journal_coeditor_code     HB4461
_publ_contact_author_name     'Zhiqiang Liu'
_publ_contact_author_address
;
State Key Laboratory of Crystal Materials, Shandong University, Jinan 250100,
 P. R. China
;
_publ_contact_author_email     'zqliu@sdu.edu.cn'
_publ_contact_author_fax     ?
_publ_contact_author_phone     ?
_publ_section_title
;
1-Ethyl-3,3-dimethylspiro[indoline-2,8'-phenaleno[1,9-<i>fg</i>]chromene]
;
loop_
    _publ_author_name
    _publ_author_footnote
    _publ_author_address
    'Zhu., Xiaoming' .
;
State Key Laboratory of Crystal Materials, Shandong University, Jinan 250100,
People's Republic of China
;
    'Jiang, Zhen' .
;
State Key Laboratory of Crystal Materials, Shandong University, Jinan 250100,
People's Republic of China
;
    'Liu, Zhiqiang' .
;
State Key Laboratory of Crystal Materials, Shandong University, Jinan 250100,
People's Republic of China
;
_publ_section_synopsis
;
Both molecules in the asymmetric unit of the title compound are twisted. In the
crystal, weak C---H...\p interactions link the molecules into a
three-dimensional network.
;
_chemical_name_systematic
;
1-Ethyl-3,3-dimethylspiro[indoline-2,8'-phenaleno[1,9-<i>fg</i>]chromene]
;
_chemical_name_common     ?
_chemical_formula_moiety     'C30 H25 N O'
_chemical_formula_sum     'C30 H25 N O'
_chemical_formula_iupac     'C30 H25 N O'
_chemical_formula_weight     415.51
_chemical_melting_point     ?
_chemical_absolute_configuration     ?
_space_group_crystal_system     orthorhombic
_space_group_name_H-M_alt     'F d d 2'
_space_group_name_Hall     'F 2 -2d'
loop_
    _space_group_symop_operation_xyz
    'x, y, z'
    '-x, -y, z'
    '-x+1/4, y+1/4, z+1/4'
    'x+1/4, -y+1/4, z+1/4'
    'x, y+1/2, z+1/2'
    '-x, -y+1/2, z+1/2'
    '-x+1/4, y+3/4, z+3/4'
    'x+1/4, -y+3/4, z+3/4'
    'x+1/2, y, z+1/2'
    '-x+1/2, -y, z+1/2'
    '-x+3/4, y+1/4, z+3/4'
    'x+3/4, -y+1/4, z+3/4'
    'x+1/2, y+1/2, z'
    '-x+1/2, -y+1/2, z'
    '-x+3/4, y+3/4, z+1/4'
    'x+3/4, -y+3/4, z+1/4'
_cell_length_a     27.8745(9)
_cell_length_b     83.475(3)
_cell_length_c     7.5368(2)
_cell_angle_alpha     90
_cell_angle_beta     90
_cell_angle_gamma     90
_cell_volume     17536.7(10)
_cell_formula_units_Z     32
_cell_measurement_reflns_used     9930
_cell_measurement_theta_min     3.34
_cell_measurement_theta_max     72.22
_cell_measurement_temperature     150(2)
_exptl_crystal_description     plate
_exptl_crystal_colour     yellow
_exptl_crystal_size_max     0.326
_exptl_crystal_size_mid     0.131
_exptl_crystal_size_min     0.057
_exptl_crystal_density_diffrn     1.259
_exptl_crystal_density_meas     ?
_exptl_crystal_density_method     ?
_exptl_crystal_F_000     7040
_exptl_absorpt_coefficient_mu     0.582
_exptl_absorpt_correction_type     multi-scan
_exptl_absorpt_process_details
;
(SADABS; Krause et al., 2015)
;
_exptl_absorpt_correction_T_min     0.833
_exptl_absorpt_correction_T_max     0.968
_diffrn_ambient_temperature     150(2)
_diffrn_source     ?
_diffrn_radiation_type     CuK\a
_diffrn_radiation_wavelength     1.54178
_diffrn_measurement_device_type     'Bruker D8 VENTURE'
_diffrn_measurement_method     '\f and \w scans'
_diffrn_detector_area_resol_mean     8.3
_diffrn_reflns_number     48787
_diffrn_reflns_av_R_equivalents     0.0387
_diffrn_reflns_av_unetI/netI     0.0242
_diffrn_reflns_theta_min     2.117
_diffrn_reflns_theta_max     72.318
_diffrn_reflns_theta_full     67.679
_diffrn_measured_fraction_theta_max     1.000
_diffrn_measured_fraction_theta_full     1.000
_diffrn_reflns_limit_h_min     -34
_diffrn_reflns_limit_h_max     34
_diffrn_reflns_limit_k_min     -102
_diffrn_reflns_limit_k_max     102
_diffrn_reflns_limit_l_min     -7
_diffrn_reflns_limit_l_max     9
_refine_special_details     ?
_reflns_number_total     7883
_reflns_number_gt     7093
_reflns_threshold_expression     'I > 2\s(I)'
_refine_ls_structure_factor_coef     Fsqd
_refine_ls_matrix_type     full
_refine_ls_R_factor_all     0.0382
_refine_ls_R_factor_gt     0.0319
_refine_ls_wR_factor_gt     0.0836
_refine_ls_wR_factor_ref     0.0875
_refine_ls_goodness_of_fit_ref     1.047
_refine_ls_restrained_S_all     1.047
_refine_ls_number_reflns     7883
_refine_ls_number_parameters     583
_refine_ls_number_restraints     1
_refine_ls_hydrogen_treatment     constr
_refine_ls_weighting_scheme     calc
_refine_ls_weighting_details
              'w=1/[\s^2^(Fo^2^)+(0.0516P)^2^+4.5797P] where P=(Fo^2^+2Fc^2^)/3'
_atom_sites_solution_hydrogens     geom
_atom_sites_solution_primary     direct
_atom_sites_solution_secondary     ?
_refine_ls_shift/su_max     0.001
_refine_ls_shift/su_mean     0.000
_refine_diff_density_max     0.141
_refine_diff_density_min     -0.122
_refine_ls_extinction_method     none
_refine_ls_extinction_coef     .
_refine_ls_abs_structure_details
;
Flack <i>x</i> determined using 2576 quotients
[(<i>I</i>^+^)-(<i>I</i>^-^)]/[(<i>I</i>^+^)+(<i>I</i>^-^)]
(Parsons <i>et al.</i>,  2013)
;
_refine_ls_abs_structure_Flack     0.05(11)
loop_
    _atom_type_symbol
    _atom_type_description
    _atom_type_scat_dispersion_real
    _atom_type_scat_dispersion_imag
    _atom_type_scat_source
    'C' 'C' 0.0181 0.0091
                         'International Tables Vol C Tables 4.2.6.8 and 6.1.1.4'
    'H' 'H' 0.0000 0.0000
                         'International Tables Vol C Tables 4.2.6.8 and 6.1.1.4'
    'N' 'N' 0.0311 0.0180
                         'International Tables Vol C Tables 4.2.6.8 and 6.1.1.4'
    'O' 'O' 0.0492 0.0322
                         'International Tables Vol C Tables 4.2.6.8 and 6.1.1.4'
_computing_data_collection
;
APEX2 (Bruker, 2014)
;
_computing_cell_refinement
;
SAINT (Bruker, 2014)
;
_computing_data_reduction
;
SAINT (Bruker, 2014)
;
_computing_structure_solution
;
SHELXS97 (Sheldrick 2008)
;
_computing_structure_refinement
;
<i>SHELXL2014/7</i> (Sheldrick, 2015)
;
_computing_molecular_graphics
;
SHELXTL (Sheldrick 2008)
;
_computing_publication_material
;
SHELXTL (Sheldrick 2008)
;
loop_
    _atom_site_type_symbol
    _atom_site_label
    _atom_site_fract_x
    _atom_site_fract_y
    _atom_site_fract_z
    _atom_site_U_iso_or_equiv
    _atom_site_adp_type
    _atom_site_calc_flag
    _atom_site_occupancy
    _atom_site_disorder_assembly
    _atom_site_disorder_group
    O O1 0.68396(5) 0.27565(2) 0.2726(2) 0.0402(3) Uani d 1 . .
    O O2 0.78817(5) 0.38019(2) 0.6660(2) 0.0409(3) Uani d 1 . .
    N N1 0.75013(6) 0.29216(2) 0.3061(3) 0.0406(4) Uani d 1 . .
    N N2 0.72477(6) 0.39843(2) 0.6480(2) 0.0391(4) Uani d 1 . .
    C C1 0.49157(8) 0.22651(3) -0.1132(4) 0.0526(6) Uani d 1 . .
    H H1 0.4682 0.2226 -0.1943 0.063 Uiso calc 1 . .
    C C2 0.52104(8) 0.23919(3) -0.1621(4) 0.0466(5) Uani d 1 . .
    H H12 0.5179 0.2438 -0.2767 0.056 Uiso calc 1 . .
    C C3 0.55520(7) 0.24517(2) -0.0444(3) 0.0389(5) Uani d 1 . .
    C C4 0.56028(7) 0.23788(2) 0.1260(3) 0.0376(4) Uani d 1 . .
    C C5 0.59466(7) 0.24381(2) 0.2485(3) 0.0353(4) Uani d 1 . .
    C C6 0.62375(7) 0.25712(2) 0.1999(3) 0.0351(4) Uani d 1 . .
    C C7 0.65673(7) 0.26294(2) 0.3240(3) 0.0366(4) Uani d 1 . .
    C C8 0.71032(7) 0.28537(3) 0.4033(3) 0.0399(5) Uani d 1 . .
    C C9 0.67930(7) 0.30043(3) 0.4504(3) 0.0412(5) Uani d 1 . .
    C C10 0.69106(7) 0.31118(3) 0.2957(3) 0.0397(5) Uani d 1 . .
    C C11 0.66867(8) 0.32476(3) 0.2334(3) 0.0459(5) Uani d 1 . .
    H H25 0.6396 0.3284 0.2858 0.055 Uiso calc 1 . .
    C C12 0.68919(9) 0.33315(3) 0.0921(4) 0.0488(5) Uani d 1 . .
    H H2 0.6738 0.3425 0.0469 0.059 Uiso calc 1 . .
    C C13 0.73180(9) 0.32794(3) 0.0178(3) 0.0482(5) Uani d 1 . .
    H H3 0.7457 0.3338 -0.0770 0.058 Uiso calc 1 . .
    C C14 0.75482(8) 0.31420(3) 0.0791(3) 0.0445(5) Uani d 1 . .
    H H4 0.7841 0.3107 0.0278 0.053 Uiso calc 1 . .
    C C15 0.73375(7) 0.30585(2) 0.2170(3) 0.0391(4) Uani d 1 . .
    C C16 0.78824(8) 0.28208(3) 0.2337(3) 0.0473(5) Uani d 1 . .
    H H5 0.7957 0.2736 0.3215 0.057 Uiso calc 1 . .
    H H6 0.8174 0.2887 0.2198 0.057 Uiso calc 1 . .
    C C17 0.77745(10) 0.27406(3) 0.0559(4) 0.0604(7) Uani d 1 . .
    H H8 0.7506 0.2666 0.0701 0.091 Uiso calc 1 . .
    H H9 0.8059 0.2682 0.0154 0.091 Uiso calc 1 . .
    H H7 0.7690 0.2823 -0.0318 0.091 Uiso calc 1 . .
    C C18 0.72429(8) 0.27535(3) 0.5602(3) 0.0446(5) Uani d 1 . .
    H H18 0.7511 0.2785 0.6300 0.054 Uiso calc 1 . .
    C C19 0.70026(8) 0.26220(3) 0.6043(3) 0.0438(5) Uani d 1 . .
    H H10 0.7078 0.2569 0.7122 0.053 Uiso calc 1 . .
    C C20 0.66256(7) 0.25577(3) 0.4907(3) 0.0394(4) Uani d 1 . .
    C C21 0.63335(8) 0.24281(3) 0.5358(3) 0.0414(5) Uani d 1 . .
    H H11 0.6370 0.2380 0.6492 0.050 Uiso calc 1 . .
    C C22 0.59920(7) 0.23676(2) 0.4196(3) 0.0391(5) Uani d 1 . .
    C C23 0.49588(8) 0.21950(3) 0.0514(4) 0.0520(6) Uani d 1 . .
    H H15 0.4755 0.2108 0.0817 0.062 Uiso calc 1 . .
    C C24 0.52960(7) 0.22493(2) 0.1750(4) 0.0441(5) Uani d 1 . .
    C C25 0.53434(8) 0.21828(3) 0.3484(4) 0.0485(6) Uani d 1 . .
    H H13 0.5137 0.2098 0.3834 0.058 Uiso calc 1 . .
    C C26 0.56729(8) 0.22374(3) 0.4634(3) 0.0450(5) Uani d 1 . .
    H H14 0.5697 0.2189 0.5771 0.054 Uiso calc 1 . .
    C C27 0.58500(7) 0.25868(3) -0.0873(3) 0.0405(5) Uani d 1 . .
    H H16 0.5816 0.2637 -0.1999 0.049 Uiso calc 1 . .
    C C28 0.61772(7) 0.26445(2) 0.0283(3) 0.0379(4) Uani d 1 . .
    H H17 0.6369 0.2734 -0.0038 0.045 Uiso calc 1 . .
    C C29 0.62612(8) 0.29652(3) 0.4726(4) 0.0492(5) Uani d 1 . .
    H H21 0.6086 0.3063 0.5046 0.074 Uiso calc 1 . .
    H H20 0.6222 0.2885 0.5667 0.074 Uiso calc 1 . .
    H H19 0.6134 0.2923 0.3609 0.074 Uiso calc 1 . .
    C C30 0.69756(9) 0.30836(3) 0.6232(3) 0.0498(5) Uani d 1 . .
    H H22 0.7323 0.3100 0.6153 0.075 Uiso calc 1 . .
    H H24 0.6903 0.3014 0.7244 0.075 Uiso calc 1 . .
    H H23 0.6816 0.3187 0.6394 0.075 Uiso calc 1 . .
    C C31 0.79572(10) 0.43889(3) 0.8270(4) 0.0552(6) Uani d 1 . .
    H H26 0.8132 0.4481 0.8642 0.066 Uiso calc 1 . .
    C C32 0.81345(8) 0.42939(3) 0.6893(4) 0.0480(5) Uani d 1 . .
    H H29 0.8427 0.4321 0.6317 0.058 Uiso calc 1 . .
    C C33 0.78762(7) 0.41609(3) 0.6387(3) 0.0402(5) Uani d 1 . .
    C C34 0.79542(7) 0.40448(3) 0.4869(3) 0.0401(5) Uani d 1 . .
    C C35 0.76095(7) 0.39047(3) 0.5436(3) 0.0377(4) Uani d 1 . .
    C C36 0.79747(7) 0.36449(2) 0.6332(3) 0.0352(4) Uani d 1 . .
    C C37 0.82225(6) 0.35612(2) 0.7649(3) 0.0346(4) Uani d 1 . .
    C C38 0.83340(7) 0.33967(2) 0.7347(3) 0.0362(4) Uani d 1 . .
    C C39 0.85763(7) 0.33074(3) 0.8681(3) 0.0386(5) Uani d 1 . .
    C C40 0.87026(7) 0.33803(3) 1.0307(3) 0.0417(5) Uani d 1 . .
    C C41 0.89302(8) 0.32885(3) 1.1613(4) 0.0509(6) Uani d 1 . .
    H H39 0.9013 0.3336 1.2718 0.061 Uiso calc 1 . .
    C C42 0.90363(9) 0.31284(3) 1.1303(4) 0.0553(6) Uani d 1 . .
    H H27 0.9195 0.3068 1.2194 0.066 Uiso calc 1 . .
    C C43 0.75289(10) 0.43503(3) 0.9099(4) 0.0546(6) Uani d 1 . .
    H H28 0.7412 0.4417 1.0025 0.066 Uiso calc 1 . .
    C C44 0.77800(9) 0.41241(3) 0.3140(3) 0.0505(6) Uani d 1 . .
    H H31 0.7440 0.4153 0.3256 0.076 Uiso calc 1 . .
    H H30 0.7820 0.4049 0.2151 0.076 Uiso calc 1 . .
    H H32 0.7969 0.4221 0.2913 0.076 Uiso calc 1 . .
    C C45 0.78170(7) 0.35692(3) 0.4769(3) 0.0397(5) Uani d 1 . .
    C C46 0.75138(8) 0.36604(3) 0.3590(3) 0.0447(5) Uani d 1 . .
    H H33 0.7390 0.3611 0.2553 0.054 Uiso calc 1 . .
    C C47 0.74031(8) 0.38122(3) 0.3921(3) 0.0427(5) Uani d 1 . .
    H H34 0.7182 0.3865 0.3157 0.051 Uiso calc 1 . .
    C C48 0.79326(8) 0.34089(3) 0.4491(3) 0.0454(5) Uani d 1 . .
    H H35 0.7833 0.3358 0.3425 0.054 Uiso calc 1 . .
    C C49 0.81906(7) 0.33215(3) 0.5736(3) 0.0416(5) Uani d 1 . .
    C C50 0.83064(8) 0.31546(3) 0.5486(4) 0.0513(6) Uani d 1 . .
    H H41 0.8218 0.3103 0.4411 0.062 Uiso calc 1 . .
    C C51 0.85366(8) 0.30704(3) 0.6740(4) 0.0527(6) Uani d 1 . .
    H H40 0.8605 0.2961 0.6531 0.063 Uiso calc 1 . .
    C C52 0.86823(7) 0.31413(3) 0.8381(4) 0.0450(5) Uani d 1 . .
    C C53 0.85825(7) 0.35469(3) 1.0575(3) 0.0419(5) Uani d 1 . .
    H H36 0.8664 0.3597 1.1667 0.050 Uiso calc 1 . .
    C C54 0.83572(7) 0.36331(2) 0.9311(3) 0.0377(4) Uani d 1 . .
    H H37 0.8287 0.3743 0.9521 0.045 Uiso calc 1 . .
    C C55 0.89149(8) 0.30561(3) 0.9725(4) 0.0538(6) Uani d 1 . .
    H H38 0.8990 0.2946 0.9546 0.065 Uiso calc 1 . .
    C C56 0.68720(8) 0.38924(3) 0.7366(3) 0.0460(5) Uani d 1 . .
    H H43 0.6766 0.3806 0.6555 0.055 Uiso calc 1 . .
    H H42 0.6594 0.3964 0.7568 0.055 Uiso calc 1 . .
    C C57 0.70128(9) 0.38166(3) 0.9140(4) 0.0564(6) Uani d 1 . .
    H H46 0.7249 0.3732 0.8934 0.085 Uiso calc 1 . .
    H H45 0.6727 0.3771 0.9706 0.085 Uiso calc 1 . .
    H H44 0.7152 0.3899 0.9914 0.085 Uiso calc 1 . .
    C C58 0.74486(7) 0.41221(2) 0.7245(3) 0.0390(4) Uani d 1 . .
    C C59 0.72669(9) 0.42158(3) 0.8602(3) 0.0480(5) Uani d 1 . .
    H H47 0.6974 0.4189 0.9174 0.058 Uiso calc 1 . .
    C C60 0.84729(8) 0.39879(3) 0.4620(4) 0.0538(6) Uani d 1 . .
    H H50 0.8675 0.4079 0.4279 0.081 Uiso calc 1 . .
    H H49 0.8484 0.3906 0.3686 0.081 Uiso calc 1 . .
    H H48 0.8591 0.3942 0.5734 0.081 Uiso calc 1 . .
loop_
    _atom_site_aniso_label
    _atom_site_aniso_U_11
    _atom_site_aniso_U_22
    _atom_site_aniso_U_33
    _atom_site_aniso_U_12
    _atom_site_aniso_U_13
    _atom_site_aniso_U_23
    O1 0.0442(7) 0.0403(8) 0.0362(8) -0.0077(6) -0.0033(6) 0.0017(6)
    O2 0.0530(8) 0.0330(7) 0.0368(8) 0.0030(6) -0.0096(7) -0.0040(6)
    N1 0.0361(8) 0.0424(9) 0.0433(10) -0.0014(7) -0.0006(7) -0.0029(8)
    N2 0.0393(8) 0.0412(9) 0.0368(9) 0.0004(7) 0.0003(7) 0.0017(8)
    C1 0.0409(11) 0.0437(12) 0.0732(18) 0.0056(9) -0.0102(11) -0.0153(12)
    C2 0.0422(10) 0.0397(11) 0.0581(14) 0.0077(9) -0.0079(10) -0.0104(10)
    C3 0.0372(9) 0.0338(10) 0.0458(12) 0.0078(8) -0.0022(9) -0.0082(9)
    C4 0.0352(9) 0.0296(9) 0.0479(12) 0.0051(7) 0.0056(9) -0.0047(9)
    C5 0.0350(9) 0.0301(9) 0.0408(11) 0.0064(7) 0.0050(8) -0.0011(9)
    C6 0.0359(9) 0.0324(9) 0.0371(11) 0.0030(7) 0.0038(8) -0.0020(8)
    C7 0.0373(9) 0.0343(10) 0.0381(11) 0.0012(8) 0.0028(9) 0.0015(9)
    C8 0.0362(9) 0.0441(11) 0.0395(11) -0.0042(8) -0.0045(8) -0.0022(9)
    C9 0.0379(10) 0.0447(11) 0.0409(12) -0.0028(8) 0.0000(9) -0.0013(10)
    C10 0.0366(9) 0.0418(11) 0.0408(12) -0.0069(8) -0.0027(9) -0.0052(9)
    C11 0.0409(10) 0.0435(11) 0.0533(14) -0.0033(9) -0.0022(10) -0.0066(11)
    C12 0.0518(12) 0.0407(11) 0.0539(14) -0.0069(10) -0.0107(11) 0.0021(11)
    C13 0.0549(12) 0.0479(13) 0.0420(13) -0.0167(10) -0.0021(10) 0.0003(10)
    C14 0.0426(10) 0.0453(12) 0.0456(13) -0.0095(9) 0.0020(10) -0.0059(10)
    C15 0.0384(9) 0.0394(10) 0.0396(11) -0.0082(8) -0.0031(9) -0.0062(9)
    C16 0.0431(10) 0.0516(13) 0.0473(13) 0.0034(9) 0.0010(10) -0.0038(11)
    C17 0.0667(15) 0.0575(15) 0.0572(16) 0.0075(12) 0.0036(13) -0.0157(13)
    C18 0.0408(10) 0.0552(13) 0.0379(12) 0.0033(9) -0.0069(9) -0.0018(10)
    C19 0.0453(11) 0.0504(12) 0.0356(11) 0.0057(9) -0.0024(9) 0.0045(10)
    C20 0.0413(10) 0.0410(11) 0.0359(11) 0.0062(8) 0.0009(8) 0.0015(9)
    C21 0.0456(10) 0.0408(11) 0.0379(11) 0.0091(9) 0.0076(9) 0.0070(9)
    C22 0.0396(9) 0.0332(10) 0.0445(12) 0.0068(8) 0.0082(9) 0.0021(9)
    C23 0.0386(10) 0.0349(11) 0.0825(18) -0.0009(9) 0.0028(11) -0.0110(12)
    C24 0.0398(10) 0.0288(9) 0.0637(15) 0.0050(8) 0.0079(10) -0.0064(10)
    C25 0.0429(10) 0.0330(10) 0.0697(17) 0.0016(9) 0.0133(11) 0.0007(11)
    C26 0.0470(11) 0.0348(10) 0.0532(14) 0.0070(9) 0.0139(10) 0.0080(10)
    C27 0.0444(10) 0.0384(10) 0.0388(11) 0.0055(8) -0.0018(9) -0.0008(9)
    C28 0.0402(9) 0.0343(10) 0.0392(11) -0.0012(8) 0.0007(8) 0.0002(9)
    C29 0.0409(11) 0.0507(12) 0.0560(14) -0.0003(9) 0.0064(10) 0.0017(11)
    C30 0.0508(12) 0.0540(13) 0.0447(13) -0.0018(10) 0.0016(10) -0.0088(11)
    C31 0.0676(15) 0.0364(11) 0.0616(16) 0.0046(11) -0.0202(13) -0.0038(11)
    C32 0.0497(11) 0.0396(11) 0.0546(14) 0.0016(9) -0.0090(11) 0.0040(10)
    C33 0.0411(10) 0.0368(10) 0.0426(12) 0.0056(8) -0.0075(9) 0.0025(9)
    C34 0.0406(10) 0.0413(11) 0.0382(11) 0.0000(8) 0.0006(9) 0.0017(9)
    C35 0.0401(9) 0.0388(10) 0.0342(11) 0.0022(8) -0.0034(8) 0.0024(9)
    C36 0.0364(9) 0.0332(10) 0.0359(11) -0.0029(7) 0.0029(8) -0.0023(9)
    C37 0.0322(8) 0.0348(10) 0.0369(11) -0.0036(7) 0.0040(8) -0.0023(8)
    C38 0.0318(8) 0.0347(10) 0.0420(11) -0.0030(7) 0.0062(8) -0.0003(9)
    C39 0.0306(8) 0.0367(10) 0.0484(12) -0.0024(7) 0.0063(9) 0.0009(9)
    C40 0.0340(9) 0.0414(11) 0.0497(13) -0.0007(8) 0.0002(9) 0.0046(10)
    C41 0.0477(11) 0.0499(13) 0.0551(14) 0.0026(10) -0.0062(11) 0.0060(12)
    C42 0.0487(12) 0.0481(13) 0.0692(17) 0.0067(10) -0.0045(12) 0.0155(13)
    C43 0.0765(16) 0.0398(12) 0.0476(13) 0.0159(11) -0.0071(13) -0.0072(11)
    C44 0.0549(12) 0.0541(13) 0.0426(13) -0.0053(11) 0.0020(11) 0.0103(11)
    C45 0.0414(10) 0.0411(11) 0.0365(11) -0.0073(8) 0.0014(9) -0.0059(9)
    C46 0.0482(11) 0.0501(13) 0.0359(11) -0.0056(9) -0.0047(9) -0.0061(10)
    C47 0.0443(11) 0.0505(12) 0.0333(11) -0.0025(9) -0.0041(9) 0.0006(10)
    C48 0.0489(11) 0.0442(11) 0.0430(12) -0.0054(9) -0.0022(10) -0.0139(10)
    C49 0.0390(10) 0.0375(10) 0.0483(13) -0.0036(8) 0.0042(9) -0.0103(10)
    C50 0.0482(11) 0.0421(12) 0.0635(16) -0.0024(10) 0.0028(12) -0.0174(11)
    C51 0.0449(11) 0.0344(11) 0.0788(19) 0.0003(9) 0.0082(12) -0.0107(12)
    C52 0.0342(9) 0.0355(10) 0.0653(15) 0.0002(8) 0.0090(10) 0.0014(10)
    C53 0.0442(10) 0.0416(11) 0.0400(12) 0.0005(9) -0.0040(9) -0.0010(10)
    C54 0.0409(10) 0.0336(10) 0.0387(11) 0.0001(8) 0.0001(9) -0.0024(9)
    C55 0.0431(11) 0.0385(12) 0.0798(19) 0.0056(9) 0.0060(12) 0.0058(13)
    C56 0.0408(10) 0.0538(13) 0.0432(12) -0.0029(9) 0.0010(9) 0.0037(11)
    C57 0.0579(13) 0.0651(16) 0.0464(14) -0.0075(12) 0.0024(11) 0.0138(12)
    C58 0.0425(10) 0.0369(10) 0.0374(11) 0.0062(8) -0.0043(9) 0.0035(9)
    C59 0.0548(12) 0.0462(12) 0.0429(12) 0.0121(10) -0.0006(10) -0.0001(10)
    C60 0.0438(11) 0.0567(14) 0.0609(16) 0.0014(10) 0.0070(11) -0.0025(12)
_geom_special_details
;
 All esds (except the esd in the dihedral angle between two l.s. planes)
 are estimated using the full covariance matrix.  The cell esds are taken
 into account individually in the estimation of esds in distances, angles
 and torsion angles; correlations between esds in cell parameters are only
 used when they are defined by crystal symmetry.  An approximate (isotropic)
 treatment of cell esds is used for estimating esds involving l.s. planes.
;
loop_
    _geom_bond_atom_site_label_1
    _geom_bond_atom_site_label_2
    _geom_bond_site_symmetry_2
    _geom_bond_distance
    _geom_bond_publ_flag
    O1 C7 . 1.360(2) ?
    O1 C8 . 1.473(3) ?
    O2 C36 . 1.359(2) ?
    O2 C35 . 1.471(2) ?
    N1 C15 . 1.402(3) ?
    N1 C8 . 1.445(3) ?
    N1 C16 . 1.461(3) ?
    N2 C58 . 1.403(3) ?
    N2 C35 . 1.441(3) ?
    N2 C56 . 1.460(3) ?
    C1 C23 . 1.377(4) ?
    C1 C2 . 1.389(4) ?
    C1 H1 . 0.9500 ?
    C2 C3 . 1.394(3) ?
    C2 H12 . 0.9500 ?
    C3 C4 . 1.428(3) ?
    C3 C27 . 1.438(3) ?
    C4 C5 . 1.420(3) ?
    C4 C24 . 1.427(3) ?
    C5 C6 . 1.423(3) ?
    C5 C22 . 1.423(3) ?
    C6 C7 . 1.398(3) ?
    C6 C28 . 1.441(3) ?
    C7 C20 . 1.401(3) ?
    C8 C18 . 1.500(3) ?
    C8 C9 . 1.566(3) ?
    C9 C10 . 1.507(3) ?
    C9 C29 . 1.527(3) ?
    C9 C30 . 1.547(3) ?
    C10 C11 . 1.377(3) ?
    C10 C15 . 1.402(3) ?
    C11 C12 . 1.397(4) ?
    C11 H25 . 0.9500 ?
    C12 C13 . 1.383(4) ?
    C12 H2 . 0.9500 ?
    C13 C14 . 1.393(3) ?
    C13 H3 . 0.9500 ?
    C14 C15 . 1.382(3) ?
    C14 H4 . 0.9500 ?
    C16 C17 . 1.528(4) ?
    C16 H5 . 0.9900 ?
    C16 H6 . 0.9900 ?
    C17 H8 . 0.9800 ?
    C17 H9 . 0.9800 ?
    C17 H7 . 0.9800 ?
    C18 C19 . 1.328(3) ?
    C18 H18 . 0.9500 ?
    C19 C20 . 1.458(3) ?
    C19 H10 . 0.9500 ?
    C20 C21 . 1.396(3) ?
    C21 C22 . 1.388(3) ?
    C21 H11 . 0.9500 ?
    C22 C26 . 1.443(3) ?
    C23 C24 . 1.398(4) ?
    C23 H15 . 0.9500 ?
    C24 C25 . 1.426(4) ?
    C25 C26 . 1.342(4) ?
    C25 H13 . 0.9500 ?
    C26 H14 . 0.9500 ?
    C27 C28 . 1.350(3) ?
    C27 H16 . 0.9500 ?
    C28 H17 . 0.9500 ?
    C29 H21 . 0.9800 ?
    C29 H20 . 0.9800 ?
    C29 H19 . 0.9800 ?
    C30 H22 . 0.9800 ?
    C30 H24 . 0.9800 ?
    C30 H23 . 0.9800 ?
    C31 C43 . 1.386(4) ?
    C31 C32 . 1.396(4) ?
    C31 H26 . 0.9500 ?
    C32 C33 . 1.378(3) ?
    C32 H29 . 0.9500 ?
    C33 C58 . 1.394(3) ?
    C33 C34 . 1.514(3) ?
    C34 C60 . 1.534(3) ?
    C34 C44 . 1.540(3) ?
    C34 C35 . 1.573(3) ?
    C35 C47 . 1.494(3) ?
    C36 C37 . 1.397(3) ?
    C36 C45 . 1.407(3) ?
    C37 C38 . 1.426(3) ?
    C37 C54 . 1.439(3) ?
    C38 C49 . 1.424(3) ?
    C38 C39 . 1.422(3) ?
    C39 C40 . 1.413(3) ?
    C39 C52 . 1.435(3) ?
    C40 C41 . 1.400(3) ?
    C40 C53 . 1.445(3) ?
    C41 C42 . 1.389(4) ?
    C41 H39 . 0.9500 ?
    C42 C55 . 1.376(4) ?
    C42 H27 . 0.9500 ?
    C43 C59 . 1.391(4) ?
    C43 H28 . 0.9500 ?
    C44 H31 . 0.9800 ?
    C44 H30 . 0.9800 ?
    C44 H32 . 0.9800 ?
    C45 C48 . 1.392(3) ?
    C45 C46 . 1.443(3) ?
    C46 C47 . 1.328(3) ?
    C46 H33 . 0.9500 ?
    C47 H34 . 0.9500 ?
    C48 C49 . 1.389(3) ?
    C48 H35 . 0.9500 ?
    C49 C50 . 1.443(3) ?
    C50 C51 . 1.341(4) ?
    C50 H41 . 0.9500 ?
    C51 C52 . 1.431(4) ?
    C51 H40 . 0.9500 ?
    C52 C55 . 1.397(4) ?
    C53 C54 . 1.349(3) ?
    C53 H36 . 0.9500 ?
    C54 H37 . 0.9500 ?
    C55 H38 . 0.9500 ?
    C56 C57 . 1.530(4) ?
    C56 H43 . 0.9900 ?
    C56 H42 . 0.9900 ?
    C57 H46 . 0.9800 ?
    C57 H45 . 0.9800 ?
    C57 H44 . 0.9800 ?
    C58 C59 . 1.384(3) ?
    C59 H47 . 0.9500 ?
    C60 H50 . 0.9800 ?
    C60 H49 . 0.9800 ?
    C60 H48 . 0.9800 ?
loop_
    _geom_angle_atom_site_label_1
    _geom_angle_atom_site_label_2
    _geom_angle_atom_site_label_3
    _geom_angle_site_symmetry_1
    _geom_angle_site_symmetry_3
    _geom_angle
    _geom_angle_publ_flag
    C7 O1 C8 . . 121.17(16) ?
    C36 O2 C35 . . 123.18(16) ?
    C15 N1 C8 . . 108.19(16) ?
    C15 N1 C16 . . 121.8(2) ?
    C8 N1 C16 . . 121.46(18) ?
    C58 N2 C35 . . 108.83(16) ?
    C58 N2 C56 . . 121.96(19) ?
    C35 N2 C56 . . 120.65(18) ?
    C23 C1 C2 . . 120.7(2) ?
    C23 C1 H1 . . 119.6 ?
    C2 C1 H1 . . 119.6 ?
    C1 C2 C3 . . 120.5(2) ?
    C1 C2 H12 . . 119.7 ?
    C3 C2 H12 . . 119.7 ?
    C2 C3 C4 . . 119.2(2) ?
    C2 C3 C27 . . 122.2(2) ?
    C4 C3 C27 . . 118.62(19) ?
    C5 C4 C24 . . 120.0(2) ?
    C5 C4 C3 . . 120.22(18) ?
    C24 C4 C3 . . 119.7(2) ?
    C4 C5 C6 . . 119.32(19) ?
    C4 C5 C22 . . 120.34(18) ?
    C6 C5 C22 . . 120.33(19) ?
    C7 C6 C5 . . 118.31(19) ?
    C7 C6 C28 . . 121.95(18) ?
    C5 C6 C28 . . 119.72(19) ?
    O1 C7 C6 . . 116.60(18) ?
    O1 C7 C20 . . 121.56(19) ?
    C6 C7 C20 . . 121.81(19) ?
    N1 C8 O1 . . 105.06(17) ?
    N1 C8 C18 . . 114.76(17) ?
    O1 C8 C18 . . 110.45(17) ?
    N1 C8 C9 . . 102.94(17) ?
    O1 C8 C9 . . 108.56(16) ?
    C18 C8 C9 . . 114.37(19) ?
    C10 C9 C29 . . 115.04(19) ?
    C10 C9 C30 . . 108.95(18) ?
    C29 C9 C30 . . 108.6(2) ?
    C10 C9 C8 . . 100.53(17) ?
    C29 C9 C8 . . 112.92(18) ?
    C30 C9 C8 . . 110.63(18) ?
    C11 C10 C15 . . 120.1(2) ?
    C11 C10 C9 . . 131.0(2) ?
    C15 C10 C9 . . 108.83(19) ?
    C10 C11 C12 . . 119.2(2) ?
    C10 C11 H25 . . 120.4 ?
    C12 C11 H25 . . 120.4 ?
    C13 C12 C11 . . 120.2(2) ?
    C13 C12 H2 . . 119.9 ?
    C11 C12 H2 . . 119.9 ?
    C12 C13 C14 . . 121.3(2) ?
    C12 C13 H3 . . 119.3 ?
    C14 C13 H3 . . 119.3 ?
    C15 C14 C13 . . 118.0(2) ?
    C15 C14 H4 . . 121.0 ?
    C13 C14 H4 . . 121.0 ?
    C14 C15 N1 . . 129.3(2) ?
    C14 C15 C10 . . 121.2(2) ?
    N1 C15 C10 . . 109.43(19) ?
    N1 C16 C17 . . 115.9(2) ?
    N1 C16 H5 . . 108.3 ?
    C17 C16 H5 . . 108.3 ?
    N1 C16 H6 . . 108.3 ?
    C17 C16 H6 . . 108.3 ?
    H5 C16 H6 . . 107.4 ?
    C16 C17 H8 . . 109.5 ?
    C16 C17 H9 . . 109.5 ?
    H8 C17 H9 . . 109.5 ?
    C16 C17 H7 . . 109.5 ?
    H8 C17 H7 . . 109.5 ?
    H9 C17 H7 . . 109.5 ?
    C19 C18 C8 . . 121.8(2) ?
    C19 C18 H18 . . 119.1 ?
    C8 C18 H18 . . 119.1 ?
    C18 C19 C20 . . 121.4(2) ?
    C18 C19 H10 . . 119.3 ?
    C20 C19 H10 . . 119.3 ?
    C21 C20 C7 . . 118.8(2) ?
    C21 C20 C19 . . 124.2(2) ?
    C7 C20 C19 . . 116.95(19) ?
    C22 C21 C20 . . 121.9(2) ?
    C22 C21 H11 . . 119.1 ?
    C20 C21 H11 . . 119.1 ?
    C21 C22 C5 . . 118.83(19) ?
    C21 C22 C26 . . 123.5(2) ?
    C5 C22 C26 . . 117.6(2) ?
    C1 C23 C24 . . 121.4(2) ?
    C1 C23 H15 . . 119.3 ?
    C24 C23 H15 . . 119.3 ?
    C23 C24 C25 . . 123.1(2) ?
    C23 C24 C4 . . 118.4(2) ?
    C25 C24 C4 . . 118.4(2) ?
    C26 C25 C24 . . 121.5(2) ?
    C26 C25 H13 . . 119.2 ?
    C24 C25 H13 . . 119.2 ?
    C25 C26 C22 . . 122.0(2) ?
    C25 C26 H14 . . 119.0 ?
    C22 C26 H14 . . 119.0 ?
    C28 C27 C3 . . 121.7(2) ?
    C28 C27 H16 . . 119.2 ?
    C3 C27 H16 . . 119.2 ?
    C27 C28 C6 . . 120.45(19) ?
    C27 C28 H17 . . 119.8 ?
    C6 C28 H17 . . 119.8 ?
    C9 C29 H21 . . 109.5 ?
    C9 C29 H20 . . 109.5 ?
    H21 C29 H20 . . 109.5 ?
    C9 C29 H19 . . 109.5 ?
    H21 C29 H19 . . 109.5 ?
    H20 C29 H19 . . 109.5 ?
    C9 C30 H22 . . 109.5 ?
    C9 C30 H24 . . 109.5 ?
    H22 C30 H24 . . 109.5 ?
    C9 C30 H23 . . 109.5 ?
    H22 C30 H23 . . 109.5 ?
    H24 C30 H23 . . 109.5 ?
    C43 C31 C32 . . 120.5(2) ?
    C43 C31 H26 . . 119.7 ?
    C32 C31 H26 . . 119.7 ?
    C33 C32 C31 . . 118.6(2) ?
    C33 C32 H29 . . 120.7 ?
    C31 C32 H29 . . 120.7 ?
    C32 C33 C58 . . 120.4(2) ?
    C32 C33 C34 . . 130.5(2) ?
    C58 C33 C34 . . 108.93(19) ?
    C33 C34 C60 . . 115.23(19) ?
    C33 C34 C44 . . 108.60(18) ?
    C60 C34 C44 . . 109.1(2) ?
    C33 C34 C35 . . 100.53(17) ?
    C60 C34 C35 . . 112.27(18) ?
    C44 C34 C35 . . 110.90(18) ?
    N2 C35 O2 . . 106.71(16) ?
    N2 C35 C47 . . 112.72(17) ?
    O2 C35 C47 . . 112.11(17) ?
    N2 C35 C34 . . 103.49(17) ?
    O2 C35 C34 . . 106.80(16) ?
    C47 C35 C34 . . 114.32(18) ?
    O2 C36 C37 . . 116.57(18) ?
    O2 C36 C45 . . 121.74(19) ?
    C37 C36 C45 . . 121.66(18) ?
    C36 C37 C38 . . 118.41(19) ?
    C36 C37 C54 . . 122.64(18) ?
    C38 C37 C54 . . 118.92(19) ?
    C49 C38 C39 . . 120.35(19) ?
    C49 C38 C37 . . 119.94(19) ?
    C39 C38 C37 . . 119.69(19) ?
    C40 C39 C38 . . 120.39(18) ?
    C40 C39 C52 . . 120.1(2) ?
    C38 C39 C52 . . 119.5(2) ?
    C41 C40 C39 . . 119.2(2) ?
    C41 C40 C53 . . 122.3(2) ?
    C39 C40 C53 . . 118.6(2) ?
    C42 C41 C40 . . 120.3(3) ?
    C42 C41 H39 . . 119.8 ?
    C40 C41 H39 . . 119.8 ?
    C55 C42 C41 . . 121.0(2) ?
    C55 C42 H27 . . 119.5 ?
    C41 C42 H27 . . 119.5 ?
    C31 C43 C59 . . 121.2(2) ?
    C31 C43 H28 . . 119.4 ?
    C59 C43 H28 . . 119.4 ?
    C34 C44 H31 . . 109.5 ?
    C34 C44 H30 . . 109.5 ?
    H31 C44 H30 . . 109.5 ?
    C34 C44 H32 . . 109.5 ?
    H31 C44 H32 . . 109.5 ?
    H30 C44 H32 . . 109.5 ?
    C48 C45 C36 . . 119.0(2) ?
    C48 C45 C46 . . 123.4(2) ?
    C36 C45 C46 . . 117.47(19) ?
    C47 C46 C45 . . 121.6(2) ?
    C47 C46 H33 . . 119.2 ?
    C45 C46 H33 . . 119.2 ?
    C46 C47 C35 . . 123.2(2) ?
    C46 C47 H34 . . 118.4 ?
    C35 C47 H34 . . 118.4 ?
    C45 C48 C49 . . 121.5(2) ?
    C45 C48 H35 . . 119.2 ?
    C49 C48 H35 . . 119.2 ?
    C48 C49 C38 . . 119.34(19) ?
    C48 C49 C50 . . 122.3(2) ?
    C38 C49 C50 . . 118.3(2) ?
    C51 C50 C49 . . 121.4(2) ?
    C51 C50 H41 . . 119.3 ?
    C49 C50 H41 . . 119.3 ?
    C50 C51 C52 . . 121.9(2) ?
    C50 C51 H40 . . 119.0 ?
    C52 C51 H40 . . 119.0 ?
    C55 C52 C51 . . 123.2(2) ?
    C55 C52 C39 . . 118.2(2) ?
    C51 C52 C39 . . 118.5(2) ?
    C54 C53 C40 . . 121.5(2) ?
    C54 C53 H36 . . 119.3 ?
    C40 C53 H36 . . 119.3 ?
    C53 C54 C37 . . 120.93(19) ?
    C53 C54 H37 . . 119.5 ?
    C37 C54 H37 . . 119.5 ?
    C42 C55 C52 . . 121.2(2) ?
    C42 C55 H38 . . 119.4 ?
    C52 C55 H38 . . 119.4 ?
    N2 C56 C57 . . 115.63(19) ?
    N2 C56 H43 . . 108.4 ?
    C57 C56 H43 . . 108.4 ?
    N2 C56 H42 . . 108.4 ?
    C57 C56 H42 . . 108.4 ?
    H43 C56 H42 . . 107.4 ?
    C56 C57 H46 . . 109.5 ?
    C56 C57 H45 . . 109.5 ?
    H46 C57 H45 . . 109.5 ?
    C56 C57 H44 . . 109.5 ?
    H46 C57 H44 . . 109.5 ?
    H45 C57 H44 . . 109.5 ?
    C59 C58 C33 . . 121.6(2) ?
    C59 C58 N2 . . 128.4(2) ?
    C33 C58 N2 . . 109.94(19) ?
    C58 C59 C43 . . 117.6(2) ?
    C58 C59 H47 . . 121.2 ?
    C43 C59 H47 . . 121.2 ?
    C34 C60 H50 . . 109.5 ?
    C34 C60 H49 . . 109.5 ?
    H50 C60 H49 . . 109.5 ?
    C34 C60 H48 . . 109.5 ?
    H50 C60 H48 . . 109.5 ?
    H49 C60 H48 . . 109.5 ?
loop_
    _geom_torsion_atom_site_label_1
    _geom_torsion_atom_site_label_2
    _geom_torsion_atom_site_label_3
    _geom_torsion_atom_site_label_4
    _geom_torsion_site_symmetry_1
    _geom_torsion_site_symmetry_2
    _geom_torsion_site_symmetry_3
    _geom_torsion_site_symmetry_4
    _geom_torsion
    _geom_torsion_publ_flag
    C23 C1 C2 C3 . . . . -0.7(3) ?
    C1 C2 C3 C4 . . . . 1.3(3) ?
    C1 C2 C3 C27 . . . . -177.4(2) ?
    C2 C3 C4 C5 . . . . -179.70(18) ?
    C27 C3 C4 C5 . . . . -0.9(3) ?
    C2 C3 C4 C24 . . . . -1.7(3) ?
    C27 C3 C4 C24 . . . . 177.13(18) ?
    C24 C4 C5 C6 . . . . -177.70(17) ?
    C3 C4 C5 C6 . . . . 0.3(3) ?
    C24 C4 C5 C22 . . . . 0.8(3) ?
    C3 C4 C5 C22 . . . . 178.85(17) ?
    C4 C5 C6 C7 . . . . 178.80(17) ?
    C22 C5 C6 C7 . . . . 0.3(3) ?
    C4 C5 C6 C28 . . . . 0.4(3) ?
    C22 C5 C6 C28 . . . . -178.07(18) ?
    C8 O1 C7 C6 . . . . 163.87(17) ?
    C8 O1 C7 C20 . . . . -18.0(3) ?
    C5 C6 C7 O1 . . . . 179.85(17) ?
    C28 C6 C7 O1 . . . . -1.8(3) ?
    C5 C6 C7 C20 . . . . 1.8(3) ?
    C28 C6 C7 C20 . . . . -179.91(19) ?
    C15 N1 C8 O1 . . . . 82.8(2) ?
    C16 N1 C8 O1 . . . . -65.6(2) ?
    C15 N1 C8 C18 . . . . -155.68(19) ?
    C16 N1 C8 C18 . . . . 55.9(3) ?
    C15 N1 C8 C9 . . . . -30.8(2) ?
    C16 N1 C8 C9 . . . . -179.19(19) ?
    C7 O1 C8 N1 . . . . 154.17(16) ?
    C7 O1 C8 C18 . . . . 29.9(2) ?
    C7 O1 C8 C9 . . . . -96.3(2) ?
    N1 C8 C9 C10 . . . . 29.6(2) ?
    O1 C8 C9 C10 . . . . -81.43(19) ?
    C18 C8 C9 C10 . . . . 154.74(17) ?
    N1 C8 C9 C29 . . . . 152.7(2) ?
    O1 C8 C9 C29 . . . . 41.7(3) ?
    C18 C8 C9 C29 . . . . -82.2(2) ?
    N1 C8 C9 C30 . . . . -85.4(2) ?
    O1 C8 C9 C30 . . . . 163.55(17) ?
    C18 C8 C9 C30 . . . . 39.7(2) ?
    C29 C9 C10 C11 . . . . 42.5(3) ?
    C30 C9 C10 C11 . . . . -79.6(3) ?
    C8 C9 C10 C11 . . . . 164.1(2) ?
    C29 C9 C10 C15 . . . . -141.0(2) ?
    C30 C9 C10 C15 . . . . 96.9(2) ?
    C8 C9 C10 C15 . . . . -19.4(2) ?
    C15 C10 C11 C12 . . . . -0.4(3) ?
    C9 C10 C11 C12 . . . . 175.8(2) ?
    C10 C11 C12 C13 . . . . -0.9(3) ?
    C11 C12 C13 C14 . . . . 1.0(4) ?
    C12 C13 C14 C15 . . . . 0.1(3) ?
    C13 C14 C15 N1 . . . . -177.6(2) ?
    C13 C14 C15 C10 . . . . -1.3(3) ?
    C8 N1 C15 C14 . . . . -164.1(2) ?
    C16 N1 C15 C14 . . . . -15.8(3) ?
    C8 N1 C15 C10 . . . . 19.3(2) ?
    C16 N1 C15 C10 . . . . 167.61(18) ?
    C11 C10 C15 C14 . . . . 1.5(3) ?
    C9 C10 C15 C14 . . . . -175.5(2) ?
    C11 C10 C15 N1 . . . . 178.42(19) ?
    C9 C10 C15 N1 . . . . 1.5(2) ?
    C15 N1 C16 C17 . . . . -62.1(3) ?
    C8 N1 C16 C17 . . . . 82.0(3) ?
    N1 C8 C18 C19 . . . . -143.1(2) ?
    O1 C8 C18 C19 . . . . -24.6(3) ?
    C9 C8 C18 C19 . . . . 98.2(3) ?
    C8 C18 C19 C20 . . . . 7.3(3) ?
    O1 C7 C20 C21 . . . . 179.76(19) ?
    C6 C7 C20 C21 . . . . -2.3(3) ?
    O1 C7 C20 C19 . . . . -2.0(3) ?
    C6 C7 C20 C19 . . . . 175.96(19) ?
    C18 C19 C20 C21 . . . . -174.6(2) ?
    C18 C19 C20 C7 . . . . 7.3(3) ?
    C7 C20 C21 C22 . . . . 0.6(3) ?
    C19 C20 C21 C22 . . . . -177.4(2) ?
    C20 C21 C22 C5 . . . . 1.4(3) ?
    C20 C21 C22 C26 . . . . -177.87(19) ?
    C4 C5 C22 C21 . . . . 179.68(18) ?
    C6 C5 C22 C21 . . . . -1.8(3) ?
    C4 C5 C22 C26 . . . . -1.0(3) ?
    C6 C5 C22 C26 . . . . 177.46(18) ?
    C2 C1 C23 C24 . . . . 0.5(3) ?
    C1 C23 C24 C25 . . . . 178.3(2) ?
    C1 C23 C24 C4 . . . . -0.8(3) ?
    C5 C4 C24 C23 . . . . 179.43(19) ?
    C3 C4 C24 C23 . . . . 1.4(3) ?
    C5 C4 C24 C25 . . . . 0.3(3) ?
    C3 C4 C24 C25 . . . . -177.73(18) ?
    C23 C24 C25 C26 . . . . 179.7(2) ?
    C4 C24 C25 C26 . . . . -1.2(3) ?
    C24 C25 C26 C22 . . . . 1.0(3) ?
    C21 C22 C26 C25 . . . . 179.4(2) ?
    C5 C22 C26 C25 . . . . 0.1(3) ?
    C2 C3 C27 C28 . . . . 179.5(2) ?
    C4 C3 C27 C28 . . . . 0.7(3) ?
    C3 C27 C28 C6 . . . . 0.1(3) ?
    C7 C6 C28 C27 . . . . -178.94(19) ?
    C5 C6 C28 C27 . . . . -0.6(3) ?
    C43 C31 C32 C33 . . . . -0.4(4) ?
    C31 C32 C33 C58 . . . . -0.4(3) ?
    C31 C32 C33 C34 . . . . 174.4(2) ?
    C32 C33 C34 C60 . . . . 45.0(3) ?
    C58 C33 C34 C60 . . . . -139.7(2) ?
    C32 C33 C34 C44 . . . . -77.6(3) ?
    C58 C33 C34 C44 . . . . 97.7(2) ?
    C32 C33 C34 C35 . . . . 166.0(2) ?
    C58 C33 C34 C35 . . . . -18.8(2) ?
    C58 N2 C35 O2 . . . . 85.09(19) ?
    C56 N2 C35 O2 . . . . -63.4(2) ?
    C58 N2 C35 C47 . . . . -151.43(18) ?
    C56 N2 C35 C47 . . . . 60.1(3) ?
    C58 N2 C35 C34 . . . . -27.4(2) ?
    C56 N2 C35 C34 . . . . -175.84(18) ?
    C36 O2 C35 N2 . . . . 130.42(19) ?
    C36 O2 C35 C47 . . . . 6.6(3) ?
    C36 O2 C35 C34 . . . . -119.4(2) ?
    C33 C34 C35 N2 . . . . 27.23(19) ?
    C60 C34 C35 N2 . . . . 150.2(2) ?
    C44 C34 C35 N2 . . . . -87.5(2) ?
    C33 C34 C35 O2 . . . . -85.19(18) ?
    C60 C34 C35 O2 . . . . 37.8(2) ?
    C44 C34 C35 O2 . . . . 160.09(17) ?
    C33 C34 C35 C47 . . . . 150.21(18) ?
    C60 C34 C35 C47 . . . . -86.8(2) ?
    C44 C34 C35 C47 . . . . 35.5(3) ?
    C35 O2 C36 C37 . . . . -177.71(17) ?
    C35 O2 C36 C45 . . . . 0.4(3) ?
    O2 C36 C37 C38 . . . . -179.05(17) ?
    C45 C36 C37 C38 . . . . 2.8(3) ?
    O2 C36 C37 C54 . . . . 2.7(3) ?
    C45 C36 C37 C54 . . . . -175.46(19) ?
    C36 C37 C38 C49 . . . . -0.3(3) ?
    C54 C37 C38 C49 . . . . 177.98(18) ?
    C36 C37 C38 C39 . . . . -178.57(17) ?
    C54 C37 C38 C39 . . . . -0.2(3) ?
    C49 C38 C39 C40 . . . . -177.59(18) ?
    C37 C38 C39 C40 . . . . 0.6(3) ?
    C49 C38 C39 C52 . . . . 1.0(3) ?
    C37 C38 C39 C52 . . . . 179.18(17) ?
    C38 C39 C40 C41 . . . . 178.42(19) ?
    C52 C39 C40 C41 . . . . -0.1(3) ?
    C38 C39 C40 C53 . . . . -0.3(3) ?
    C52 C39 C40 C53 . . . . -178.88(18) ?
    C39 C40 C41 C42 . . . . 0.9(3) ?
    C53 C40 C41 C42 . . . . 179.6(2) ?
    C40 C41 C42 C55 . . . . -0.9(4) ?
    C32 C31 C43 C59 . . . . 0.7(4) ?
    O2 C36 C45 C48 . . . . 178.58(19) ?
    C37 C36 C45 C48 . . . . -3.4(3) ?
    O2 C36 C45 C46 . . . . -5.5(3) ?
    C37 C36 C45 C46 . . . . 172.55(19) ?
    C48 C45 C46 C47 . . . . 178.5(2) ?
    C36 C45 C46 C47 . . . . 2.8(3) ?
    C45 C46 C47 C35 . . . . 4.9(3) ?
    N2 C35 C47 C46 . . . . -129.7(2) ?
    O2 C35 C47 C46 . . . . -9.3(3) ?
    C34 C35 C47 C46 . . . . 112.5(2) ?
    C36 C45 C48 C49 . . . . 1.4(3) ?
    C46 C45 C48 C49 . . . . -174.2(2) ?
    C45 C48 C49 C38 . . . . 1.0(3) ?
    C45 C48 C49 C50 . . . . 178.8(2) ?
    C39 C38 C49 C48 . . . . 176.70(19) ?
    C37 C38 C49 C48 . . . . -1.5(3) ?
    C39 C38 C49 C50 . . . . -1.3(3) ?
    C37 C38 C49 C50 . . . . -179.47(19) ?
    C48 C49 C50 C51 . . . . -176.9(2) ?
    C38 C49 C50 C51 . . . . 1.0(3) ?
    C49 C50 C51 C52 . . . . -0.4(4) ?
    C50 C51 C52 C55 . . . . 178.8(2) ?
    C50 C51 C52 C39 . . . . 0.1(3) ?
    C40 C39 C52 C55 . . . . -0.6(3) ?
    C38 C39 C52 C55 . . . . -179.14(19) ?
    C40 C39 C52 C51 . . . . 178.20(19) ?
    C38 C39 C52 C51 . . . . -0.4(3) ?
    C41 C40 C53 C54 . . . . -179.1(2) ?
    C39 C40 C53 C54 . . . . -0.4(3) ?
    C40 C53 C54 C37 . . . . 0.8(3) ?
    C36 C37 C54 C53 . . . . 177.79(19) ?
    C38 C37 C54 C53 . . . . -0.5(3) ?
    C41 C42 C55 C52 . . . . 0.2(4) ?
    C51 C52 C55 C42 . . . . -178.2(2) ?
    C39 C52 C55 C42 . . . . 0.5(3) ?
    C58 N2 C56 C57 . . . . -62.7(3) ?
    C35 N2 C56 C57 . . . . 81.6(3) ?
    C32 C33 C58 C59 . . . . 0.9(3) ?
    C34 C33 C58 C59 . . . . -174.9(2) ?
    C32 C33 C58 N2 . . . . 178.92(19) ?
    C34 C33 C58 N2 . . . . 3.1(2) ?
    C35 N2 C58 C59 . . . . -166.0(2) ?
    C56 N2 C58 C59 . . . . -18.0(3) ?
    C35 N2 C58 C33 . . . . 16.2(2) ?
    C56 N2 C58 C33 . . . . 164.11(19) ?
    C33 C58 C59 C43 . . . . -0.6(3) ?
    N2 C58 C59 C43 . . . . -178.2(2) ?
    C31 C43 C59 C58 . . . . -0.2(4) ?
loop_
    _geom_hbond_atom_site_label_D
    _geom_hbond_atom_site_label_H
    _geom_hbond_atom_site_label_A
    _geom_hbond_site_symmetry_A
    _geom_hbond_distance_DH
    _geom_hbond_distance_HA
    _geom_hbond_distance_DA
    _geom_hbond_angle_DHA
    C16 H5 Cg6 14_655 0.99 2.91 3.683(3) 136
    C2 H12 Cg3 6_654 0.95 2.86 3.698(3) 148
    C48 H35 Cg7 1_555 0.95 2.80 3.641(3) 148
    C56 H42 Cg29 16_455 0.99 2.96 3.856(2) 151
    C59 H47 Cg31 16_455 0.95 2.98 3.800(3) 146
_shelx_space_group_comment
;
The symmetry employed for this shelxl refinement is uniquely defined
by the following loop, which should always be used as a source of
symmetry information in preference to the above space-group names.
They are only intended as comments.
;
_shelx_estimated_absorpt_T_min     0.833
_shelx_estimated_absorpt_T_max     0.968
_shelx_hkl_file
;
   0   0   2   -1.60    1.00
   0   0   2    1.40    1.00
   0   0  -2    0.50    0.40
   0   0  -4   74.39    2.90
   0   0  -4   72.89    3.30
   0   0   6    0.50    2.80
   0   0  -6    1.20    2.30
   0   0   6   -3.00    3.00
   0   0   6    3.20    2.50
   0   0   6    2.10    2.00
   0   0   8    2.60    3.00
   0   0   8    4.80    1.60
   0   0   8    2.10    1.90
  -2   0   0    0.20    0.10
  -2   0   0    0.40    0.10
  -2   0   0    0.90    1.20
   2   0   0    1.30    1.20
   2   0   0    0.40    0.10
  -2   0   2  477.25   16.00
  -2   0  -2  503.45   12.70
   2   0   2  476.85   13.80
   2   0  -2  512.65   12.40
   2   0  -2  497.55   12.20
   2   0   2  490.55   14.40
   2   0  -2  492.15   15.50
  -2   0  -4    0.30    0.80
  -2   0  -4   -2.00    1.30
   2   0  -4   -0.10    0.70
  -2   0   6   33.60    3.80
  -2   0   6   35.80    5.60
  -2   0  -6   44.10    4.20
  -2   0   6   33.20    3.30
  -2   0   6   39.30    4.20
   2   0   6   37.00    4.40
   2   0   6   40.80    3.30
   2   0   6   41.10    3.70
  -2   0   8    0.60    1.80
  -2   0   8   -0.70    1.50
  -2   0   8    0.90    2.50
   2   0   8    0.20    2.00
   2   0   8    2.10    1.50
   2   0   8   -5.50    5.40
  -4   0   0 3091.09   77.79
  -4   0   0 2851.61   70.99
  -4   0   0 2805.52   70.89
   4   0   0 3011.00   77.19
   4   0   0 2946.01   70.99
   4   0   0 2881.21   70.89
  -4   0  -2    2.40    0.70
  -4   0   2    3.10    3.80
   4   0  -2    0.80    0.30
   4   0   2   -2.30    3.20
   4   0  -2    1.90    3.80
  -4   0  -4 1210.28   31.00
   4   0  -4 1187.18   29.90
  -4   0   6   -0.50    2.70
  -4   0   6    1.70    2.40
  -4   0  -6    1.90    2.50
  -4   0   6    0.70    1.90
   4   0   6    1.20    4.20
   4   0   6    2.80    2.40
   4   0   6   -1.00    1.90
  -4   0   8    4.00    2.30
  -4   0   8    4.20    1.60
  -4   0   8    1.50    1.70
   4   0   8    5.00    1.50
   4   0   8   -0.50    2.30
  -6   0   0    1.40    0.50
  -6   0   0    0.20    0.40
   6   0   0   -2.90    3.80
   6   0   0    0.40    0.40
  -6   0   2  376.86   18.90
  -6   0  -2  385.86   17.50
  -6   0  -2  398.26   10.80
   6   0  -2  398.66   18.90
   6   0   2  384.46   17.50
   6   0  -2  394.36    9.90
  -6   0  -4    0.20    1.70
   6   0  -4   -8.80    8.10
   6   0  -4    0.80    0.70
  -6   0   6   29.80    3.20
  -6   0   6   32.60    3.50
  -6   0   6   31.80    3.70
  -6   0  -6   28.70    3.50
   6   0   6   27.40    2.90
   6   0   6   38.50    3.70
  -6   0   8    0.80    1.50
  -6   0   8    0.40    1.60
  -6   0   8    1.20    2.00
  -8   0   0  116.69    3.90
  -8   0   0  132.29   12.30
   8   0   0  118.29    3.50
   8   0   0  132.99   12.10
   8   0   0  120.69    3.80
  -8   0   2  -15.30    6.90
  -8   0  -2    2.10    0.90
  -8   0  -2   -1.70    6.90
   8   0   2    5.00    7.10
   8   0  -2    2.10    0.50
   8   0  -2   -2.60    7.90
  -8   0   4  440.06   13.70
  -8   0   4  375.76   12.80
  -8   0  -4  406.96   12.80
  -8   0   4  408.96   14.40
   8   0  -4  374.76   28.10
   8   0  -4  422.26   10.90
  -8   0  -6    1.70    3.10
  -8   0   6    1.00    2.10
  -8   0   6    0.40    2.50
  -8   0   6    1.90    2.30
   8   0   6    2.20    1.90
   8   0   6   -2.10    2.00
   8   0   6   -5.00    3.80
  -8   0   8   28.00    2.70
  -8   0   8   31.50    2.90
  -8   0   8   28.70    2.70
   8   0   8   25.50    3.70
   8   0   8   26.40    2.30
 -10   0   0    3.00    8.30
  10   0   0    8.90    7.80
 -10   0  -2  636.24   17.50
 -10   0  -2  645.94   30.50
  10   0   2  636.34   30.50
  10   0  -2  642.74   16.30
  10   0  -2  659.53   32.40
 -10   0   4   64.59   25.60
 -10   0   4    0.90    2.30
 -10   0  -4   -1.30    2.20
 -10   0   4   -1.20    2.60
  10   0  -4    9.70   22.50
 -10   0   6  269.07    9.90
 -10   0   6  284.07    9.80
 -10   0   6  280.67   10.10
 -10   0  -6  283.47   10.90
  10   0   6  276.87    8.80
  10   0   6  283.37    9.20
 -10   0   8    1.20    1.90
 -10   0   8   -1.00    1.70
 -10   0   8   -0.90    1.60
  10   0   8   -3.10    3.10
 -12   0   0  141.69   18.80
 -12   0   0  127.49    4.70
  12   0   0  127.09   17.70
 -12   0  -2   -1.20    1.30
 -12   0  -2  -11.60   13.20
 -12   0   2    3.00    0.80
 -12   0   2   31.20   16.10
  12   0   2   23.50   15.20
  12   0  -2  -16.20   14.60
  12   0  -2    0.00    0.60
 -12   0   4  164.48    7.00
 -12   0  -4  166.58    8.40
 -12   0   4  150.88    7.30
 -12   0   4  171.38    7.10
 -12   0   4  158.58    6.00
  12   0  -4  163.88    5.40
  12   0   4  164.78    5.70
 -12   0   6    1.40    1.90
 -12   0   6   -0.80    2.00
 -12   0   6    2.80    2.10
  12   0   6   -1.60    1.80
  12   0  -6    3.00    3.20
  12   0   6   -2.70    2.10
 -12   0   8    0.30    1.30
 -12   0   8    0.60    1.50
 -12   0   8   -0.70    1.30
  12   0   8    5.40    2.30
 -14   0   0   26.30   20.50
 -14   0   0    1.10    1.20
  14   0   0    2.30    2.00
  14   0   0   -8.10   16.30
 -14   0   2  676.83   60.69
 -14   0  -2  719.73   49.60
 -14   0  -2  815.32   22.70
  14   0  -2  903.81   52.69
  14   0  -2  852.11   20.80
  14   0   2  799.62   46.90
 -14   0   4    1.10    2.10
 -14   0   4   -1.10    1.90
 -14   0   4    0.20    2.60
 -14   0   4   -2.40    2.30
 -14   0  -4   -0.40    4.00
  14   0  -4   -0.30    1.60
  14   0   4   -1.10    1.80
  14   0   4   -6.40    3.10
  14   0  -4   10.80    4.40
 -14   0   6  147.09    6.50
 -14   0   6  153.18    6.80
 -14   0   6  153.68    6.60
  14   0  -6  148.49    7.70
  14   0   6  144.99    6.00
  14   0   6  136.99    8.30
 -14   0   8   -0.10    1.30
 -14   0   8    0.60    1.20
 -14   0   8   -2.50    1.20
  14   0   8    0.80    2.20
 -16   0   0  131.79    5.80
 -16   0   0  144.99   29.80
  16   0   0  120.39   29.70
  16   0   0  131.09    5.90
 -16   0   2   -1.30    2.50
 -16   0   2  -35.00   35.60
 -16   0   2   -0.20    1.70
 -16   0  -2    3.40    2.60
  16   0  -2  -69.29   39.40
  16   0  -2   -2.80    3.10
  16   0   2    2.20    1.70
  16   0   2    1.00    4.60
  16   0  -2    0.50    1.00
 -16   0  -4  224.48    8.70
 -16   0   4  238.18    8.70
 -16   0   4  241.08    8.90
 -16   0   4  225.08    8.50
  16   0   4  230.18    7.30
  16   0  -4  243.38   10.00
  16   0  -4  227.78    7.80
 -16   0   6    4.00    2.30
 -16   0   6    0.90    1.90
 -16   0   6    2.20    1.90
  16   0   6   -1.60    1.70
  16   0  -6    3.30    3.00
  16   0  -6   -0.10    4.10
 -16   0   8    2.70    1.20
 -16   0   8    1.90    1.20
 -16   0   8    2.60    1.30
 -18   0   0    0.40    2.40
 -18   0   0    2.00    1.70
 -18   0   0    3.90    4.90
  18   0   0   32.90   42.50
  18   0   0    1.30    2.10
  18   0   0   -4.00    2.20
 -18   0  -2  335.77   10.30
 -18   0   2  323.07    9.90
 -18   0  -2  330.37   12.60
 -18   0   2  325.97   11.00
  18   0   2  343.77   12.30
  18   0  -2  338.17   11.70
  18   0   2  324.57   10.10
 -18   0   4    0.20    2.20
 -18   0   4    3.10    2.00
 -18   0   4   -3.30    2.30
 -18   0  -4    0.90    2.60
  18   0   4    1.30    1.60
  18   0  -4    5.90    3.10
 -18   0   6   19.30    2.60
 -18   0   6   19.00    2.60
 -18   0   6   17.90    2.50
  18   0   6   18.90    2.30
  18   0  -6   26.90    3.80
  18   0  -6   14.40    3.80
 -20   0   0   18.50    3.60
 -20   0   0   24.70    2.50
 -20   0   0   17.60    4.10
  20   0   0   24.80    2.70
  20   0   0   26.60    3.50
  20   0   0   24.50    3.40
 -20   0   2   -3.40    2.10
 -20   0   2    1.30    1.90
 -20   0   2   -3.80    2.40
 -20   0  -2   -0.10    1.80
  20   0  -2    3.50    2.10
  20   0   2    3.10    3.60
  20   0  -2    0.40    2.60
  20   0   2    5.80    4.90
  20   0  -2    1.30    2.90
  20   0   2    1.00    1.50
 -20   0   4  253.67    9.80
 -20   0   4  270.77    9.70
 -20   0   4  265.57    9.20
 -20   0  -4  281.57    9.20
 -20   0   4  292.57    9.20
  20   0  -4  276.77   10.40
  20   0  -4  270.07   10.40
  20   0   4  276.97    8.40
 -20   0   6   -0.40    2.00
 -20   0   6    2.90    1.50
 -20   0   6    3.00    1.80
  20   0   6    2.70    1.50
  20   0  -6   -0.90    2.90
  20   0  -6    3.90    2.90
 -22   0   0    0.20    3.10
 -22   0   0   -2.10    1.60
 -22   0   0    4.40    6.40
  22   0   0    3.50    2.40
  22   0   0   -0.60    2.60
 -22   0   2   52.29    5.00
 -22   0   2   57.49    4.80
 -22   0   2   51.99    4.10
 -22   0   2   51.39    3.80
 -22   0  -2   46.00    3.70
  22   0  -2   47.40    4.10
  22   0   2   36.10    4.40
  22   0   2   46.50    3.60
  22   0  -2   49.40    4.50
 -22   0   4   -3.60    2.60
 -22   0   4    1.40    3.30
 -22   0  -4    1.40    2.00
  22   0  -4   -1.90    2.20
 -22   0   6  125.79    5.30
 -22   0   6  131.49    5.10
 -22   0   6  126.99    4.90
  22   0  -6  128.89    7.00
  22   0   6  129.99    5.10
  22   0  -6  134.99    6.00
 -24   0   0   33.90    3.00
 -24   0   0   31.10    4.00
  24   0   0   38.60    3.80
  24   0   0   33.10    4.40
  24   0   0   42.00    3.60
 -24   0   2   -0.20    2.10
 -24   0  -2   -0.80    1.50
 -24   0   2   -2.60    2.70
 -24   0   2   -1.80    2.00
 -24   0   2    1.50    4.00
  24   0  -2    1.50    2.40
  24   0  -2    1.60    2.20
  24   0  -2    1.20    2.60
  24   0   2   -0.60    1.50
 -24   0   4   21.00    2.50
 -24   0   4   28.50    3.30
 -24   0  -4   21.60    2.50
 -24   0   4   20.50    2.40
  24   0  -4   20.90    3.00
  24   0  -4   21.30    3.20
  24   0   4   20.40    2.00
 -24   0   6    5.30    2.00
 -24   0   6   -1.20    1.30
  24   0   6    1.20    1.30
  24   0  -6    4.90    3.10
 -26   0   0   -2.10    2.60
 -26   0   0   -2.50    1.40
  26   0   0   -2.50    3.10
  26   0   0   -0.30    2.10
  26   0   0    1.40    1.80
 -26   0  -2    8.80    1.90
 -26   0   2   12.20    2.50
 -26   0   2    9.70    2.20
  26   0   2   11.20    2.00
  26   0  -2   10.30    2.60
  26   0  -2    9.20    2.80
  26   0  -2   10.00    3.00
 -26   0   4   -0.60    2.00
 -26   0  -4   -2.60    1.50
 -26   0   4    3.50    3.10
  26   0   4    0.00    1.50
  26   0   4    2.00    1.20
  26   0  -4    2.00    1.90
  26   0  -4   -0.70    2.20
  26   0   6   15.80    1.60
 -28   0   0   23.80    2.40
 -28   0   0   18.70    3.30
  28   0   0   18.60    2.40
  28   0   0   24.60    2.80
  28   0   0   19.70    4.50
 -28   0   2    3.20    2.30
 -28   0   2   -2.50    1.70
 -28   0  -2    1.60    1.40
  28   0  -2   -1.90    2.40
  28   0  -2    2.00    2.70
  28   0   2   -1.70    1.20
  28   0  -2   -1.30    1.70
 -28   0  -4    6.90    1.60
  28   0  -4    8.20    2.80
  28   0   4    8.20    1.30
  28   0  -4    8.00    1.80
  28   0   4    7.90    1.60
 -30   0   0   -2.70    2.20
 -30   0   0    0.90    1.40
  30   0   0   -1.90    2.00
  30   0   0   -0.30    1.50
  30   0   0   -9.40    4.20
 -30   0  -2   40.00    2.80
 -30   0   2   41.90    3.20
  30   0  -2   38.70    4.10
  30   0  -2   36.00    3.20
  30   0   2   43.50    2.80
  30   0  -2   35.20    3.10
 -30   0  -4    1.20    1.50
  30   0   4    2.80    1.30
  30   0  -4   -1.60    1.30
  30   0  -4   -0.70    2.50
 -32   0   0   69.79    3.40
 -32   0   0   75.59    4.30
  32   0   0   73.89    3.50
 -32   0  -2   -0.40    1.10
  32   0  -2    1.70    1.90
  32   0   2    0.20    1.00
  32   0   2    1.60    1.50
  32   0  -2   -1.00    1.30
  32   0  -2    3.20    3.10
  34   0   0   -0.10    1.10
  -1  -1   9    0.90    1.20
  -1  -1   9    1.10    1.60
   1  -1   9    2.00    1.30
   1  -1   9    7.30    2.60
  -1  -1   7   33.20    3.40
  -1  -1   7   25.20    3.50
  -1  -1   7   25.70    2.80
   1  -1   7   28.90    3.80
   1  -1   7   32.40    3.00
   1  -1   7   34.40    3.50
   1  -1   7   28.60    3.60
  -1  -1   5  275.87    9.30
  -1   1  -5  281.27    9.40
  -1   1  -5  289.27    8.30
  -1  -1   5  284.07   10.20
  -1  -1   5  274.37    9.90
   1  -1   5  263.77   10.50
   1  -1   5  276.57    9.20
   1   1  -5  292.37    8.20
   1  -1   5  277.87   10.40
  -1   1  -3  607.14   15.70
   1   1  -3  607.44   15.30
   1   1  -3  607.14   15.40
  -1   1  -1 1659.93   41.50
  -1  -1   1 1694.13   43.20
   1   1  -1 1729.73   41.30
   1   1  -1 1764.22   43.20
   1  -1   1 1680.63   42.40
  -1   1   1 1695.03   43.20
  -1  -1  -1 1606.54   40.90
   1   1   1 1713.23   42.20
   1  -1  -1 1665.63   40.70
   1   1   1 1698.73   42.60
   1  -1  -1 1728.33   42.90
   1  -1  -1 1710.43   40.80
   1   1   1 1654.13   40.90
  -1  -1  -3  604.74   15.60
   1  -1  -3  598.94   15.30
   1  -1  -3  600.64   15.20
  -1   1   5  274.47   10.20
  -1  -1  -5  288.67    8.30
  -1   1   5  281.87    9.30
  -1   1   5  275.57    9.80
  -1  -1  -5  281.57    9.20
   1  -1  -5  283.57    8.20
   1   1   5  259.77   10.60
   1   1   5  271.27   10.30
   1   1   5  267.17    9.10
  -1   1   7   37.20    3.50
  -1   1   7   29.10    3.40
  -1   1   7   29.70    3.60
   1   1   7   27.50    3.20
   1   1   7   29.40    2.90
   1   1   7   29.70    3.80
   1   1   7   30.20    4.00
  -1   1   9    0.80    1.60
  -1   1   9    0.00    1.20
   1   1   9    7.70    2.30
   1   1   9    2.70    1.90
  -3  -1   9   15.80    1.80
  -3  -1   9   14.00    1.50
   3  -1   9   11.10    1.60
  -3  -1   7    7.30    2.40
  -3  -1   7   14.10    2.30
  -3  -1   7   12.50    2.90
   3  -1   7   11.30    2.70
   3  -1   7   13.90    2.90
   3  -1   7    8.90    3.90
   3  -1   7   13.50    2.30
  -3  -1   5   85.09    5.50
  -3   1  -5   91.19    3.90
  -3  -1   5   82.59    6.00
  -3   1  -5   95.09    5.90
  -3  -1   5   77.09    4.90
   3  -1   5   82.69    5.00
   3   1  -5   90.29    3.50
   3  -1   5   88.59    5.00
   3  -1   5   74.29    5.80
  -3   1  -3  879.71   22.20
  -3  -1   3  843.82   25.30
   3   1  -3  881.61   21.50
   3   1  -3  849.02   24.50
  -3  -1   1 4652.83  114.69
  -3  -1   1 4655.33  119.69
  -3   1  -1 4790.22  118.89
  -3   1  -1 4798.32  114.99
   3   1  -1 4657.13  119.69
   3   1  -1 4848.92  114.59
   3  -1   1 4812.12  118.99
  -3  -1  -1 4670.13  114.29
  -3  -1  -1 4707.93  118.29
  -3   1   1 4736.33  119.29
  -3   1   1 4646.33  113.99
   3   1   1 4628.24  118.39
   3  -1  -1 4869.01  119.29
   3   1   1 4749.42  114.19
  -3   1   3  849.12   26.60
  -3  -1  -3  867.71   22.00
   3  -1  -3  862.71   25.30
   3  -1  -3  843.52   21.30
  -3   1   5   91.49    4.90
  -3  -1  -5   91.29    4.00
  -3  -1  -5   80.69    5.90
  -3   1   5   95.49    5.70
  -3   1   5   90.49    6.10
   3   1   5   80.09    5.90
   3   1   5   89.49    4.90
   3  -1  -5   94.89    3.70
   3   1   5   86.49    5.20
  -3   1   7   11.30    2.90
  -3   1   7    9.40    2.50
  -3   1   7   13.00    2.20
   3   1   7   18.30    3.30
   3   1   7   14.00    2.20
   3   1   7   11.60    2.60
   3   1   7    9.90    4.60
  -3   1   9   12.10    1.40
  -3   1   9   11.60    1.60
   3   1   9   10.40    1.50
  -5  -1   9    1.70    1.60
  -5  -1   9    2.90    1.20
  -5  -1   7    0.80    2.00
  -5  -1   7    3.00    1.80
  -5  -1   7    2.90    2.70
   5  -1   7    1.50    2.50
   5  -1   7    1.50    3.20
   5  -1   7    1.80    3.30
  -5  -1   5   76.99    4.80
  -5  -1   5   78.39    5.40
  -5   1  -5   73.39    3.70
  -5  -1   5   64.19    5.40
  -5   1  -5   66.49    6.10
   5   1  -5   73.39    3.30
   5  -1   5   73.29    4.60
   5  -1   5   68.19    6.30
  -5  -1   3  154.88   12.80
  -5   1  -3  159.38    5.30
   5   1  -3  149.69   11.70
   5   1  -3  152.68    4.40
   5  -1   3  155.98    7.90
   5  -1   3  155.78    8.80
  -5  -1   1  772.12   20.60
  -5   1  -1  858.11   21.10
  -5   1  -1  849.12   27.80
  -5  -1   1  870.31   20.70
   5   1  -1  832.82   28.30
   5   1  -1  831.62   20.60
   5   1  -1  854.31   20.60
   5  -1   1  855.01   27.60
  -5   1   1  834.02   20.50
  -5   1   1  803.22   20.60
  -5  -1  -1  824.72   27.30
  -5  -1  -1  832.32   21.00
   5   1   1  832.32   21.00
   5  -1  -1  873.71   20.50
   5  -1  -1  867.31   28.40
   5   1   1  830.92   27.60
   5  -1  -1  825.92   20.40
  -5  -1  -3  153.58    5.40
  -5   1   3  154.28   13.10
   5  -1  -3  177.18   12.00
   5   1   3  166.88   10.30
   5   1   3  163.08    8.80
   5  -1  -3  156.58    4.60
  -5  -1  -5   76.89    3.80
  -5   1   5   87.59    5.60
  -5   1   5   77.89    5.20
  -5  -1  -5   58.89    6.80
  -5   1   5   75.89    4.70
   5   1   5   72.79    5.10
   5   1   5   63.39    4.40
   5  -1  -5   71.69    3.30
   5   1   5   68.59    6.00
  -5   1   7    0.90    1.80
  -5   1   7    3.40    2.10
  -5   1   7   -3.90    2.50
   5   1   7    2.60    3.10
   5   1   7    1.50    2.30
   5   1   7    0.00    2.60
  -5   1   9    2.90    1.10
  -5   1   9    1.00    2.00
   5   1   9    3.20    2.00
  -7  -1   9    2.80    1.40
  -7  -1   9    9.00    2.10
  -7  -1   9    6.10    1.30
  -7  -1   7   13.10    2.20
  -7  -1   7   18.90    2.80
  -7  -1   7   11.40    2.70
   7  -1   7   14.70    2.20
   7  -1   7   18.60    3.50
   7  -1   7   14.50    2.40
  -7  -1   5   63.99    5.20
  -7   1  -5   73.79    7.00
  -7  -1   5   80.69    5.50
  -7  -1   5   66.09    4.70
   7  -1   5   57.59    5.40
   7  -1   5   75.49    4.50
   7   1  -5   72.29    3.40
   7  -1   5   63.69    4.40
  -7  -1   3    6.60    9.40
  -7   1  -3   11.00    1.60
   7  -1   3   16.80   11.60
   7   1  -3    9.00    8.90
   7  -1   3    7.50    6.20
   7   1  -3   13.20    1.10
  -7  -1   1 4706.43  114.09
  -7   1  -1 4688.13  114.49
  -7   1  -1 4608.34  124.99
  -7  -1   1 4720.93  125.99
   7   1  -1 4655.83  113.99
   7   1  -1 4682.23  113.89
   7   1  -1 4860.91  126.19
   7  -1   1 4724.73  124.79
  -7  -1  -1 4811.42  126.19
  -7  -1  -1 4839.52  115.59
  -7   1   1 4698.63  126.99
  -7   1   1 4902.81  115.09
   7   1   1 4724.73  125.89
   7  -1  -1 4592.54  115.09
   7  -1  -1 4643.14  126.59
   7   1   1 4709.83  115.49
   7  -1  -1 4786.02  114.89
  -7   1   3    9.20    9.80
   7  -1  -3    2.30    8.40
   7   1   3    1.60    8.60
   7   1   3    0.40    6.10
  -7   1   5   66.09    5.10
  -7  -1  -5   73.59    7.00
  -7   1   5   70.89    4.80
  -7   1   5   72.19    5.30
   7   1   5   64.29    4.20
   7  -1  -5   70.19    3.40
   7   1   5   70.49    5.40
   7   1   5   67.99    4.60
  -7   1   7   16.40    2.80
  -7   1   7   16.40    2.40
  -7   1   7   15.50    2.70
   7   1   7   13.90    2.40
   7   1   7   19.50    3.30
   7   1   7   15.90    2.20
  -7   1   9    6.10    1.40
  -9  -1   7    7.10    2.20
  -9  -1   7    4.30    2.10
  -9  -1   7    1.40    1.70
   9  -1   7    2.70    1.90
   9  -1   7    0.80    2.00
  -9  -1   5   94.69    5.40
  -9  -1   5  102.19    5.90
  -9  -1   5   99.59    5.90
  -9   1  -5   90.69    8.50
   9  -1   5   95.29    4.90
   9  -1   5   86.09    4.80
   9   1  -5   93.39    4.20
  -9  -1   3   95.49   16.00
  -9   1  -3  102.89    4.60
   9   1  -3   98.59    3.20
   9   1  -3   86.99   15.80
   9  -1   3  104.39   14.50
  -9   1  -1   24.40    1.80
  -9  -1   1   18.30    8.10
  -9  -1   1   21.00    1.40
  -9   1  -1   11.50    8.60
   9  -1   1   14.40    7.10
   9   1  -1   26.00    8.20
   9   1  -1   20.90    1.10
   9   1  -1   19.10    1.40
  -9  -1  -1   32.30    8.70
  -9   1   1   21.10    1.40
  -9   1   1   12.50    7.90
  -9  -1  -1   22.00    1.70
   9  -1  -1   16.60    8.00
   9   1   1   21.60    1.90
   9  -1  -1   19.10    1.10
   9  -1  -1   20.90    1.30
   9   1   1   19.30    7.80
  -9  -1  -3   96.09    4.60
  -9   1   3  103.79   17.40
   9  -1  -3  109.19   16.00
   9   1   3   96.69   14.70
   9  -1  -3  102.79    3.30
  -9  -1  -5   88.69    8.60
  -9   1   5   99.39    5.50
  -9   1   5   97.49    5.90
  -9   1   5   95.19    5.70
   9   1   5   91.29    5.00
   9   1   5   98.69    4.80
   9  -1  -5   93.59    4.20
  -9   1   7    3.60    2.10
  -9   1   7    3.10    2.10
  -9   1   7    5.50    1.90
   9   1   7    1.70    1.80
   9   1   7   -1.60    2.00
 -11  -1   7   21.50    2.80
 -11  -1   7   18.10    2.70
 -11  -1   7   21.10    2.60
  11  -1   7   18.30    2.40
  11  -1   7   16.90    2.40
 -11   1  -5  158.58   11.30
 -11  -1   5  165.38    7.60
 -11  -1   5  155.38    7.20
 -11  -1   5  164.38    6.90
  11  -1   5  162.28    6.50
  11   1  -5  145.19    5.90
  11  -1   5  157.18    6.20
 -11   1  -3   -4.10   14.80
  11  -1   3   -2.50   16.10
 -11  -1   1  221.98   21.30
 -11   1  -1  258.77    7.80
 -11  -1   1  250.07    7.30
  11   1  -1  257.47    6.80
  11   1  -1  244.78   21.60
  11  -1   1  271.87   20.70
  11   1  -1  232.58    7.10
 -11   1   1  249.48    7.20
 -11  -1  -1  259.27    7.80
 -11  -1  -1  220.48   23.50
 -11   1   1  177.08   20.20
  11   1   1  260.87   21.00
  11  -1  -1  246.18    6.70
  11  -1  -1  247.18   21.00
 -11   1   3   15.50   21.30
 -11  -1  -3   11.30    2.20
 -11  -1  -3    3.80   15.40
  11  -1  -3   64.59   21.60
  11  -1  -3   15.70    1.40
  11   1   3    6.60   16.30
 -11   1   5  152.58    7.10
 -11   1   5  163.48    6.90
 -11  -1  -5  148.69   11.10
 -11   1   5  149.09    7.40
  11   1   5  155.08    6.40
  11  -1  -5  138.49    5.70
  11   1   5  152.68    6.00
 -11   1   7   19.80    2.80
 -11   1   7   18.00    2.70
 -11   1   7   19.20    2.50
  11   1   7   22.00    2.50
  11   1   7   21.20    2.50
 -13  -1   7   46.80    3.50
 -13  -1   7   46.50    3.80
 -13  -1   7   42.60    3.70
  13  -1   7   36.70    3.30
  13  -1   7   37.80    3.40
  13   1  -7   51.79    6.40
 -13  -1   5  462.95   14.20
 -13  -1   5  465.15   14.50
 -13  -1   5  446.06   14.30
  13  -1   5  472.55   13.70
  13   1  -5  459.75   15.80
  13  -1   5  440.76   13.00
 -13  -1   3   26.40   29.50
 -13   1  -3    4.40    2.10
 -13  -1   3    3.70    2.30
  13   1  -3    3.20    1.10
  13   1  -3   -0.20   27.40
 -13   1  -1  330.37   10.10
 -13   1  -1  319.47   31.30
 -13  -1   1  352.66   29.70
 -13  -1   1  329.77    9.60
  13  -1   1  307.27   27.70
  13   1  -1  360.26   29.60
  13   1  -1  319.77    8.90
 -13  -1  -1  356.66   29.40
 -13   1   1  297.27   29.80
 -13   1   1  330.07    9.70
 -13  -1  -1  331.57   10.30
  13   1   1  330.87   28.10
  13  -1  -1  348.87   29.10
  13  -1  -1  343.87    9.20
 -13   1   3    2.90    2.30
 -13   1   3    2.50    2.80
 -13   1   3    4.20   28.90
 -13  -1  -3    6.20    2.30
  13  -1  -3    4.30    1.20
  13  -1  -3   21.30   24.10
 -13   1   5  454.15   13.90
 -13   1   5  449.26   14.10
 -13   1   5  441.06   14.00
  13   1   5  466.15   13.50
  13  -1  -5  421.56   15.50
  13   1   5  449.86   12.70
 -13   1   7   40.10    3.80
 -13   1   7   42.60    3.70
 -13   1   7   42.20    3.50
  13  -1  -7   46.20    8.80
  13   1   7   44.60    3.40
 -15  -1   7   12.20    2.10
 -15  -1   7   11.20    2.10
 -15  -1   7   11.70    2.20
  15  -1   7   13.60    2.00
  15   1  -7    8.10    6.60
 -15  -1   5  175.68    7.60
 -15  -1   5  177.88    7.40
 -15  -1   5  188.38    7.50
  15  -1   5  179.58    7.00
  15   1  -5  189.98    9.50
  15  -1   5  164.88    8.10
 -15  -1   3   64.79    5.40
 -15  -1   3   67.29    5.50
 -15  -1   3   62.29    4.50
 -15  -1   3   68.19    5.20
 -15   1  -3   58.69    5.60
  15   1  -3   63.59    3.10
  15   1  -3   62.69    5.50
  15  -1   3   69.79    3.90
 -15   1  -1  388.36   12.20
 -15  -1   1  400.36   11.70
 -15  -1   1  434.06   40.40
 -15   1  -1  440.26   44.40
  15   1  -1  448.96   41.10
  15  -1   1  338.67   36.30
  15  -1   1  377.76   12.00
 -15  -1  -1  383.56   12.10
 -15  -1  -1  487.65   40.30
 -15   1   1  394.76   11.50
 -15   1   1  378.86   39.10
  15  -1  -1  416.16   39.80
  15   1   1  367.86   11.90
  15   1   1  375.26   37.10
 -15   1   3   64.99    4.90
 -15  -1  -3   64.99    5.80
 -15   1   3   62.49    4.40
 -15   1   3   58.89    4.40
 -15   1   3   62.09    6.30
  15   1   3   59.09    3.80
  15  -1  -3   61.89    3.10
  15  -1  -3   57.29    5.30
 -15   1   5  185.08    7.60
 -15   1   5  186.68    7.60
 -15   1   5  177.48    7.60
  15  -1  -5  183.48    9.30
  15   1   5  170.68    6.90
  15   1   5  172.48    7.00
 -15   1   7   13.50    2.10
 -15   1   7   10.60    2.10
 -15   1   7    9.20    2.00
  15  -1  -7   13.80   10.00
  15   1   7    7.00    1.90
 -17  -1   7    1.80    1.60
 -17  -1   7    1.50    1.60
 -17  -1   7    2.20    2.30
  17   1  -7   10.80    5.10
  17  -1   7   -0.70    1.50
 -17  -1   5   72.19    4.80
 -17  -1   5   73.59    5.00
 -17   1  -5   55.19    4.60
 -17  -1   5   68.89    5.10
  17   1  -5   71.29    5.30
  17  -1   5   70.09    4.30
  17   1  -5   66.29    5.50
 -17  -1   3   15.60    2.60
 -17  -1   3   16.60    4.10
 -17   1  -3   15.80    2.70
 -17   1  -3   16.40    4.20
 -17  -1   3   20.80    3.50
 -17  -1   3   22.20    2.90
  17   1  -3   22.80    3.70
  17  -1   3   19.00    2.10
 -17  -1   1    6.50    3.00
 -17   1  -1   19.50   37.20
 -17  -1   1    5.70    2.30
 -17  -1   1    6.10    1.90
 -17  -1   1   68.89   37.10
 -17   1  -1    5.30    2.40
 -17   1  -1    5.30    1.90
  17   1  -1    2.20    2.90
  17  -1   1   12.50    2.90
  17  -1   1    6.50    1.80
  17  -1   1   11.00   33.80
  17   1  -1   46.80   41.60
 -17   1   1    7.90    2.80
 -17  -1  -1   48.60   35.40
 -17  -1  -1    4.60    1.90
 -17   1   1    7.50    2.30
 -17  -1  -1    5.90    2.50
 -17   1   1    3.10    1.80
 -17   1   1   -4.70   40.40
  17  -1  -1   -6.10   41.50
  17  -1  -1    3.40    2.80
  17   1   1    5.20    2.80
  17   1   1    6.00    2.10
  17  -1  -1    6.40    2.10
  17   1   1   26.00   34.00
 -17   1   3   19.10    2.70
 -17   1   3   17.00    2.80
 -17   1   3   18.90    3.30
 -17  -1  -3   15.60    3.80
 -17  -1  -3   13.50    2.70
  17   1   3   15.70    2.10
  17  -1  -3   23.10    3.70
  17  -1  -3   12.70    2.00
 -17   1   5   69.89    4.70
 -17   1   5   70.09    4.90
 -17  -1  -5   65.19    6.20
 -17   1   5   63.59    5.00
  17   1   5   68.99    4.30
  17  -1  -5   68.89    6.40
  17  -1  -5   65.09    5.30
 -17   1   7    0.90    1.40
 -17   1   7    3.10    1.70
  17   1   7    4.40    1.60
  17  -1  -7    6.50    5.40
 -19  -1   7    2.40    1.60
 -19  -1   7   -1.10    1.40
 -19  -1   7    0.80    1.30
  19   1  -7   13.50    6.60
  19  -1   7   -0.10    1.40
 -19  -1   5   71.89    5.00
 -19   1  -5   77.49    5.30
  19   1  -5   68.19    6.30
  19  -1   5   78.49    6.90
  19   1  -5   66.59    5.50
 -19  -1   3  144.59    8.30
 -19   1  -3  159.08    6.50
 -19  -1   3  152.38    7.40
 -19  -1   3  159.08    6.80
 -19  -1   3  150.18    6.60
  19  -1   3  159.58    6.00
 -19   1  -1    7.50    2.00
 -19  -1   1    4.10    2.80
 -19   1  -1    7.60    5.30
 -19   1  -1    5.80    3.20
 -19  -1   1    5.30    1.80
 -19  -1   1    3.20    3.60
  19  -1   1    6.80    2.80
  19   1  -1    6.50    2.80
  19  -1   1    4.80    1.90
  19   1  -1    6.50    2.30
  19   1  -1    9.50    2.70
  19  -1   1    5.30    3.10
 -19  -1  -1    6.70    5.10
 -19  -1  -1    5.10    1.80
 -19   1   1    5.50    1.80
 -19   1   1    4.50    2.80
 -19  -1  -1    6.10    3.30
 -19   1   1    6.20    3.30
  19  -1  -1    2.90    2.40
  19   1   1    3.90    2.90
  19  -1  -1    5.20    2.10
  19   1   1    8.40    3.00
  19  -1  -1    7.70    2.70
  19   1   1    5.60    1.90
 -19   1   3  153.38    6.60
 -19  -1  -3  164.78    6.50
 -19   1   3  155.78    9.40
 -19   1   3  154.68    6.60
 -19   1   3  153.18    7.50
  19   1   3  151.88    5.90
  19  -1  -3  172.08    7.40
 -19   1   5   73.39    5.10
 -19  -1  -5   71.89    5.30
  19   1   5   75.39    6.80
  19  -1  -5   78.49    5.80
  19  -1  -5   76.19    6.30
 -19   1   7    1.90    1.50
 -19   1   7    1.50    1.40
 -19   1   7    0.50    1.30
  19   1   7   -1.10    1.40
  19  -1  -7   -1.00    5.60
 -21  -1   7    4.80    1.50
 -21  -1   7    9.00    1.80
 -21  -1   7    6.40    1.30
  21  -1   7    6.20    1.50
 -21  -1   5    5.20    1.90
 -21   1  -5    8.50    2.70
 -21  -1   5    4.60    2.70
 -21  -1   5    5.20    2.20
  21   1  -5    5.70    2.70
  21  -1   5    4.50    1.80
  21   1  -5    8.30    2.70
 -21   1  -3   82.49    4.80
 -21  -1   3   87.49    5.80
 -21  -1   3   82.09    4.90
 -21  -1   3   70.79    4.90
  21   1  -3   73.49    5.30
  21  -1   3   80.99    4.20
  21   1  -3   82.19    6.00
 -21   1  -1   63.59    6.20
 -21  -1   1   57.69    3.80
 -21   1  -1   59.39    3.80
 -21   1  -1   56.99    7.00
 -21  -1   1   42.70    7.00
 -21  -1   1   62.99    5.20
  21   1  -1   58.59    4.60
  21   1  -1   55.99    4.50
  21  -1   1   53.49    3.70
  21  -1   1   52.49    4.30
  21  -1   1   62.49    5.80
  21   1  -1   54.89    5.20
 -21  -1  -1   60.19    6.80
 -21   1   1   57.69    3.80
 -21  -1  -1   49.40    5.10
 -21  -1  -1   62.59    3.90
 -21   1   1   77.29    6.50
  21  -1  -1   65.59    5.20
  21   1   1   62.29    5.30
  21   1   1   52.39    5.00
  21  -1  -1   57.29    4.40
  21   1   1   56.29    3.80
  21  -1  -1   49.40    4.60
 -21  -1  -3   87.09    4.80
 -21   1   3   81.29    6.10
 -21   1   3   85.79    4.90
 -21   1   3   77.09    4.80
  21   1   3   76.59    4.20
  21  -1  -3   84.59    5.90
  21  -1  -3   90.49    5.60
 -21  -1  -5    4.80    2.60
 -21   1   5    3.20    2.20
 -21   1   5   -0.20    2.60
 -21   1   5    4.80    1.90
  21   1   5    3.60    1.80
  21  -1  -5    3.30    2.60
  21  -1  -5    0.80    2.70
 -21   1   7    4.10    1.80
 -21   1   7    4.90    1.30
 -21   1   7    4.10    1.60
  21   1   7    4.60    2.60
 -23  -1   5    1.10    2.10
 -23   1  -5    3.50    2.90
 -23  -1   5    0.50    1.60
  23   1  -5    1.80    2.30
  23   1  -5    3.10    2.50
  23  -1   5    3.40    1.70
 -23  -1   3   26.40    3.00
 -23  -1   3   30.30    3.00
 -23   1  -3   26.80    2.70
 -23  -1   3   29.20    3.70
  23  -1   3   28.40    2.60
  23   1  -3   23.80    3.40
  23   1  -3   27.20    3.50
 -23   1  -1   18.80    4.20
 -23  -1   1   21.40    3.40
 -23   1  -1   17.90    2.40
 -23  -1   1   22.30    2.50
  23  -1   1   25.10    4.40
  23  -1   1   19.70    3.10
  23   1  -1   23.40    2.70
  23   1  -1   19.60    3.20
  23  -1   1   19.70    2.50
  23   1  -1   17.70    5.80
 -23   1   1   16.70    2.90
 -23   1   1   18.90    2.40
 -23  -1  -1   17.60    2.30
 -23  -1  -1   15.80    4.50
  23   1   1   23.20    4.30
  23   1   1   20.00    2.60
  23  -1  -1   19.20    2.80
  23  -1  -1   20.20    3.20
 -23  -1  -3   27.30    2.70
 -23   1   3   23.80    2.90
 -23   1   3   28.30    3.70
 -23   1   3   28.20    2.90
  23  -1  -3   29.30    3.50
  23  -1  -3   29.10    3.70
  23   1   3   29.10    2.70
 -23  -1  -5    0.50    2.30
 -23   1   5    3.50    1.60
 -23   1   5    6.60    2.20
  23   1   5    4.20    1.60
  23  -1  -5    3.70    2.60
  23  -1  -5    3.40    2.30
 -25   1  -5   -2.00    1.90
 -25  -1   5   -0.30    2.40
 -25  -1   5    1.60    1.50
  25  -1   5    0.00    1.40
  25   1  -5   -0.70    2.50
  25   1  -5    0.00    1.90
 -25  -1   3   12.20    2.40
 -25  -1   3   12.70    2.30
 -25   1  -3   14.10    2.20
 -25  -1   3   11.40    3.40
  25   1  -3   14.50    4.60
  25   1  -3   12.50    3.20
  25  -1   3   13.60    1.90
  25   1  -3   10.70    2.60
 -25  -1   1   12.60    2.10
 -25   1  -1   15.60    2.30
 -25  -1   1   16.20    3.10
 -25   1  -1   15.30    4.00
  25   1  -1   15.10    2.60
  25   1  -1   16.70    3.30
  25   1  -1   13.90    2.90
  25  -1   1   18.30    2.90
  25  -1   1   20.00    4.50
  25  -1   1   17.00    2.40
 -25   1   1   18.90    3.20
 -25   1   1   14.00    2.10
 -25  -1  -1   14.70    2.20
 -25  -1  -1   17.00    4.40
  25   1   1   15.90    2.30
  25   1   1   14.30    4.50
  25  -1  -1    9.80    2.60
  25   1   1   13.50    2.80
  25  -1  -1   16.60    2.90
  25  -1  -1   15.50    3.30
 -25   1   3    9.30    2.00
 -25   1   3    6.10    3.50
 -25   1   3    7.20    2.30
 -25  -1  -3   10.70    2.00
  25  -1  -3   11.60    2.90
  25  -1  -3   14.20    4.00
  25  -1  -3   11.70    2.70
  25   1   3    8.40    1.70
 -25   1   5   -2.00    2.50
 -25  -1  -5   -0.30    1.80
 -25   1   5   -0.70    1.50
  25  -1  -5    1.30    1.80
  25  -1  -5   -1.10    2.40
  25   1   5   -0.80    1.30
 -27   1  -5    4.80    1.80
  27   1  -5    2.70    1.70
  27   1  -5    2.00    2.60
  27  -1   5    0.80    1.20
 -27  -1   3   17.20    2.40
 -27   1  -3   13.00    2.00
  27   1  -3   18.80    4.20
  27   1  -3    6.80    2.10
  27  -1   3   14.00    1.80
  27   1  -3    9.80    2.90
 -27  -1   1   24.80    3.20
 -27   1  -1   23.00    2.50
 -27   1  -1   29.50    4.00
 -27  -1   1   20.20    2.30
  27   1  -1   24.60    3.10
  27  -1   1   25.80    3.00
  27  -1   1   26.50    5.20
  27   1  -1   29.70    3.00
  27   1  -1   24.90    4.10
  27  -1   1   27.20    2.70
 -27   1   1   26.10    2.60
 -27   1   1   29.60    3.50
 -27  -1  -1   28.10    4.00
 -27  -1  -1   33.10    3.00
  27  -1  -1   25.70    3.90
  27   1   1   25.10    2.70
  27  -1  -1   25.20    3.00
  27  -1  -1   29.60    3.10
  27   1   1   27.50    5.80
  27   1   1   29.10    3.10
 -27   1   3   14.70    2.20
 -27  -1  -3   13.50    2.10
  27   1   3   15.10    1.80
  27  -1  -3   11.50    2.30
  27  -1  -3   13.80    3.90
  27  -1  -3   12.90    2.90
 -27  -1  -5    1.40    1.70
  27  -1  -5    0.90    1.60
  27   1   5    0.80    1.30
  27  -1  -5   -1.30    2.60
  29   1  -5   10.10    4.70
  29  -1   5   11.20    1.40
 -29   1  -3   38.70    4.00
 -29  -1   3   33.50    2.70
  29   1  -3   38.70    3.20
  29  -1   3   44.50    4.60
  29   1  -3   38.50    4.20
 -29   1  -1   -0.30    1.30
 -29   1  -1    0.80    3.20
 -29  -1   1    1.50    1.60
 -29  -1   1   -0.70    2.00
  29   1  -1   -0.60    1.70
  29   1  -1    1.00    1.80
  29  -1   1   -1.30    1.30
  29   1  -1   -5.60    3.10
 -29   1   1    1.40    1.60
 -29  -1  -1    6.40    3.50
 -29   1   1    0.00    1.90
 -29  -1  -1   -0.50    1.30
  29  -1  -1    3.20    3.10
  29  -1  -1   -0.30    1.70
  29   1   1   -0.90    1.40
  29  -1  -1    2.60    1.80
  29  -1  -3   36.10    4.00
  29  -1  -3   27.40    4.60
  29   1   3   36.40    3.60
  29  -1  -3   30.10    2.80
 -29  -1  -5   12.00    2.90
  29   1   5   11.40    1.40
 -31   1  -3   29.00    2.40
  31   1  -3   17.80    3.10
  31  -1   3   24.50    2.00
  31   1  -3   20.00    2.00
  31  -1   3   22.00    2.00
 -31  -1   1   36.20    3.20
 -31   1  -1   32.30    3.80
 -31  -1   1   33.30    3.10
  31   1  -1   41.80    3.30
  31   1  -1   37.80    4.40
  31   1  -1   40.70    3.10
 -31  -1  -1   36.90    3.80
 -31   1   1   30.90    2.70
 -31   1   1   36.30    3.10
 -31  -1  -1   38.30    3.70
  31  -1  -1   40.40    3.30
  31  -1  -1   25.60    4.70
  31  -1  -1   34.30    3.00
 -31  -1  -3   21.60    1.90
  31   1   3   23.10    2.10
  31   1   3   27.90    2.00
  31  -1  -3   22.10    3.20
  31  -1  -3   25.40    2.20
 -33   1  -1   33.20    2.50
  33  -1   1   32.60    2.40
  33  -1   1   35.60    2.30
 -33  -1  -1   34.50    2.40
  33   1   1   34.30    3.10
  33  -1  -1   32.20    3.30
  33   1   1   37.10    2.40
   0  -2   8    0.50    1.50
   0  -2   8    4.60    3.50
   0  -2   8   -1.80    1.90
   0  -2   6   76.29    5.40
   0  -2   6   83.29    6.00
   0  -2   6   75.19    5.10
   0  -2   6   72.89    4.60
   0   2  -4    0.70    0.70
   0   2  -4    0.90    1.20
   0   2  -2 1511.85   37.00
   0   2   2 1520.75   39.20
   0  -2  -2 1517.45   36.90
   0  -2  -2 1478.25   38.60
   0  -2  -4    0.90    0.70
   0  -2  -4    1.70    1.20
   0   2   6   74.19    5.30
   0   2   6   76.89    5.70
   0   2   6   64.39    5.90
   0  -2  -6   78.29    4.80
   0   2   6   80.49    4.70
   0   2   8   -4.10    1.80
   0   2   8   -0.20    3.10
   0   2   8    0.00    1.50
  -2  -2   8   -0.40    1.50
  -2  -2   8    4.80    1.90
  -2  -2   8   -2.20    2.50
   2  -2   8   -3.40    3.70
   2  -2   8    4.50    1.60
   2  -2   8   -1.10    2.00
  -2  -2   6   62.09    5.80
  -2  -2   6   71.89    5.50
  -2   2  -6   52.69    4.60
  -2  -2   6   55.79    4.80
  -2  -2   6   63.09    4.50
   2  -2   6   60.09    4.50
   2  -2   6   67.79    4.30
   2  -2   6   67.19    6.30
   2   2  -6   55.59    4.60
  -2   2  -4 1084.79   28.20
   2   2  -4 1114.29   36.00
   2   2  -4 1104.49   27.50
  -2   2  -2  597.44   14.90
  -2  -2   2  575.34   17.80
   2   2  -2  589.54   17.30
   2  -2   2  574.04   14.90
   2   2  -2  592.04   14.50
  -2   2   0   38.60    1.10
  -2   2   0   38.70    3.10
  -2   2   0   37.90    1.10
  -2  -2   0   36.00    1.10
  -2  -2   0   45.10    3.20
   2   2   0   40.60    1.20
   2  -2   0   38.90    1.10
   2   2   0   40.60    3.10
   2  -2   0   41.20    3.00
  -2   2   2  588.54   19.10
  -2  -2  -2  588.14   15.10
   2   2   2  571.94   17.90
   2  -2  -2  600.44   14.60
   2  -2  -2  588.34   14.80
   2  -2  -2  588.84   18.30
   2   2   2  614.94   17.20
  -2  -2  -4 1060.09   27.50
  -2  -2  -4 1074.19   27.00
   2  -2  -4 1075.29   26.80
  -2   2   6   58.49    4.80
  -2   2   6   57.99    4.20
  -2  -2  -6   56.79    4.50
   2   2   6   67.49    4.90
   2  -2  -6   58.99    4.50
   2   2   6   69.89    4.30
   2   2   6   60.89    5.00
  -2   2   8    0.40    1.50
  -2   2   8    3.20    2.90
  -2   2   8    2.90    1.80
   2   2   8    1.90    1.50
   2   2   8    1.50    2.00
  -4  -2   8   14.80    2.00
  -4  -2   8   13.40    2.20
  -4  -2   8   13.70    2.60
   4  -2   8    9.90    1.80
   4  -2   8   13.90    2.50
  -4   2  -6   49.90    4.60
  -4  -2   6   44.20    4.10
  -4  -2   6   46.30    4.30
  -4  -2   6   44.80    4.40
  -4  -2   6   46.20    4.10
   4  -2   6   43.70    3.90
   4  -2   6   34.20    4.80
  -4   2  -4   33.60    3.00
   4   2  -4   42.20    1.90
  -4   2  -2  111.09    3.70
  -4  -2   2   99.39    8.20
  -4   2  -2  123.69    7.30
   4   2  -2  114.79    8.40
   4   2  -2  112.49    3.10
   4  -2   2  115.69    7.30
  -4  -2   0  825.22   21.00
  -4  -2   0  841.82   26.60
  -4   2   0  882.41   26.90
  -4   2   0  845.12   20.90
  -4   2   0  837.42   20.80
  -4  -2   0  823.22   20.80
   4  -2   0  856.31   20.90
   4   2   0  891.21   26.80
   4  -2   0  845.02   20.80
   4  -2   0  846.22   26.50
   4   2   0  828.22   20.80
   4   2   0  884.01   21.00
  -4   2   2  102.59    8.80
  -4  -2  -2  111.69    3.70
   4   2   2  100.39    7.90
   4   2   2  115.89    6.90
   4  -2  -2  109.99    8.40
  -4  -2  -4   46.20    3.20
   4  -2  -4   47.50    2.20
  -4   2   6   41.50    4.00
  -4  -2  -6   52.09    4.50
  -4   2   6   40.50    4.10
   4   2   6   46.10    3.50
   4   2   6   45.70    3.80
   4  -2  -6   43.50    3.50
   4   2   6   37.70    5.10
  -4   2   8   15.80    2.20
  -4   2   8   13.10    1.90
  -4   2   8   13.00    2.60
   4   2   8   16.70    2.50
   4   2   8   17.40    2.00
  -6  -2   8    2.50    1.60
  -6  -2   8    3.30    1.50
  -6  -2   8    2.20    2.10
   6  -2   8    2.80    1.70
   6  -2   8    1.60    3.80
  -6  -2   6  217.48    8.90
  -6  -2   6  218.38    8.70
  -6   2  -6  217.18    8.40
  -6  -2   6  225.38    8.30
   6  -2   6  198.28   10.70
   6  -2   6  217.98    7.70
   6  -2   6  224.78    7.70
  -6   2  -4  213.08    7.70
   6   2  -4  205.38   13.70
   6   2  -4  220.08    6.10
  -6  -2   2   98.19    9.80
  -6   2  -2   97.69    3.60
  -6   2  -2   98.19    9.10
   6   2  -2   97.69    3.00
   6   2  -2  101.19   10.80
   6  -2   2   96.09    9.60
  -6  -2   0  655.13   16.50
  -6   2   0  640.34   16.20
  -6   2   0  656.83   16.40
  -6   2   0  699.03   25.60
  -6  -2   0  603.44   27.00
  -6  -2   0  607.94   16.10
   6   2   0  648.64   24.70
   6  -2   0  641.84   27.20
   6   2   0  661.13   16.40
   6  -2   0  656.03   16.10
   6  -2   0  682.43   16.40
  -6  -2  -2   98.19    3.60
  -6   2   2  105.69   10.20
  -6  -2  -2   86.69    9.10
   6  -2  -2   93.09   10.20
   6   2   2   92.39    9.60
   6  -2  -2   93.19    2.80
  -6  -2  -4  217.48    7.50
   6  -2  -4  200.08    6.00
   6  -2  -4  209.28   16.60
  -6   2   6  211.18    8.60
  -6  -2  -6  218.88    8.40
  -6   2   6  227.78    8.70
  -6   2   6  219.68    8.20
   6   2   6  236.38    9.90
   6   2   6  220.98    7.70
   6   2   6  220.38    7.80
  -6   2   8    3.60    1.50
  -6   2   8    1.40    1.60
  -6   2   8    3.50    2.00
   6   2   8    2.00    1.70
  -8  -2   8    2.80    1.90
  -8  -2   8    4.40    1.70
  -8  -2   8    1.70    1.40
   8  -2   8    5.80    2.80
   8  -2   8    7.20    2.00
  -8   2  -6  585.54   17.40
  -8  -2   6  614.24   17.40
  -8  -2   6  597.44   17.80
  -8  -2   6  586.84   17.70
   8  -2   6  593.74   18.50
   8  -2   6  579.14   16.20
   8  -2   6  589.04   16.50
  -8  -2   4   64.19    5.60
  -8  -2   4   60.59    5.00
  -8   2  -4   61.09    4.40
   8   2  -4   57.49    2.50
   8   2  -4   56.89   15.30
  -8  -2   2   60.49   10.60
  -8   2  -2   59.89   10.00
  -8   2  -2   65.89    3.00
   8   2  -2   76.09   11.60
   8   2  -2   67.49    2.20
   8  -2   2   71.19    9.90
  -8  -2   0  144.19    4.60
  -8   2   0  150.28    4.50
  -8   2   0  146.19   12.90
  -8  -2   0  137.99   12.70
   8   2   0  143.49    4.50
   8  -2   0  144.59    4.40
   8  -2   0  164.18   13.00
   8   2   0  146.69   12.60
   8  -2   0  149.69    4.20
  -8  -2  -2   63.99    3.00
  -8   2   2   64.09   10.70
  -8  -2  -2   57.99   10.20
   8  -2  -2   60.79    2.10
   8   2   2   57.29   10.30
   8  -2  -2   71.69   11.40
  -8   2   4   55.59    4.90
  -8   2   4   54.89   18.50
  -8   2   4   49.80    5.00
  -8  -2  -4   60.99    4.40
  -8   2   4   65.99    5.60
   8  -2  -4   67.29   16.50
   8  -2  -4   60.29    2.60
  -8   2   6  606.74   17.60
  -8   2   6  619.84   17.30
  -8  -2  -6  580.14   17.30
  -8   2   6  593.14   17.50
   8   2   6  561.24   16.70
   8   2   6  578.34   16.40
   8   2   6  579.24   16.20
  -8   2   8    3.70    1.50
  -8   2   8    4.50    2.20
  -8   2   8    2.40    1.60
   8   2   8    2.30    1.70
 -10  -2   8   43.10    4.00
 -10  -2   8   47.50    3.30
  10  -2   8   38.50    3.00
  10  -2   8   35.20    3.20
 -10  -2   6   80.49    5.30
 -10  -2   6   81.89    5.40
 -10  -2   6   81.59    5.00
 -10   2  -6   68.79    5.60
  10  -2   6   76.79    4.60
  10  -2   6   90.09    4.60
 -10  -2   4   22.80   25.60
 -10  -2   4   70.99    5.20
 -10  -2   4   74.89    5.50
 -10   2  -4   74.49    5.30
  10  -2   4   59.29   18.70
  10   2  -4   67.99   23.20
  10   2  -4   77.89    3.00
 -10   2  -2   11.60    1.70
 -10   2  -2    3.10   10.50
  10  -2   2   28.80   11.00
  10   2  -2    3.30    9.60
  10   2  -2   11.40    1.00
 -10  -2   0  298.47   20.60
 -10   2   0  301.87   19.70
 -10  -2   0  307.17    8.70
 -10   2   0  301.77    8.50
  10   2   0  294.37    8.50
  10   2   0  315.37   20.80
  10  -2   0  291.07   20.30
 -10   2   2    7.30   10.60
 -10  -2  -2    8.70    1.40
 -10  -2  -2   20.60   10.80
  10  -2  -2   13.20   10.50
  10   2   2   13.50    9.70
  10  -2  -2    9.10    0.90
 -10   2   4   78.09    5.20
 -10   2   4   56.59   27.70
 -10   2   4   77.79    5.40
 -10  -2  -4   79.69    5.50
  10  -2  -4   75.79   23.90
  10  -2  -4   78.39    3.20
 -10  -2  -6   73.19    6.90
 -10   2   6   68.99    5.00
 -10   2   6   76.99    4.90
 -10   2   6   77.99    5.20
  10  -2  -6   65.39    5.50
  10   2   6   83.89    4.70
  10   2   6   84.89    4.40
 -10   2   8   42.70    4.10
 -10   2   8   38.00    3.30
  10   2   8   33.90    3.80
  10   2   8   42.70    3.60
 -12  -2   8   18.60    1.90
 -12  -2   8   15.70    2.10
 -12  -2   8   14.40    2.00
  12  -2   8   18.70    2.70
 -12  -2   6   46.10    4.40
 -12  -2   6   38.10    3.80
 -12  -2   6   43.20    4.00
  12  -2   6   42.80    3.90
  12  -2   6   37.80    3.20
 -12  -2   4   74.19    5.50
 -12  -2   4   85.79    5.40
 -12  -2   4   80.09    5.40
 -12   2  -4   75.59    6.20
 -12  -2   4   83.19    4.40
  12  -2   4   79.49    4.20
  12  -2   4   80.69   25.80
  12   2  -4   80.49    3.50
 -12   2  -2  231.58   24.80
 -12   2  -2  261.77    8.60
 -12  -2   2  259.97   26.30
 -12  -2   2  261.37    7.10
  12   2  -2  267.77   27.90
  12  -2   2  237.28   24.30
  12   2  -2  255.47    7.10
 -12  -2   0  170.38   20.90
 -12   2   0  194.18    6.10
 -12   2   0  202.08   20.10
 -12  -2   0  175.58    6.10
  12   2   0  177.38    6.20
  12  -2   0  194.48   18.80
  12   2   0  193.68   21.10
 -12  -2  -2  249.78   24.40
 -12  -2  -2  263.27    8.60
 -12   2   2  227.18   27.00
  12   2   2  265.87   25.40
  12  -2  -2  276.87   31.10
  12  -2  -2  251.87    7.10
 -12   2   4   72.19    4.20
 -12   2   4   74.69    5.50
 -12   2   4   78.59    5.20
 -12   2   4   84.29    5.20
 -12  -2  -4   75.29    6.50
  12  -2  -4   80.79    3.40
  12   2   4   74.29    4.90
  12   2   4   79.79    4.20
 -12   2   6   37.10    3.70
 -12   2   6   36.30    3.50
 -12   2   6   47.10    4.30
  12   2   6   38.30    3.70
  12  -2  -6   36.00    4.40
  12   2   6   44.10    3.80
 -12   2   8   17.00    2.10
 -12   2   8   17.50    1.90
 -12   2   8   17.20    2.10
  12   2   8   19.30    2.80
 -14  -2   8    0.50    1.20
 -14  -2   8   -2.00    1.30
 -14  -2   8    0.90    1.40
  14  -2   8   -4.00    2.00
 -14  -2   6  110.59    5.60
 -14  -2   6  117.29    5.90
 -14  -2   6  104.99    5.50
  14   2  -6  102.89    6.70
  14  -2   6  109.39    5.10
  14  -2   6  102.09    6.70
 -14  -2   4   37.10    3.10
 -14  -2   4   30.50    3.70
 -14   2  -4   36.50    5.50
 -14  -2   4   33.30    3.50
 -14  -2   4   48.20    4.00
  14   2  -4   36.60    3.20
  14   2  -4   44.30    5.30
  14  -2   4   40.00    3.20
 -14   2  -2   23.90    2.80
 -14   2  -2   47.70   21.90
 -14  -2   2   11.30   22.10
 -14  -2   2   25.70    2.20
  14  -2   2    4.60   20.70
  14   2  -2   29.80    1.90
  14   2  -2   11.70   23.40
 -14  -2   0  144.89    5.60
 -14  -2   0  118.89   22.10
 -14   2   0  144.89    5.50
  14  -2   0  142.59    5.90
  14   2   0  169.28   24.20
  14  -2   0  135.89   23.00
 -14  -2  -2   18.10   20.60
 -14  -2  -2   25.50    3.00
  14   2   2   25.90   21.50
  14  -2  -2   26.00    1.80
 -14   2   4   34.90    3.70
 -14  -2  -4   41.80    5.40
 -14   2   4   41.00    3.80
 -14   2   4   39.00    3.90
 -14   2   4   39.70    3.20
  14  -2  -4   40.70    5.10
  14  -2  -4   36.20    3.10
  14   2   4   35.30    2.70
 -14   2   6  110.39    5.50
 -14   2   6  115.59    5.80
 -14   2   6  110.39    5.80
  14  -2  -6  111.09    7.00
  14   2   6  107.29    5.20
  14   2   6  100.19    7.30
 -14   2   8    2.40    1.30
 -14   2   8    0.00    1.30
 -14   2   8    0.10    1.20
  14   2   8    4.20    4.10
 -16  -2   8   20.50    1.80
 -16  -2   8   14.60    1.70
 -16  -2   8   20.00    1.70
  16  -2   8   15.80    2.90
 -16  -2   6   93.19    5.10
 -16  -2   6  103.39    5.20
 -16  -2   6   95.99    5.30
  16   2  -6   92.29    6.50
  16   2  -6   82.09    7.80
  16  -2   6   97.89    4.70
 -16   2  -4   23.40    3.70
 -16  -2   4   29.20    3.40
 -16  -2   4   29.00    3.60
 -16  -2   4   26.20    4.00
 -16  -2   4   25.50    3.10
  16   2  -4   30.10    3.00
  16   2  -4   19.70    4.10
  16  -2   4   22.90    2.30
 -16  -2   2  156.58    6.70
 -16   2  -2  148.79    7.10
 -16  -2   2  145.49    5.30
 -16  -2   2  -11.80   40.50
  16   2  -2  136.29    7.60
  16   2  -2  124.99   40.20
  16  -2   2  141.09    5.50
  16  -2   2  154.58    8.10
 -16  -2   0  564.84   15.70
 -16  -2   0  570.14   48.30
 -16   2   0  486.85   46.30
 -16   2   0  540.15   15.50
  16  -2   0  518.75   45.60
  16  -2   0  499.45   15.20
  16   2   0  513.55   15.20
  16   2   0  557.54   48.50
 -16  -2  -2  148.69    7.30
 -16   2   2  136.79    6.40
 -16   2   2    8.80   35.10
 -16  -2  -2  153.58    7.20
  16  -2  -2  154.58    5.00
  16  -2  -2  135.19    7.30
  16  -2  -2  138.19   41.30
  16   2   2  146.89    5.70
 -16   2   4   27.00    3.40
 -16   2   4   26.70    3.00
 -16  -2  -4   18.00    3.40
 -16   2   4   24.90    3.50
  16   2   4   19.60    4.10
  16  -2  -4   20.90    3.90
  16  -2  -4   28.70    2.80
  16   2   4   27.50    2.40
 -16   2   6  100.19    5.40
 -16   2   6  101.59    5.20
 -16   2   6   94.79    5.00
  16   2   6   98.09    4.80
  16  -2  -6   96.09    6.50
  16  -2  -6   91.59    7.40
 -16   2   8   18.80    1.70
 -16   2   8   17.60    1.70
 -16   2   8   18.50    1.70
 -18  -2   6   62.69    4.20
 -18  -2   6   73.09    4.50
 -18  -2   6   71.39    4.20
  18   2  -6   75.89    5.70
  18  -2   6   66.99    3.90
  18   2  -6   63.09    5.20
 -18  -2   4  257.97    8.60
 -18  -2   4  252.07    9.30
 -18  -2   4  258.47    9.10
 -18   2  -4  255.97    8.90
 -18  -2   4  247.48    9.30
  18  -2   4  249.97    7.80
  18   2  -4  253.27   10.30
 -18  -2   2   23.60    3.90
 -18  -2   2   17.90    3.00
 -18  -2   2   21.60    2.50
 -18   2  -2   20.20    4.10
 -18   2  -2   14.20    2.40
  18   2  -2    8.60    7.40
  18   2  -2   20.30    3.60
  18  -2   2   14.20    4.50
  18  -2   2   20.00    2.40
 -18   2   0    6.20    3.50
 -18  -2   0    0.30    2.40
 -18   2   0    3.90    2.40
 -18  -2   0    1.50    3.70
 -18   2   0    1.60   49.20
 -18  -2   0    0.90    1.80
 -18   2   0    2.60    1.70
  18   2   0   26.20   41.60
  18  -2   0    1.60    2.10
  18  -2   0    2.00    2.20
  18   2   0    3.60    2.10
  18   2   0   -0.50    2.00
 -18   2   2   18.50    3.10
 -18  -2  -2   15.80    2.40
 -18  -2  -2   15.70    3.80
 -18   2   2   15.30    2.30
 -18   2   2   18.60    3.00
  18   2   2   22.50    5.20
  18   2   2    6.40    4.10
  18  -2  -2   14.70    3.50
  18  -2  -2   14.30    2.60
  18   2   2   17.10    2.30
  18  -2  -2   18.50    3.20
 -18   2   4  267.87    9.20
 -18   2   4  251.67    9.30
 -18   2   4  264.37    8.70
 -18   2   4  253.57    9.40
 -18  -2  -4  247.68    9.10
  18  -2  -4  277.07   10.30
  18   2   4  258.47    8.10
 -18   2   6   68.69    4.30
 -18   2   6   67.49    4.30
 -18   2   6   71.79    4.20
  18  -2  -6   86.39    6.40
  18   2   6   68.99    4.00
  18  -2  -6   76.99    6.10
 -20  -2   6   66.99    4.20
 -20  -2   6   71.89    4.20
 -20  -2   6   71.09    3.90
  20   2  -6   79.89    5.90
  20   2  -6   70.19    5.90
  20  -2   6   77.89    4.00
 -20  -2   4  196.78    7.30
 -20  -2   4  194.98    7.90
 -20  -2   4  172.58    8.00
 -20   2  -4  203.48    7.50
 -20  -2   4  205.18    7.50
  20   2  -4  200.68    8.80
  20  -2   4  197.98    6.60
  20   2  -4  205.68    8.60
 -20   2  -2   28.00    2.80
 -20  -2   2   27.70    2.70
 -20  -2   2   27.20    3.30
 -20  -2   2   35.80    3.40
  20  -2   2   26.40    4.10
  20   2  -2   29.80    3.70
  20   2  -2   32.50    3.60
  20   2  -2   29.40    4.00
  20  -2   2   24.50    4.80
  20  -2   2   28.90    2.60
 -20  -2   0  347.27   13.20
 -20  -2   0  346.77   12.30
 -20  -2   0  349.77   10.60
 -20   2   0  352.26   12.30
 -20   2   0  358.16   10.70
 -20   2   0  348.07   13.20
  20  -2   0  351.36   10.90
  20   2   0  362.96   12.00
  20   2   0  351.36   11.90
  20  -2   0  352.66   11.80
  20  -2   0  375.86   12.00
  20   2   0  343.57   11.00
 -20   2   2   27.70    3.10
 -20   2   2   34.40    3.30
 -20   2   2   31.30    2.80
 -20  -2  -2   28.00    2.90
  20  -2  -2   29.00    3.70
  20  -2  -2   21.10    3.20
  20  -2  -2   32.20    3.60
  20   2   2   34.90    4.10
  20   2   2   38.40    3.30
  20   2   2   27.20    7.30
 -20   2   4  177.38    8.00
 -20   2   4  207.88    7.60
 -20   2   4  203.08    7.20
 -20   2   4  195.78    7.90
 -20  -2  -4  206.48    7.50
  20   2   4  201.98    6.70
  20  -2  -4  203.08    8.70
  20  -2  -4  197.38    8.60
 -20   2   6   72.59    4.00
 -20   2   6   68.99    4.20
 -20   2   6   75.69    4.20
  20   2   6   70.39    3.80
  20  -2  -6   77.79    5.90
  20  -2  -6   69.09    5.50
 -22  -2   6    5.40    2.30
 -22  -2   6    3.50    1.50
 -22  -2   6    4.90    1.80
  22  -2   6    4.10    1.50
  22   2  -6    0.10    2.90
  22   2  -6    3.80    2.60
 -22  -2   4   33.60    4.70
 -22  -2   4   30.00    4.50
 -22  -2   4   29.20    3.70
 -22   2  -4   25.30    2.80
  22   2  -4   22.70    3.30
 -22  -2   2   48.60    4.00
 -22  -2   2   44.20    3.80
 -22  -2   2   59.69    4.70
 -22   2  -2   42.30    3.80
  22  -2   2   39.00    5.80
  22  -2   2   39.80    5.20
  22   2  -2   33.20    3.90
  22   2  -2   47.10    4.40
  22  -2   2   41.50    3.40
 -22   2   0    2.20    1.70
 -22  -2   0   13.50    6.50
 -22   2   0    8.30    3.10
 -22   2   0   -3.10    6.90
 -22  -2   0    3.50    1.70
 -22  -2   0    3.00    3.40
  22   2   0    0.00    2.40
  22   2   0    6.10    2.50
  22  -2   0    4.90    3.40
  22  -2   0    5.80    2.60
  22  -2   0    2.30    2.60
  22   2   0    8.10    2.90
 -22   2   2   47.70    4.40
 -22  -2  -2   49.80    3.90
 -22   2   2   50.29    4.00
 -22   2   2   38.40    3.80
  22  -2  -2   35.50    3.50
  22   2   2   41.50    3.50
  22  -2  -2   41.70    4.00
 -22  -2  -4   25.40    2.90
 -22   2   4   25.70    3.40
  22  -2  -4   30.10    3.80
 -22   2   6    4.20    1.90
 -22   2   6    3.30    1.50
 -22   2   6    7.30    2.30
  22   2   6    2.10    1.40
  22  -2  -6    5.30    3.20
 -24  -2   6   31.80    2.50
 -24  -2   6   32.90    2.60
  24   2  -6   28.40    3.70
  24  -2   6   38.00    2.60
 -24   2  -4    9.10    2.10
 -24  -2   4   10.10    2.10
 -24  -2   4    8.80    1.80
 -24  -2   4    7.40    2.90
  24   2  -4   11.00    2.60
  24   2  -4    5.20    2.50
  24  -2   4    9.40    2.10
  24  -2   4    7.60    1.50
 -24  -2   2   11.50    2.30
 -24  -2   2    7.10    3.10
 -24  -2   2    8.40    3.90
 -24   2  -2    9.10    2.00
 -24  -2   2   11.50    2.60
  24   2  -2   12.70    2.80
  24  -2   2   10.00    1.90
  24   2  -2    8.30    2.90
  24   2  -2    8.30    2.80
 -24  -2   0   70.39    6.00
 -24   2   0   71.89    6.10
 -24  -2   0   74.49    4.30
 -24   2   0   79.99    4.30
  24   2   0   78.19    6.10
  24   2   0   79.79    5.50
  24  -2   0   81.39    5.40
  24   2   0   78.99    4.60
  24  -2   0   86.19    6.20
  24  -2   0   78.79    4.50
 -24   2   2   10.70    2.80
 -24  -2  -2   11.30    2.00
 -24   2   2   10.70    2.30
 -24   2   2    9.40    2.40
  24   2   2    8.80    1.90
  24  -2  -2    9.10    2.60
  24  -2  -2   11.80    2.90
  24  -2  -2   13.30    3.00
 -24  -2  -4    8.30    2.10
 -24   2   4   10.00    3.00
 -24   2   4   11.50    1.90
 -24   2   4   10.00    2.10
  24   2   4   11.20    1.60
  24  -2  -4   10.30    2.50
  24  -2  -4    9.80    2.80
 -24   2   6   26.70    2.50
 -24   2   6   34.40    2.50
  24  -2  -6   25.40    3.80
  24   2   6   34.20    2.60
  26  -2   6    4.90    1.30
 -26  -2   4    5.80    2.10
 -26  -2   4    2.50    2.90
 -26   2  -4    7.00    1.80
  26  -2   4    4.40    1.70
  26  -2   4    5.90    1.40
  26   2  -4    6.90    2.50
  26   2  -4    9.60    2.20
 -26  -2   2    7.70    2.10
 -26  -2   2    6.90    2.10
 -26   2  -2    7.20    1.80
  26   2  -2   11.90    2.80
  26  -2   2    6.10    1.80
  26   2  -2    7.50    2.30
  26   2  -2   14.80    2.80
 -26  -2   0   78.29    4.20
 -26   2   0   74.49    5.70
 -26  -2   0   69.09    5.70
 -26   2   0   78.29    4.20
  26   2   0   73.39    5.20
  26   2   0   81.99    4.50
  26  -2   0   74.69    4.40
  26  -2   0   75.49    6.30
  26  -2   0   80.29    5.00
  26   2   0   86.19    6.60
 -26   2   2   10.30    2.30
 -26   2   2   11.20    2.20
 -26  -2  -2   11.60    6.00
 -26  -2  -2   10.60    1.90
  26  -2  -2    1.70    2.60
  26   2   2   10.00    1.90
  26  -2  -2    8.20    2.90
  26  -2  -2    6.20    2.30
 -26  -2  -4    5.40    1.80
 -26   2   4    3.40    2.30
 -26   2   4   12.10    5.40
  26   2   4    7.80    1.40
  26  -2  -4    3.70    2.40
  26  -2  -4    8.80    2.10
  26   2   4    9.70    1.90
  26   2   6    7.50    1.30
 -28   2  -4   30.30    2.80
  28   2  -4   25.40    3.50
  28   2  -4   33.30    3.00
  28  -2   4   28.20    2.20
  28  -2   4   21.90    2.20
 -28  -2   2    9.30    2.20
 -28   2  -2    7.10    1.60
 -28  -2   2   10.80    2.50
  28   2  -2   12.20    2.90
  28   2  -2    9.60    2.20
  28  -2   2    8.90    1.60
  28   2  -2   10.20    2.70
 -28   2   0  221.58    7.30
 -28   2   0  203.28    8.30
 -28  -2   0  216.48    7.20
 -28  -2   0  200.28    8.30
  28   2   0  205.38    9.50
  28   2   0  200.98    7.60
  28   2   0  204.58    7.40
  28  -2   0  209.68    7.40
  28  -2   0  186.48   11.00
  28  -2   0  207.88    7.50
 -28   2   2    9.20    2.40
 -28  -2  -2    9.70    1.80
 -28   2   2   10.80    2.10
  28  -2  -2    7.50    2.00
  28   2   2    7.50    1.60
  28  -2  -2    9.60    2.60
  28  -2  -2   14.70    3.20
 -28  -2  -4   28.80    2.30
  28  -2  -4   27.60    3.60
  28  -2  -4   27.10    2.60
  28   2   4   29.00    2.20
  28   2   4   30.60    2.70
 -30   2  -4    9.70    1.90
  30   2  -4    6.20    1.60
  30   2  -4   10.00    2.80
  30  -2   4    7.80    1.50
 -30  -2   2   33.20    3.00
 -30   2  -2   36.20    2.70
  30   2  -2   32.20    3.10
  30   2  -2   31.20    3.90
  30   2  -2   33.20    3.10
  30  -2   2   33.20    2.50
 -30   2   0   28.00    3.10
 -30   2   0   24.60    2.30
 -30  -2   0   30.90    2.70
 -30  -2   0   21.60    3.10
  30  -2   0   26.90    4.00
  30   2   0   18.90    4.90
  30   2   0   23.70    2.50
  30   2   0   23.70    2.80
  30  -2   0   25.60    2.60
  30  -2   0   24.50    4.50
 -30   2   2   35.80    3.00
 -30  -2  -2   37.20    2.70
  30  -2  -2   36.20    3.10
  30  -2  -2   32.00    3.00
  30   2   2   39.70    2.70
  30  -2  -2   32.90    3.90
 -30  -2  -4    9.10    1.60
  30  -2  -4    5.80    2.60
  30   2   4    5.10    1.40
 -32   2  -2    3.10    1.20
  32   2  -2    4.60    3.20
  32  -2   2    2.60    1.10
  32   2  -2    2.50    1.40
  32  -2   2    3.10    1.60
  32   2  -2    4.60    2.10
 -32   2   0   23.40    2.10
 -32   2   0   28.90    2.80
 -32  -2   0   30.10    2.80
 -32  -2   0   26.10    2.10
  32  -2   0   28.60    2.50
  32   2   0   26.40    2.20
 -32  -2  -2    1.80    1.20
  32   2   2    2.20    1.10
  32   2   2    2.80    1.50
  32  -2  -2   -1.90    3.10
  32  -2  -2    2.00    2.00
 -34  -2   0   -0.10    2.20
  34  -2   0    0.00    1.10
  34   2   0    1.90    1.20
  -1  -3   9   -1.00    1.60
  -1  -3   9    0.70    1.60
   1  -3   9    1.20    1.30
  -1  -3   7    9.40    3.60
  -1  -3   7   13.20    2.30
  -1  -3   7    5.30    2.90
  -1  -3   7   12.90    2.80
   1  -3   7   15.20    2.80
   1  -3   7   14.70    2.40
   1  -3   7   10.70    3.30
   1  -3   7   17.20    3.10
  -1   3  -5   46.70    4.80
  -1  -3   5   45.50    4.10
  -1  -3   5   51.09    4.20
  -1   3  -5   51.39    2.90
  -1  -3   5   56.99    4.80
   1  -3   5   52.09    4.10
   1  -3   5   53.19    4.30
   1  -3   5   56.59    4.80
   1  -3   5   47.00    5.00
   1   3  -5   46.30    2.70
  -1   3  -3  709.03   18.30
   1   3  -3  709.93   17.90
   1   3  -3  727.43   18.10
  -1  -3   1 3902.01   95.69
  -1   3  -1 4042.80   94.79
   1  -3   1 3679.13   94.59
   1   3  -1 3924.11   95.79
  -1  -3  -1 3878.01   93.69
  -1   3   1 3750.22   96.39
   1  -3  -1 3911.41   96.19
   1   3   1 3857.71   95.59
   1   3   1 3817.22   93.69
   1  -3  -1 4006.30   93.49
  -1   3   3  694.53   20.20
  -1   3   3  747.83   20.00
  -1  -3  -3  704.13   18.30
   1  -3  -3  712.33   18.00
   1  -3  -3  720.23   18.00
  -1   3   5   54.39    4.10
  -1  -3  -5   52.49    4.70
  -1   3   5   42.70    3.90
  -1  -3  -5   50.09    2.90
  -1   3   5   43.90    4.40
   1   3   5   54.29    4.90
   1  -3  -5   52.39    2.90
   1   3   5   49.10    4.00
  -1   3   7   14.60    3.20
  -1   3   7   15.70    2.40
  -1   3   7   13.90    2.70
   1   3   7   10.60    2.70
   1   3   7   15.50    3.50
   1   3   7   12.80    2.30
  -1   3   9    0.90    1.60
  -1   3   9    1.30    1.10
   1   3   9    2.80    2.50
   1   3   9   -0.90    1.90
  -3  -3   9   -1.40    1.10
  -3  -3   9    1.30    1.40
   3  -3   9    0.50    1.50
  -3  -3   7   17.60    3.10
  -3  -3   7   14.70    2.50
  -3  -3   7   10.00    2.60
   3  -3   7   15.90    2.90
   3  -3   7   19.70    2.80
   3  -3   7   17.50    2.40
   3  -3   7   18.60    3.90
  -3  -3   5  150.78    7.20
  -3  -3   5  153.58    6.90
  -3  -3   5  141.19    6.30
  -3   3  -5  151.48    5.30
  -3   3  -5  149.79    7.10
   3  -3   5  136.99    6.20
   3  -3   5  157.38    6.10
   3  -3   5  155.08    8.20
   3   3  -5  151.38    5.00
   3  -3   5  138.99    7.10
  -3   3  -3  136.89    4.70
  -3  -3   3  134.19    6.80
   3   3  -3  141.89    4.00
   3   3  -3  140.69    4.00
   3   3  -3  140.39    6.50
   3   3  -3  142.99    4.00
  -3   3  -1 3335.47   80.29
  -3  -3   1 3311.97   85.09
  -3   3  -1 3340.17   84.29
  -3  -3   1 3274.87   79.99
   3  -3   1 3305.17   84.09
   3   3  -1 3321.87   80.09
   3   3  -1 3265.67   85.09
  -3   3   1 3168.38   78.99
  -3   3   1 3305.57   84.79
  -3  -3  -1 3240.88   83.49
  -3  -3  -1 3203.28   79.29
   3   3   1 3276.67   79.29
   3  -3  -1 3388.66   84.59
   3   3   1 3270.87   83.89
  -3  -3  -3  139.09    4.70
  -3   3   3  123.49   10.40
   3  -3  -3  146.09    4.10
   3  -3  -3  125.29    8.60
   3   3   3  147.59    6.70
  -3  -3  -5  149.09    7.10
  -3   3   5  160.28    7.40
  -3   3   5  142.99    6.20
  -3  -3  -5  152.08    5.40
   3   3   5  155.58    6.10
   3  -3  -5  141.39    5.00
   3   3   5  138.69    6.90
  -3   3   7   12.60    3.10
  -3   3   7   15.50    2.40
  -3   3   7   12.90    2.70
   3   3   7   15.70    2.30
   3   3   7   17.20    7.40
   3   3   7   16.80    2.80
  -3   3   9   -0.10    1.40
  -3   3   9    1.80    1.10
   3   3   9   -1.10    1.30
  -5  -3   9   -1.00    1.10
  -5  -3   9   -1.30    1.30
  -5  -3   7   33.10    3.10
  -5  -3   7   34.90    3.80
  -5  -3   7   34.40    3.60
   5  -3   7   32.90    4.10
   5  -3   7   33.90    5.00
   5  -3   7   36.10    4.60
  -5   3  -5   22.20    3.90
  -5  -3   5   23.60    3.30
  -5   3  -5   19.30    2.10
  -5  -3   5   23.50    3.00
  -5  -3   5   19.20    3.30
   5  -3   5   20.10    2.70
   5  -3   5   26.80    2.90
   5   3  -5   20.70    1.90
   5  -3   5   21.70    4.00
  -5   3  -3  136.59    4.80
  -5  -3   3  138.79   11.80
   5  -3   3  127.09    6.80
   5  -3   3  124.09    6.20
   5   3  -3  127.29   10.90
   5   3  -3  135.29    3.80
  -5  -3   1 2275.57   56.49
  -5   3  -1 2299.07   63.89
  -5   3  -1 2347.36   56.99
  -5  -3   1 2355.76   56.69
   5   3  -1 2283.37   56.49
   5   3  -1 2362.56   64.89
   5  -3   1 2405.56   63.89
   5   3  -1 2319.27   56.59
  -5  -3  -1 2352.76   63.79
  -5   3   1 2267.87   56.19
  -5   3   1 2255.27   64.49
  -5  -3  -1 2296.27   56.59
   5   3   1 2268.47   63.69
   5   3   1 2308.47   56.59
   5  -3  -1 2385.26   56.09
   5  -3  -1 2356.56   64.59
  -5   3   3  123.59   13.00
  -5  -3  -3  137.69    4.90
   5   3   3  127.89    9.10
   5   3   3  128.79   10.80
   5  -3  -3  136.99    4.00
   5  -3  -3  151.78   11.80
  -5   3   5   15.50    3.10
  -5  -3  -5   20.10    2.10
  -5   3   5   20.10    2.90
  -5   3   5   19.00    3.00
   5   3   5   17.80    2.90
   5  -3  -5   19.80    1.90
   5   3   5   15.10    3.70
   5   3   5   24.40    2.70
  -5   3   7   42.40    3.50
  -5   3   7   38.00    3.70
  -5   3   7   39.90    6.10
   5   3   7   37.20    4.10
   5   3   7   39.30    4.10
   5   3   7   34.70    3.30
  -5   3   9   -0.50    1.10
  -5   3   9   -0.50    1.80
   5   3   9    3.40    2.20
  -7  -3   9    7.50    1.60
  -7  -3   9    7.20    1.40
  -7  -3   9    9.20    2.80
  -7  -3   7   22.40    3.10
  -7  -3   7   22.20    2.60
  -7  -3   7   25.90    3.10
   7  -3   7   26.00    2.60
   7  -3   7   21.20    2.60
   7  -3   7   19.10    3.50
  -7   3  -5    4.90    3.90
  -7  -3   5    6.80    2.60
  -7  -3   5    5.10    2.70
   7  -3   5   -4.30    4.70
   7  -3   5    3.80    2.20
   7  -3   5   10.00    2.40
   7   3  -5    4.30    1.60
  -7   3  -3  217.18    7.20
  -7  -3   3  222.18   18.20
   7   3  -3  224.28    6.00
   7   3  -3  222.48   17.80
   7  -3   3  220.58   12.90
  -7   3  -1 2365.76   68.89
  -7  -3   1 2369.36   58.09
  -7  -3   1 2309.77   69.19
  -7   3  -1 2437.36   58.49
   7   3  -1 2415.86   69.49
   7  -3   1 2331.67   68.09
   7   3  -1 2375.26   57.99
   7   3  -1 2423.76   57.89
  -7  -3  -1 2325.67   59.19
  -7  -3  -1 2388.96   69.39
  -7   3   1 2461.65   70.89
  -7   3   1 2422.76   58.69
   7  -3  -1 2547.84   70.79
   7   3   1 2330.77   59.19
   7  -3  -1 2431.26   58.59
   7   3   1 2389.96   69.59
  -7   3   3  237.88   19.80
  -7  -3  -3  215.38    7.20
   7   3   3  240.18   14.20
   7   3   3  189.28   15.70
   7  -3  -3  221.08    6.10
   7  -3  -3  225.68   17.10
  -7   3   5    4.10    2.10
  -7   3   5    6.40    2.70
  -7   3   5    2.40    2.60
  -7  -3  -5   16.10    4.10
   7   3   5    7.90    2.40
   7  -3  -5    6.70    1.60
   7   3   5   10.70    4.10
   7   3   5    4.40    2.10
  -7   3   7   16.60    2.70
  -7   3   7   20.20    2.50
  -7   3   7   22.60    3.10
   7   3   7   21.60    2.80
   7   3   7   23.70    2.40
   7   3   7   18.60    3.30
  -7   3   9    9.30    1.40
  -7   3   9    8.60    2.30
  -9  -3   7   16.20    2.80
  -9  -3   7   14.20    2.60
  -9  -3   7   13.50    2.40
   9  -3   7   15.50    2.30
   9  -3   7    9.00    2.20
  -9  -3   5   86.99    5.10
  -9  -3   5   89.49    5.60
  -9  -3   5   94.99    5.80
  -9   3  -5   81.99    8.20
   9  -3   5   87.39    5.00
   9  -3   5   91.39    4.70
   9   3  -5   84.09    4.10
  -9   3  -3   47.20    3.20
  -9  -3   3   39.50   14.40
  -9   3  -3   56.79   12.30
   9   3  -3   34.30   12.90
   9   3  -3   42.50    1.80
   9  -3   3   58.39   12.50
  -9   3  -1 1792.02   56.79
  -9   3  -1 1678.53   42.70
  -9  -3   1 1714.93   56.79
  -9  -3   1 1670.03   42.20
   9   3  -1 1726.33   41.80
   9   3  -1 1642.94   42.00
   9  -3   1 1683.83   55.29
   9   3  -1 1802.72   57.09
  -9   3   1 1649.93   56.19
  -9  -3  -1 1754.22   55.89
  -9  -3  -1 1638.24   43.10
  -9   3   1 1711.43   41.70
   9   3   1 1769.22   56.09
   9  -3  -1 1680.53   55.89
   9  -3  -1 1697.73   41.50
   9   3   1 1661.83   42.20
  -9  -3  -3   47.50    3.30
  -9   3   3   15.70   14.40
   9  -3  -3   36.80   13.20
   9  -3  -3   47.40    2.00
   9   3   3   53.99   11.10
   9   3   3   30.30   13.10
  -9   3   5   89.69    5.20
  -9  -3  -5   84.69    8.20
  -9   3   5   92.59    5.70
  -9   3   5   90.39    5.80
   9   3   5   87.89    5.00
   9  -3  -5   93.59    4.10
   9   3   5   87.59    4.60
  -9   3   7   16.00    2.40
  -9   3   7   17.40    2.70
  -9   3   7   11.90    2.50
   9   3   7    9.50    2.40
   9   3   7   16.20    2.20
 -11  -3   7   15.40    2.20
 -11  -3   7   19.20    2.70
 -11  -3   7   22.50    2.80
  11  -3   7   14.90    2.50
  11  -3   7   22.90    2.50
  11   3  -7   11.30    7.50
 -11  -3   5  798.92   22.60
 -11  -3   5  824.72   22.40
 -11  -3   5  813.32   23.30
 -11   3  -5  774.92   25.10
  11  -3   5  794.82   21.60
  11  -3   5  760.52   20.90
 -11   3  -3   80.79    4.50
 -11   3  -3   62.79   17.70
 -11  -3   3  121.79   22.80
  11   3  -3   70.99    2.70
  11  -3   3   79.29   17.50
 -11  -3   1  108.09   15.70
 -11   3  -1   86.89    3.70
 -11  -3   1   87.49    3.40
  11   3  -1   93.09   15.10
  11   3  -1   88.39    2.90
  11   3  -1   83.79    3.30
 -11  -3  -1   87.89    3.80
 -11   3   1   91.59    3.30
 -11  -3  -1   78.19   15.80
 -11   3   1   75.79   15.20
  11   3   1   68.89   13.70
  11  -3  -1   89.69    2.90
  11  -3  -1   80.89   14.70
 -11   3   3   75.19   21.50
 -11  -3  -3   72.79    4.40
  11  -3  -3   52.59   20.20
  11   3   3   73.19   17.50
  11  -3  -3   79.89    2.90
 -11   3   5  803.32   22.90
 -11  -3  -5  746.43   24.80
 -11   3   5  787.02   22.10
 -11   3   5  798.92   21.90
  11   3   5  785.12   20.70
  11  -3  -5  765.72   20.50
  11   3   5  791.82   21.30
 -11   3   7   19.00    2.50
 -11   3   7   20.90    2.70
 -11   3   7   23.70    2.90
  11   3   7   20.30    2.30
  11   3   7   14.00    2.40
 -13  -3   7   10.30    2.40
 -13  -3   7    9.90    2.20
 -13  -3   7    7.10    1.90
  13   3  -7   12.60    5.50
  13  -3   7    5.70    1.80
 -13  -3   5  735.03   20.70
 -13  -3   5  734.63   20.90
 -13  -3   5  748.43   20.90
  13  -3   5  724.23   20.10
  13  -3   5  706.33   19.30
  13   3  -5  705.93   21.70
 -13  -3   3  -48.90   28.40
 -13  -3   3   56.19    4.50
 -13   3  -3   55.89    4.60
  13   3  -3   58.29    2.60
  13   3  -3   90.59   29.00
 -13   3  -1  412.06   12.00
 -13   3  -1  388.86   30.90
 -13  -3   1  437.16   31.70
  13   3  -1  389.56   11.30
  13  -3   1  403.26   30.20
  13   3  -1  446.76   32.40
 -13   3   1  432.96   11.80
 -13   3   1  375.86   31.80
 -13  -3  -1  408.16   31.10
 -13  -3  -1  428.06   12.60
  13  -3  -1  404.86   31.90
  13   3   1  439.56   31.40
  13  -3  -1  427.16   11.30
 -13   3   3   54.79    4.70
 -13   3   3    7.90   29.30
 -13   3   3   53.99    4.20
 -13  -3  -3   59.99    4.70
  13  -3  -3   59.29   29.30
  13  -3  -3   62.39    2.70
 -13   3   5  711.43   20.40
 -13   3   5  741.53   20.30
 -13   3   5  728.83   20.40
  13  -3  -5  671.63   21.00
  13   3   5  716.93   19.80
  13  -3  -5  686.33   19.60
  13   3   5  729.73   19.00
 -13   3   7    7.20    2.10
 -13   3   7    5.70    1.90
 -13   3   7    8.70    2.10
  13   3   7   12.50    2.50
  13   3   7    9.60    2.00
 -15  -3   7    3.70    1.70
 -15  -3   7    4.70    1.90
 -15  -3   7    5.00    1.70
  15   3  -7    2.50    5.00
  15  -3   7    5.30    1.60
 -15  -3   5  236.28    9.20
 -15  -3   5  246.48    9.10
 -15  -3   5  231.98    9.00
  15   3  -5  242.18   10.70
  15  -3   5  258.17    8.70
 -15   3  -3   31.80    4.30
 -15  -3   3   35.90    3.40
 -15  -3   3   36.10    4.40
 -15  -3   3   39.00    3.90
  15  -3   3   34.10    3.10
  15   3  -3   34.30    4.70
  15   3  -3   35.70    2.50
 -15  -3   1   86.09   25.70
 -15   3  -1   94.79    4.70
 -15   3  -1   64.69   25.00
 -15  -3   1   94.29    4.40
  15  -3   1   86.79    5.30
  15  -3   1  110.09   24.30
  15   3  -1   82.89   26.10
 -15   3   1   70.29   26.40
 -15   3   1   90.29    4.30
 -15  -3  -1   72.79   24.50
 -15  -3  -1   99.29    5.00
  15  -3  -1  108.29   27.50
  15  -3  -1   96.09    3.50
  15   3   1   88.99   23.60
  15   3   1   90.69    5.60
 -15   3   3   33.70    3.40
 -15  -3  -3   33.40    4.40
 -15   3   3   39.20    7.10
 -15   3   3   36.20    3.80
 -15   3   3   34.20    3.10
  15   3   3   36.00    2.90
  15  -3  -3   32.10    4.30
  15  -3  -3   35.40    2.50
 -15   3   5  244.78    8.90
 -15   3   5  242.88    9.00
 -15   3   5  242.88    8.90
  15  -3  -5  244.18   10.30
  15   3   5  236.88    8.30
  15  -3  -5  238.88    9.60
  15   3   5  247.48    8.60
 -15   3   7    3.70    1.70
 -15   3   7    3.60    1.70
 -15   3   7    4.40    1.70
  15   3   7    2.70    1.70
  15  -3  -7   -0.70    5.90
 -17  -3   7    6.30    1.90
 -17  -3   7    6.40    1.70
 -17  -3   7    7.40    2.20
  17   3  -7   -1.30    4.80
  17  -3   7    6.70    1.60
 -17  -3   5  263.47    9.70
 -17  -3   5  269.37    9.60
 -17  -3   5  282.67    9.80
  17   3  -5  285.57   10.90
  17  -3   5  269.97    9.20
 -17  -3   3   97.29    5.50
 -17   3  -3   97.29    5.40
 -17  -3   3   81.59    7.00
 -17  -3   3   94.89    5.30
 -17   3  -3   99.39    7.90
  17  -3   3   96.39    4.30
  17   3  -3   93.19    6.60
 -17  -3   1  296.37    8.90
 -17   3  -1  299.17   10.50
 -17  -3   1  289.17   10.40
 -17   3  -1  279.27    9.00
 -17  -3   1  288.47    9.80
 -17  -3   1  314.27   47.00
  17  -3   1  288.37    9.10
  17  -3   1  312.47   10.20
  17   3  -1  272.37   10.50
  17  -3   1  289.07   42.10
 -17   3   1  258.07   43.70
 -17   3   1  288.57    9.00
 -17   3   1  293.27   10.30
 -17  -3  -1  307.47   10.80
 -17  -3  -1  292.97    9.20
 -17  -3  -1  317.37   45.10
 -17   3   1  303.37    9.90
  17  -3  -1  292.37   44.30
  17  -3  -1  306.27   10.00
  17   3   1  295.87   10.20
  17   3   1  270.77   42.00
  17   3   1  286.47    9.30
 -17   3   3   89.79    5.20
 -17   3   3   97.69    5.10
 -17  -3  -3   94.99    5.20
 -17  -3  -3   95.09    8.00
 -17   3   3   89.89    6.30
  17   3   3   91.69    4.50
  17  -3  -3   91.09    6.40
  17  -3  -3   89.59    4.30
 -17  -3  -5  245.08    9.60
 -17   3   5  258.07    9.40
 -17   3   5  274.47    9.50
 -17   3   5  275.17    9.60
  17   3   5  278.87    9.30
  17  -3  -5  277.17   10.40
  17  -3  -5  271.67   10.50
 -17   3   7    8.40    1.70
 -17   3   7    1.60    2.70
 -17   3   7    6.30    1.70
  17   3   7    4.50    1.70
  17  -3  -7  -15.50    6.00
 -19  -3   7    0.70    1.40
 -19  -3   7   -0.40    1.30
 -19  -3   7    3.60    1.60
  19  -3   7    0.50    1.30
 -19   3  -5   27.80    3.60
 -19  -3   5   31.80    3.50
  19   3  -5   30.20    3.80
  19  -3   5   29.80    4.90
  19   3  -5   34.30    4.20
 -19  -3   3  115.09    6.50
 -19  -3   3   92.19    7.40
 -19  -3   3  118.79    5.90
 -19   3  -3  117.99    5.60
 -19  -3   3  111.09    5.70
  19  -3   3  114.19    4.90
 -19   3  -1   38.20    3.60
 -19  -3   1   46.20    3.50
 -19  -3   1   38.20    4.00
 -19   3  -1   44.50    5.90
 -19   3  -1   45.30    4.90
  19   3  -1   41.30    3.90
  19  -3   1   40.40    3.40
  19  -3   1   48.40    4.00
  19   3  -1   47.00    4.00
  19   3  -1   39.10    4.10
  19  -3   1   44.00    4.80
 -19  -3  -1   47.60    6.30
 -19  -3  -1   37.20    4.60
 -19   3   1   48.30    4.60
 -19   3   1   43.10    4.40
 -19   3   1   45.40    3.40
 -19  -3  -1   48.30    3.80
  19  -3  -1   44.80    4.20
  19   3   1   40.50    3.60
  19  -3  -1   49.60    4.10
  19  -3  -1   41.60    3.70
  19   3   1   49.40    4.60
  19   3   1   44.70    4.10
 -19   3   3  110.99    6.00
 -19  -3  -3  108.79    5.40
 -19   3   3  105.89    5.40
 -19   3   3  109.49    6.60
  19   3   3  113.69    4.80
  19  -3  -3  114.49    6.00
 -19   3   5   37.30    3.70
 -19   3   5   42.50    5.40
 -19   3   5   23.80    4.30
 -19  -3  -5   30.20    3.40
  19  -3  -5   37.90    4.30
  19  -3  -5   38.10    4.10
 -19   3   7    0.40    1.20
 -19   3   7   -0.50    1.50
 -19   3   7    0.20    1.50
  19   3   7    0.90    1.40
 -21  -3   7   18.30    2.30
 -21  -3   7   20.60    2.00
 -21  -3   7   18.90    1.80
  21  -3   7   16.40    1.70
 -21  -3   5   12.30    2.30
 -21  -3   5    6.90    2.30
 -21   3  -5   11.50    2.90
 -21  -3   5   16.10    2.90
  21   3  -5    6.60    2.70
  21   3  -5    8.30    3.00
  21  -3   5    9.80    2.00
 -21  -3   3   57.39    4.40
 -21   3  -3   51.89    4.00
 -21  -3   3   57.69    4.60
 -21  -3   3   53.49    4.50
  21   3  -3   59.59    4.70
  21   3  -3   51.99    4.80
  21  -3   3   49.90    3.50
 -21   3  -1   18.00    4.30
 -21  -3   1   11.10    5.70
 -21   3  -1   18.70    2.30
 -21   3  -1    8.30    5.10
 -21  -3   1   17.50    2.30
 -21  -3   1   12.20    3.10
  21   3  -1   22.60    3.20
  21  -3   1   20.30    2.60
  21   3  -1   18.90    3.20
  21  -3   1   22.10    3.80
  21  -3   1   17.60    3.10
  21   3  -1   19.00    2.80
 -21   3   1   17.00    3.30
 -21  -3  -1   22.60    4.80
 -21  -3  -1   17.40    5.40
 -21  -3  -1   19.20    2.40
 -21   3   1   17.40    2.20
 -21   3   1   18.60    3.50
  21   3   1   12.90    2.90
  21  -3  -1   19.50    3.10
  21  -3  -1   18.80    3.00
  21   3   1   21.60    4.10
  21  -3  -1   16.00    2.40
  21   3   1   21.80    2.70
 -21   3   3   58.09    4.20
 -21  -3  -3   52.79    4.00
 -21   3   3   52.29    4.20
 -21   3   3   48.70    4.40
  21  -3  -3   60.69    4.80
  21   3   3   52.69    3.60
  21  -3  -3   61.69    5.30
 -21   3   5    9.50    2.50
 -21  -3  -5    9.90    2.70
 -21   3   5    7.00    2.00
 -21   3   5    9.60    2.90
  21   3   5   10.20    2.00
  21  -3  -5   10.60    3.00
  21  -3  -5    6.70    2.70
 -21   3   7   18.80    1.90
 -21   3   7   23.50    2.20
 -21   3   7   13.20    2.00
  21   3   7   20.50    2.20
 -23  -3   5   -2.20    1.60
 -23  -3   5    0.50    2.00
  23   3  -5    1.50    2.40
  23   3  -5    3.00    2.30
  23  -3   5    0.70    1.60
 -23  -3   3   33.60    3.20
 -23   3  -3   39.70    3.50
 -23  -3   3   34.50    3.80
 -23  -3   3   38.70    3.70
  23   3  -3   36.00    3.90
  23   3  -3   37.20    3.90
  23  -3   3   36.60    3.00
 -23  -3   1    8.50    2.90
 -23   3  -1   14.50    4.10
 -23   3  -1    9.80    2.00
 -23  -3   1   12.20    2.10
  23  -3   1    8.60    2.00
  23   3  -1   11.50    2.40
  23   3  -1    7.30    3.40
  23  -3   1    9.00    2.70
  23   3  -1    7.20    2.70
  23  -3   1    8.90    3.60
 -23   3   1    9.20    2.00
 -23  -3  -1    7.50    1.80
 -23   3   1   12.30    3.10
 -23  -3  -1   18.40    4.70
  23  -3  -1    8.70    2.60
  23   3   1   16.20    4.00
  23   3   1   15.30    3.10
  23   3   1    7.80    2.00
  23  -3  -1   11.70    2.80
 -23   3   3   32.10    3.00
 -23   3   3   36.50    4.00
 -23  -3  -3   37.70    3.50
 -23   3   3   34.20    3.20
  23  -3  -3   31.80    3.90
  23   3   3   36.50    3.20
  23  -3  -3   37.80    3.90
 -23   3   5    2.20    1.60
 -23   3   5   -2.00    2.20
 -23  -3  -5   -6.90    2.20
  23  -3  -5    2.00    2.10
  23  -3  -5    3.40    2.50
  23   3   5   -0.50    1.50
 -25   3  -5    2.70    2.10
 -25  -3   5    3.90    2.30
 -25  -3   5    0.90    1.60
  25   3  -5    6.10    2.00
  25   3  -5    6.30    2.70
  25  -3   5    5.10    1.50
 -25   3  -3   25.10    2.60
 -25  -3   3   24.30    2.80
 -25  -3   3   19.30    3.40
 -25  -3   3   26.70    2.90
  25   3  -3   18.90    3.00
  25  -3   3   23.00    2.30
  25   3  -3   21.30    3.60
 -25   3  -1   14.70    2.10
 -25   3  -1   12.70    4.50
 -25  -3   1   13.10    2.90
 -25  -3   1   12.00    2.20
  25   3  -1   12.50    2.50
  25  -3   1   13.50    2.70
  25  -3   1   16.10    4.40
  25   3  -1   14.70    2.90
  25  -3   1   16.80    2.30
  25   3  -1   13.50    3.30
 -25   3   1   11.00    2.80
 -25  -3  -1   15.50    2.20
 -25   3   1   18.30    2.30
 -25  -3  -1   14.40    3.90
  25  -3  -1    9.50    2.60
  25   3   1   11.20    4.70
  25  -3  -1   10.40    2.50
  25   3   1   18.00    3.00
  25   3   1   16.30    2.30
  25  -3  -1    9.80    3.00
 -25   3   3   27.80    2.80
 -25   3   3   21.90    2.60
 -25   3   3   23.90    4.10
 -25  -3  -3   24.20    2.60
  25  -3  -3   20.10    3.50
  25  -3  -3   27.20    4.10
  25   3   3   28.50    2.70
  25  -3  -3   22.80    3.20
 -25  -3  -5    0.60    1.90
 -25   3   5    4.60    2.80
 -25   3   5    6.70    1.60
  25  -3  -5    5.00    1.90
  25  -3  -5    9.10    2.80
  25   3   5    4.60    1.60
 -27   3  -5    3.30    1.80
  27  -3   5    1.70    1.30
  27   3  -5    3.90    2.70
  27   3  -5    3.90    1.70
 -27   3  -3    9.00    1.90
 -27  -3   3    7.50    1.90
  27  -3   3    8.50    1.60
  27   3  -3   11.90    2.80
  27   3  -3    7.50    2.20
  27   3  -3   12.40    7.00
 -27   3  -1   17.50    4.00
 -27  -3   1   16.80    2.90
 -27  -3   1   20.40    2.30
 -27   3  -1   14.20    2.10
  27  -3   1   17.70    4.70
  27   3  -1   21.00    2.80
  27  -3   1   18.70    2.90
  27   3  -1   18.30    2.80
  27  -3   1   19.30    2.20
  27   3  -1   18.80    3.60
 -27  -3  -1   21.80    2.40
 -27  -3  -1   28.60    3.90
 -27   3   1   17.50    2.30
 -27   3   1   17.50    2.90
  27   3   1   18.80    2.40
  27  -3  -1   18.60    2.80
  27  -3  -1   16.30    2.60
  27   3   1   16.00    2.80
  27  -3  -1   16.40    3.70
 -27  -3  -3    8.10    1.80
 -27   3   3    6.30    1.60
  27  -3  -3    5.70    2.00
  27   3   3    6.80    1.50
  27  -3  -3   14.10    3.70
  27  -3  -3    8.00    2.60
 -27  -3  -5    3.00    1.70
  27  -3  -5    4.50    2.60
  27   3   5    0.30    1.30
  29   3  -5    3.00    4.80
  29  -3   5    7.40    1.30
 -29   3  -3    2.30    1.80
 -29  -3   3    1.80    1.30
  29   3  -3    2.70    1.70
  29   3  -3    4.00    2.70
 -29  -3   1    3.20    2.00
 -29  -3   1    0.50    1.60
 -29   3  -1    4.90    3.20
 -29   3  -1    0.70    1.40
  29  -3   1    0.50    1.40
  29   3  -1    3.70    1.80
  29   3  -1    2.50    3.20
  29   3  -1    3.90    1.90
 -29  -3  -1    2.50    3.20
 -29  -3  -1    2.60    1.40
 -29   3   1    4.00    1.70
 -29   3   1    1.00    1.90
  29   3   1    0.40    1.40
  29  -3  -1    3.30    1.80
  29  -3  -1    1.40    3.00
  29  -3  -1    0.40    1.70
  29  -3  -3    2.80    2.70
  29   3   3    3.50    2.00
  29  -3  -3    6.20    1.80
  29  -3  -3    0.40    3.60
 -29  -3  -5    5.20    2.20
  29   3   5    7.30    1.30
 -31   3  -3   26.40    2.30
  31  -3   3   23.40    1.90
  31   3  -3   21.50    2.00
  31   3  -3   20.20    3.30
  31  -3   3   22.40    2.00
 -31  -3   1   87.69    4.40
 -31   3  -1   81.69    5.80
 -31  -3   1   81.59    4.00
  31   3  -1   89.09    4.30
  31   3  -1   91.39    4.20
  31   3  -1   83.19    6.80
 -31   3   1   89.69    4.10
 -31  -3  -1   93.29    5.00
 -31  -3  -1   99.79    5.80
 -31   3   1   84.79    4.40
  31  -3  -1   88.49    4.30
  31  -3  -1   85.79    4.10
  31  -3  -1   88.49    7.80
 -31  -3  -3   22.30    1.90
  31  -3  -3   22.40    3.30
  31   3   3   22.30    2.10
  31  -3  -3   26.50    2.40
  31   3   3   24.20    1.90
 -33   3  -1   62.49    3.00
  33  -3   1   45.70    3.50
  33  -3   1   62.79    2.90
  33   3  -1   61.69    4.10
 -33  -3  -1   57.39    2.90
  33   3   1   56.59    3.50
  33  -3  -1   68.09    4.50
  33   3   1   58.59    2.90
   0  -4   8   24.60    2.30
   0  -4   8   21.70    2.60
   0   4  -6   -0.60    2.50
   0  -4   6    0.30    2.00
   0  -4   6   -0.50    3.30
   0  -4   6    2.00    2.50
   0  -4   6    0.70    2.40
   0   4  -4  458.85   12.60
   0   4  -4  471.35   12.20
   0  -4   0  141.89    3.40
   0   4   0  136.19    4.90
   0  -4   0  141.19    5.50
   0   4   2   -0.90    2.20
   0  -4  -2   -0.50    1.90
   0  -4  -2    0.80    0.40
   0  -4  -4  470.45   12.90
   0  -4  -4  488.65   12.70
   0   4   6   -0.50    3.20
   0   4   6  -11.40    3.70
   0   4   6   -2.00    2.40
   0  -4  -6    2.10    2.40
   0   4   6    0.90    1.80
   0   4   8   23.10    3.40
   0   4   8   21.70    2.40
   0   4   8   20.60    2.20
  -2  -4   8   -0.90    2.40
  -2  -4   8    2.10    1.80
  -2  -4   8    1.50    1.50
   2  -4   8    2.60    3.80
   2  -4   8   -1.40    2.10
   2  -4   8   -0.50    1.50
  -2  -4   6   38.70    4.10
  -2  -4   6   53.39    3.80
  -2  -4   6   38.20    4.00
  -2   4  -6   42.00    3.40
  -2  -4   6   45.30    4.00
   2  -4   6   44.20    3.90
   2  -4   6   43.20    4.10
   2  -4   6   40.20    4.50
  -2   4  -4   81.69    3.80
   2   4  -4   87.09    3.00
   2   4  -4   87.49    3.30
  -2  -4   2  590.04   17.70
  -2   4  -2  607.24   15.30
   2   4  -2  617.44   17.80
   2   4  -2  596.34   14.90
  -2   4   0 1230.18   30.60
  -2  -4   0 1246.88   30.80
  -2   4   0 1294.17   34.20
  -2  -4   0 1241.38   33.90
   2  -4   0 1277.87   30.60
   2  -4   0 1307.17   34.00
   2   4   0 1259.57   34.10
   2   4   0 1240.38   30.80
  -2  -4  -2  593.84   15.10
  -2   4   2  627.14   26.10
   2   4   2  574.64   18.80
   2   4   2  587.44   17.90
  -2  -4  -4   79.09    3.80
  -2  -4  -4   83.79    3.20
   2  -4  -4   85.39    3.10
  -2   4   6   40.80    3.50
  -2  -4  -6   34.90    3.20
  -2   4   6   38.70    3.80
   2   4   6   46.10    4.70
   2   4   6   38.00    3.50
   2   4   6   37.80    3.60
   2   4   6   46.70    4.90
   2  -4  -6   38.90    3.30
  -2   4   8   -0.50    1.40
  -2   4   8    0.40    1.80
   2   4   8    0.70    1.40
   2   4   8    1.50    1.90
  -4  -4   8   25.30    2.40
  -4  -4   8   23.50    2.60
  -4  -4   8   28.00    2.90
   4  -4   8   24.20    2.80
   4  -4   8   23.00    2.20
  -4  -4   6  235.38    8.90
  -4   4  -6  241.38    8.60
  -4  -4   6  245.28    9.40
  -4  -4   6  254.67    8.90
  -4  -4   6  260.47    9.50
   4  -4   6  221.18   10.30
   4  -4   6  245.38    8.40
   4  -4   6  254.27   10.10
  -4   4  -4  338.57   10.30
   4   4  -4  338.37    9.00
  -4   4  -2  310.77    8.60
  -4   4  -2  317.97   12.30
   4   4  -2  326.37    8.00
   4  -4   2  309.57   12.20
   4   4  -2  319.37    8.10
  -4   4   0 2138.99   47.90
  -4  -4   0 1935.81   53.89
  -4  -4   0 1853.01   47.70
  -4  -4   0 1945.81   48.00
  -4   4   0 1900.11   47.90
  -4   4   0 1959.00   54.09
   4  -4   0 2013.80   47.80
   4   4   0 2025.10   54.59
   4   4   0 1926.71   48.00
   4  -4   0 1984.20   53.99
  -4   4   2  311.97   15.10
  -4  -4  -2  310.37    8.60
   4   4   2  319.97   14.10
   4   4   2  301.87    8.50
   4  -4  -2  326.57   14.30
   4  -4  -2  310.17    8.00
  -4  -4  -4  342.87   10.20
   4  -4  -4  325.37    9.10
  -4  -4  -6  246.18    8.70
  -4   4   6  239.28    9.10
  -4   4   6  243.28    9.40
  -4   4   6  245.78    8.70
   4   4   6  240.68   10.50
   4   4   6  257.37    8.40
   4   4   6  247.88    8.50
   4  -4  -6  249.08    8.40
  -4   4   8   24.10    2.50
  -4   4   8   32.70    2.90
  -4   4   8   26.20    2.80
   4   4   8   27.40    2.80
   4   4   8   24.40    2.30
  -6  -4   8   27.00    2.90
  -6  -4   8   28.50    2.80
  -6  -4   8   24.20    2.40
   6  -4   8   23.80    2.20
   6  -4   8   29.30    3.20
  -6  -4   6  451.15   14.20
  -6  -4   6  448.66   13.60
  -6  -4   6  457.45   14.20
  -6   4  -6  438.06   13.40
   6  -4   6  414.56   14.60
   6  -4   6  437.76   12.80
   6  -4   6  428.26   12.80
  -6   4  -4  217.48    7.70
   6   4  -4  213.38    6.10
   6   4  -4  208.58   11.50
  -6   4  -2  208.68    6.30
  -6  -4   2  211.88   13.80
  -6   4  -2  215.88   12.60
   6  -4   2  197.18   12.40
   6   4  -2  206.58   13.30
   6   4  -2  209.88    5.50
  -6  -4   0 3992.20   95.69
  -6  -4   0 3829.82  105.39
  -6  -4   0 3776.72   95.29
  -6   4   0 4069.99  105.49
  -6   4   0 3898.71   95.49
   6  -4   0 3900.01   95.29
   6  -4   0 3921.51  104.79
   6   4   0 3961.50   95.59
   6   4   0 4055.99  105.29
  -6  -4  -2  216.68   12.90
  -6  -4  -2  214.38    6.50
  -6   4   2  197.08   14.50
   6  -4  -2  210.58    5.70
   6   4   2  200.88   13.30
   6  -4  -2  222.38   13.70
   6   4   2  216.68    6.90
  -6  -4  -4  215.98    7.60
   6  -4  -4  203.28   17.70
   6  -4  -4  206.68    6.10
  -6   4   6  448.66   13.50
  -6  -4  -6  439.66   13.40
  -6   4   6  454.15   13.90
  -6   4   6  421.96   13.70
   6  -4  -6  415.86   12.70
   6   4   6  432.76   12.70
   6   4   6  448.36   12.80
   6   4   6  424.06   13.30
  -6   4   8   22.70    2.30
  -6   4   8   22.20    2.60
  -6   4   8   23.20    2.50
   6   4   8   31.00    2.80
  -8  -4   8    9.50    2.00
  -8  -4   8    7.90    2.20
  -8  -4   8    9.80    1.80
   8  -4   8    9.80    2.10
   8  -4   8   13.00    2.60
  -8  -4   6   86.59    5.90
  -8   4  -6   88.79    6.50
  -8  -4   6  101.49    5.90
  -8  -4   6   81.59    5.10
   8  -4   6   95.69    4.80
   8  -4   6   87.29    4.80
  -8  -4   4   87.19    5.40
  -8   4  -4   93.79    5.10
  -8  -4   4   87.19    6.00
  -8  -4   4   94.29    5.70
   8   4  -4   93.09   15.90
   8   4  -4   88.69    3.20
  -8  -4   2   85.39   12.30
  -8   4  -2  101.39    3.90
  -8   4  -2  111.59   12.60
   8   4  -2   95.89    2.90
   8   4  -2  101.49   13.00
   8   4  -2  101.99    3.00
   8  -4   2   96.09   11.70
  -8  -4   0  131.49    4.30
  -8   4   0  132.59    4.10
  -8   4   0  133.29   12.30
  -8  -4   0  145.29   12.70
   8  -4   0  132.79   11.90
   8   4   0  135.49    4.20
   8   4   0  129.79   11.50
   8  -4   0  127.49    3.80
  -8  -4  -2   97.39    3.90
  -8   4   2   70.09   14.30
  -8  -4  -2  113.89   12.90
   8  -4  -2   96.09    3.00
   8  -4  -2   90.99   12.30
   8   4   2  108.79   13.00
  -8   4   4   76.39   19.70
  -8  -4  -4   85.99    5.10
  -8   4   4   65.19    5.90
  -8   4   4   89.99    5.60
  -8   4   4   97.79    6.20
   8   4   4   79.19   10.20
   8  -4  -4   74.19   17.70
   8  -4  -4   94.69    3.60
  -8   4   6   87.19    5.40
  -8   4   6   92.49    5.60
  -8  -4  -6   78.79    6.10
  -8   4   6   87.39    5.00
   8   4   6   81.59    4.60
   8   4   6   90.89    4.90
   8  -4  -6   95.09    7.40
   8   4   6   92.39    6.40
  -8   4   8    9.90    1.90
  -8   4   8    9.30    1.70
   8   4   8   13.40    1.90
 -10  -4   8    5.40    3.00
 -10  -4   8    3.20    1.70
  10  -4   8    2.20    2.20
 -10   4  -6  546.45   17.30
 -10  -4   6  583.04   17.30
 -10  -4   6  603.54   17.40
 -10  -4   6  579.94   16.90
  10  -4   6  554.64   15.60
  10  -4   6  564.54   16.10
 -10  -4   4   94.89    6.30
 -10   4  -4   83.29    5.70
 -10  -4   4   85.79    5.70
  10   4  -4   89.79    3.30
  10   4  -4   79.39   24.40
 -10   4  -2  534.95   29.60
 -10   4  -2  624.24   16.50
  10  -4   2  611.04   30.20
  10   4  -2  657.03   33.20
  10   4  -2  585.94   15.20
  10   4  -2  602.74   15.40
 -10   4   0  266.97    7.70
 -10   4   0  273.87   19.90
 -10  -4   0  272.97    7.90
 -10  -4   0  262.17   19.60
  10  -4   0  264.97    7.30
  10  -4   0  298.77   19.00
  10   4   0  259.17    7.80
  10   4   0  282.57   20.00
 -10  -4  -2  608.74   31.00
 -10   4   2  589.24   33.20
 -10  -4  -2  591.74   16.60
  10   4   2  620.94   30.40
  10  -4  -2  610.34   32.30
  10  -4  -2  612.14   15.40
 -10   4   4   89.49    4.50
 -10  -4  -4   85.59    5.70
 -10   4   4   85.49    5.30
 -10   4   4   80.99    5.50
 -10   4   4   88.49   33.30
  10  -4  -4   90.49    3.50
  10   4   4   61.59   17.30
 -10   4   6  575.94   17.00
 -10   4   6  572.74   16.70
 -10  -4  -6  575.54   17.30
 -10   4   6  567.34   16.90
  10   4   6  569.34   16.10
  10  -4  -6  570.74   17.40
  10   4   6  553.54   15.60
 -10   4   8    4.20    1.70
 -10   4   8    4.70    2.80
  10   4   8    3.40    2.00
 -12  -4   8   14.00    2.00
 -12  -4   8    9.50    1.80
 -12  -4   8   12.20    1.70
  12  -4   8   14.40    2.40
 -12  -4   6    4.50    2.10
 -12  -4   6    3.70    2.20
 -12  -4   6    4.70    2.50
  12  -4   6    5.30    2.50
  12  -4   6    2.80    1.90
 -12   4  -4   38.70    4.50
 -12  -4   4   47.60    4.30
 -12  -4   4   44.40    4.00
 -12  -4   4   47.50    4.00
 -12  -4   4   41.60    3.30
  12   4  -4   46.00    3.10
  12  -4   4   40.20    3.60
 -12  -4   2   46.70   17.80
 -12  -4   2   42.40    2.10
 -12   4  -2   40.70    3.20
 -12   4  -2   38.50   16.30
  12  -4   2   40.80   16.60
  12   4  -2   28.10   16.90
  12   4  -2   42.10    1.90
 -12   4   0    9.80    9.60
 -12  -4   0   11.90   12.10
 -12   4   0    3.90    1.00
 -12  -4   0    2.60    1.00
  12   4   0    1.30   11.10
  12  -4   0   -6.20   10.70
 -12  -4  -2   23.80   14.60
 -12   4   2   37.90   16.50
 -12  -4  -2   41.60    3.20
  12  -4  -2   35.00   18.10
  12   4   2   40.40   15.70
  12  -4  -2   41.90    2.00
 -12  -4  -4   43.10    4.60
 -12   4   4   39.90    3.10
 -12   4   4   46.30    3.80
 -12   4   4   43.60    3.80
 -12   4   4   44.30    4.00
  12   4   4   42.50    3.20
  12  -4  -4   42.10    2.70
  12   4   4   42.00    2.90
 -12   4   6    4.40    2.00
 -12   4   6    3.60    2.20
 -12   4   6    8.30    2.50
  12   4   6    1.10    1.90
  12  -4  -6    6.60    3.60
  12   4   6    6.10    2.00
 -12   4   8   11.60    1.80
 -12   4   8   12.60    1.90
 -12   4   8   14.00    1.80
 -14  -4   8    2.10    1.40
 -14  -4   8    6.60    1.50
 -14  -4   8    2.60    1.30
  14  -4   8    2.50    1.90
 -14  -4   6  283.77   10.10
 -14  -4   6  289.17    9.90
 -14  -4   6  275.37    9.90
  14  -4   6  289.07    9.30
 -14  -4   4   58.89    5.20
 -14   4  -4   42.50    5.40
 -14  -4   4   61.89    4.90
 -14  -4   4   50.59    3.90
 -14  -4   4   50.79    4.80
 -14  -4   4   53.49    4.90
  14   4  -4   56.09    5.80
  14  -4   4   53.79    3.40
  14   4  -4   55.09    3.50
 -14   4  -2   11.10   23.70
 -14  -4   2    4.90    1.20
 -14   4  -2    3.80    1.90
 -14  -4   2    5.90   22.30
  14   4  -2   -6.10   26.10
  14   4  -2    3.30    0.90
  14  -4   2    1.50   19.60
 -14   4   0  382.36   34.30
 -14   4   0  390.26   11.40
 -14  -4   0  393.86   33.50
 -14  -4   0  399.66   11.70
  14   4   0  386.46   32.70
  14  -4   0  378.66   11.70
 -14   4   2   -5.10   23.20
 -14  -4  -2  -23.90   22.90
 -14  -4  -2    1.50    1.90
  14  -4  -2   -1.50   21.90
  14   4   2   -1.90   23.70
  14  -4  -2    3.40    0.90
 -14   4   4   52.29    4.90
 -14   4   4   61.89    4.70
 -14   4   4   54.39    3.70
 -14  -4  -4   47.60    5.50
 -14   4   4   51.29    4.10
  14  -4  -4   54.99    3.40
  14  -4  -4   48.60    5.20
  14   4   4   64.29    3.70
  14   4   4   56.99    4.60
 -14   4   6  270.67    9.60
 -14   4   6  277.47    9.50
 -14   4   6  268.87    9.60
  14   4   6  241.28   10.60
  14   4   6  277.37    9.10
  14  -4  -6  282.57   10.60
  14  -4  -6  294.57   11.20
 -14   4   8    3.40    1.30
 -14   4   8    3.30    1.40
 -14   4   8    3.90    1.40
 -16  -4   8    3.10    1.30
 -16  -4   8    3.50    1.30
 -16  -4   8    4.00    1.40
  16  -4   8    2.60    2.90
 -16  -4   6   34.50    3.40
 -16  -4   6   44.40    4.10
 -16  -4   6   34.70    3.40
  16   4  -6   46.70    4.60
  16   4  -6   42.10    5.10
  16  -4   6   36.70    3.40
 -16  -4   4   79.39    5.60
 -16   4  -4   79.79    6.30
 -16  -4   4   86.79    5.90
 -16  -4   4   94.89    5.90
 -16  -4   4   89.69    5.00
  16  -4   4   91.49    4.10
  16   4  -4   78.79    6.90
 -16  -4   2   28.50   37.10
 -16   4  -2   17.70    2.80
 -16  -4   2   32.30    3.30
  16  -4   2   34.00    4.60
  16   4  -2   19.00    3.80
  16  -4   2   25.00    2.50
  16   4  -2  -22.40   37.00
 -16  -4   0   43.90    3.80
 -16  -4   0   61.79   27.10
 -16   4   0   45.60    3.60
 -16   4   0  -17.60   26.20
  16   4   0   51.39   27.10
  16  -4   0   62.89   27.00
  16   4   0   41.40    3.80
  16  -4   0   44.80    4.00
 -16   4   2   -0.70   42.60
 -16   4   2   29.60    3.50
 -16  -4  -2   30.40    3.60
  16  -4  -2   28.60    2.20
  16  -4  -2   -9.70   35.20
  16   4   2   31.30    2.70
  16  -4  -2   27.70    3.60
 -16  -4  -4   85.19    5.80
 -16   4   4   88.29    5.40
 -16   4   4   83.39    5.50
  16   4   4   81.99    5.50
  16  -4  -4   77.49    6.50
  16  -4  -4   92.59    5.10
  16   4   4   86.99    4.10
 -16   4   6   45.10    3.80
 -16   4   6   44.20    4.10
 -16   4   6   33.90    3.30
  16  -4  -6   39.40    4.40
  16   4   6   46.90    3.60
  16  -4  -6   45.70    4.50
  16   4   6   31.90    3.50
 -16   4   8    5.20    1.30
 -16   4   8    5.00    1.50
 -16   4   8    3.40    1.40
 -18  -4   6   57.59    4.00
 -18  -4   6   62.59    4.10
 -18  -4   6   63.29    4.40
  18   4  -6   56.99    5.50
  18   4  -6   64.49    5.20
  18  -4   6   59.99    3.70
 -18   4  -4  126.19    6.30
 -18  -4   4  130.59    6.80
 -18  -4   4  139.99    6.40
 -18  -4   4  136.69    5.80
 -18  -4   4  131.79    6.60
  18   4  -4  133.59    7.90
  18  -4   4  138.19    5.10
 -18  -4   2  332.97   11.20
 -18  -4   2  323.17   11.20
 -18   4  -2  331.97   10.30
 -18  -4   2  328.47   10.10
 -18   4  -2  327.97   12.70
  18   4  -2  337.47   12.00
  18  -4   2  357.06   11.90
  18  -4   2  342.77   10.10
 -18  -4   0  135.29    6.80
 -18   4   0  134.99    6.60
 -18   4   0  129.49    5.40
 -18   4   0  172.38   48.90
 -18   4   0  123.69    7.20
 -18  -4   0  144.89    9.30
 -18  -4   0  121.99    5.40
  18  -4   0  136.29    6.30
  18   4   0  116.79    5.70
  18  -4   0  126.19    5.60
  18   4   0  153.28   44.70
  18   4   0  131.19    6.10
 -18   4   2  350.46   10.70
 -18   4   2  331.27   10.10
 -18   4   2  341.37   11.00
 -18  -4  -2  338.57   12.90
 -18  -4  -2  343.07   10.40
  18   4   2  344.47   10.30
  18  -4  -2  319.97   11.40
  18  -4  -2  332.27   11.60
  18   4   2  318.77   11.50
  18  -4  -2  347.77   11.30
 -18  -4  -4  138.99    6.30
 -18   4   4  128.29    6.10
 -18   4   4  143.49    6.60
 -18   4   4  127.09    6.60
 -18   4   4  138.09    5.70
  18  -4  -4  120.19    6.80
  18   4   4  139.19    5.20
  18  -4  -4  134.79    8.20
  18  -4  -4  130.79    7.20
 -18   4   6   62.89    4.20
 -18   4   6   57.49    3.90
 -18   4   6   61.19    4.10
  18  -4  -6   75.99    6.00
  18   4   6   54.89    3.80
  18  -4  -6   67.59    6.00
 -20  -4   6   37.80    3.60
 -20  -4   6   39.00    3.20
 -20  -4   6   36.30    3.40
  20  -4   6   39.60    3.10
  20   4  -6   31.50    4.00
  20   4  -6   43.70    4.10
 -20  -4   4    7.50    2.10
 -20  -4   4    6.00    3.30
 -20   4  -4    1.70    2.30
 -20  -4   4    6.40    2.60
 -20  -4   4    7.70    2.30
  20   4  -4    7.60    2.50
  20  -4   4    4.60    1.70
  20   4  -4    4.90    3.00
 -20   4  -2   13.20    2.30
 -20  -4   2   12.90    2.30
 -20  -4   2   14.10    3.10
 -20  -4   2   15.20    3.00
  20  -4   2    6.80    3.70
  20   4  -2   14.90    3.50
  20  -4   2   15.40    2.20
  20  -4   2   10.80    4.30
  20   4  -2   11.30    2.40
  20   4  -2   18.40    3.40
 -20   4   0   16.30    2.30
 -20   4   0   17.90    4.20
 -20  -4   0   17.40    2.30
 -20  -4   0   16.90    4.30
 -20  -4   0   15.50    4.00
 -20   4   0   16.40    3.80
  20  -4   0   16.00    2.50
  20   4   0   16.10    3.00
  20   4   0   15.10    3.10
  20  -4   0   16.40    3.00
  20  -4   0   13.90    2.90
  20   4   0   22.10    2.70
 -20   4   2   18.20    4.30
 -20   4   2   14.30    2.60
 -20  -4  -2   13.50    2.30
 -20   4   2   15.00    2.70
 -20   4   2   13.10    2.30
  20  -4  -2   17.70    3.50
  20  -4  -2   12.10    2.70
  20   4   2   18.50    2.40
  20  -4  -2   13.70    3.00
  20   4   2   13.60    3.80
 -20   4   4    6.80    2.00
 -20   4   4    2.70    3.10
 -20   4   4    9.30    2.20
 -20   4   4    9.50    2.90
 -20  -4  -4    5.60    2.30
  20  -4  -4    9.00    3.00
  20   4   4    7.60    1.80
  20  -4  -4    7.80    2.60
 -20   4   6   40.60    3.70
 -20   4   6   39.40    3.40
 -20   4   6   36.00    3.10
  20  -4  -6   40.10    4.40
  20  -4  -6   37.40    3.70
  20   4   6   41.00    3.20
 -22  -4   6   50.19    4.10
 -22  -4   6   52.89    3.20
 -22  -4   6   49.30    3.50
  22  -4   6   60.89    3.60
  22   4  -6   49.20    4.50
  22   4  -6   48.90    3.90
 -22  -4   4   92.29    5.30
 -22  -4   4   88.89    5.50
 -22   4  -4   93.59    4.90
 -22  -4   4  101.69    9.20
  22   4  -4   90.49    5.80
  22  -4   4   88.29    4.80
  22   4  -4   95.19    9.10
 -22  -4   2   27.50    3.40
 -22  -4   2   28.50    2.80
 -22   4  -2   26.30    2.70
 -22  -4   2   23.10    3.30
  22   4  -2   23.90    3.40
  22   4  -2   30.40    3.80
  22  -4   2   26.10    5.20
  22  -4   2   26.90    2.70
 -22  -4   0   21.50    2.40
 -22   4   0   16.40    7.00
 -22  -4   0   17.00    7.50
 -22  -4   0   16.10    3.60
 -22   4   0   19.30    2.40
 -22   4   0   12.80    3.50
  22   4   0   18.10    3.40
  22  -4   0   19.90    2.80
  22   4   0   21.70    3.20
  22  -4   0   14.80    3.00
  22  -4   0   18.50    3.30
 -22   4   2   30.70    3.60
 -22   4   2   28.40    3.00
 -22  -4  -2   28.50    2.80
 -22   4   2   26.50    2.80
  22  -4  -2   24.20    3.30
  22  -4  -2   21.60    3.90
  22  -4  -2   21.20    3.40
  22   4   2   24.70    2.60
 -22   4   4  100.49    6.80
 -22  -4  -4   90.99    4.90
 -22   4   4   87.39    5.60
  22  -4  -4  102.49    6.10
 -22   4   6   53.19    3.10
 -22   4   6   49.00    4.10
 -22   4   6   52.49    3.60
  22   4   6   51.79    3.30
  22  -4  -6   50.29    4.50
 -24  -4   6    1.20    1.40
 -24  -4   6    1.60    1.90
  24  -4   6    1.10    1.20
  24   4  -6    3.00    2.90
 -24  -4   4   14.30    2.10
 -24  -4   4   11.80    2.20
 -24   4  -4   15.90    2.40
 -24  -4   4   15.50    2.90
  24   4  -4   18.60    2.90
  24  -4   4   15.40    1.80
  24   4  -4   17.40    3.10
  24  -4   4   15.80    2.40
 -24  -4   2   17.00    3.80
 -24  -4   2   14.30    2.40
 -24  -4   2   13.40    3.50
 -24  -4   2   13.50    2.70
 -24   4  -2    9.00    2.10
  24  -4   2   11.40    2.00
  24   4  -2    9.40    3.20
  24   4  -2   11.00    2.80
  24   4  -2    8.90    2.60
 -24  -4   0   11.20    2.00
 -24   4   0    9.20    1.80
 -24   4   0   10.70    3.20
 -24  -4   0   11.00    3.50
  24   4   0    9.30    2.60
  24  -4   0    5.30    3.00
  24   4   0    9.40    3.20
  24  -4   0    9.70    2.40
  24  -4   0   10.60    2.70
  24   4   0   10.30    2.20
 -24  -4  -2   14.60    6.70
 -24   4   2   14.50    2.80
 -24   4   2   11.90    2.40
 -24  -4  -2   10.80    2.00
 -24   4   2   14.40    2.40
  24  -4  -2   11.40    2.80
  24   4   2   12.40    2.10
  24  -4  -2    8.40    2.40
  24  -4  -2   13.60    3.00
 -24   4   4   17.80    3.20
 -24   4   4   17.80    2.30
 -24  -4  -4   12.20    2.10
  24  -4  -4   12.80    2.90
  24   4   4   16.50    1.90
  24  -4  -4   17.00    2.80
 -24   4   6   -0.50    2.30
 -24   4   6    1.60    1.30
  24   4   6    5.10    1.40
  24  -4  -6    6.90    3.10
  26  -4   6   22.00    2.10
 -26   4  -4   10.40    1.90
 -26  -4   4   13.60    2.80
 -26  -4   4   15.80    2.40
  26   4  -4   14.30    3.10
  26   4  -4   18.20    2.60
  26  -4   4   12.30    2.00
  26  -4   4   12.00    1.60
 -26  -4   2   13.40    4.00
 -26  -4   2    9.80    2.60
 -26  -4   2    6.50    2.20
 -26   4  -2    7.90    1.80
  26   4  -2   10.40    2.50
  26   4  -2    4.80    2.60
  26   4  -2   12.30    2.90
  26  -4   2    5.70    1.60
 -26   4   0  128.29    5.40
 -26  -4   0  124.19    7.00
 -26  -4   0  131.19    5.40
 -26   4   0  133.79    7.10
  26   4   0  115.19    7.50
  26  -4   0  126.99    6.10
  26  -4   0  126.69    7.40
  26   4   0  130.99    6.40
  26   4   0  124.09    5.60
  26  -4   0  125.49    5.60
 -26  -4  -2   14.70    6.00
 -26   4   2    6.30    2.30
 -26  -4  -2    8.30    1.90
 -26   4   2    7.80    2.10
  26  -4  -2    3.50    2.00
  26   4   2    7.80    1.80
  26  -4  -2    7.30    2.60
  26  -4  -2    8.60    2.90
 -26   4   4   12.00    3.30
 -26  -4  -4   11.00    2.00
  26   4   4   14.30    1.60
  26  -4  -4    8.70    2.10
  26  -4  -4    7.10    2.50
  26   4   4   10.70    2.00
  26   4   6   27.70    2.30
 -28   4  -4   -0.80    1.40
  28  -4   4    1.50    1.40
  28   4  -4   -1.80    2.50
  28   4  -4    2.30    1.60
 -28  -4   2    2.00    1.70
 -28  -4   2    0.00    2.40
 -28   4  -2    1.90    1.40
  28   4  -2    1.40    2.60
  28   4  -2   -0.70    1.70
  28  -4   2    0.60    1.30
  28   4  -2    2.40    2.70
 -28   4   0   66.29    5.20
 -28  -4   0   71.79    5.30
 -28   4   0   71.49    4.00
 -28  -4   0   73.09    4.00
  28  -4   0   68.69    4.40
  28   4   0   69.59    4.60
  28  -4   0   74.29    4.10
  28   4   0   70.19    4.20
  28  -4   0   65.79    6.90
  28   4   0   66.69    5.80
 -28  -4  -2    1.80    5.70
 -28   4   2    1.40    1.60
 -28   4   2    0.70    2.20
 -28  -4  -2    0.30    1.40
  28  -4  -2    0.60    1.70
  28   4   2   -1.80    1.30
  28  -4  -2   -2.50    2.30
  28  -4  -2    4.00    2.60
 -28  -4  -4    1.30    1.40
  28   4   4    0.00    1.20
  28  -4  -4   -0.40    1.40
  28  -4  -4    0.60    2.50
  28   4   4    1.70    1.30
  30   4  -4   11.80    2.80
  30   4  -4   14.90    1.80
  30  -4   4   15.90    1.70
 -30   4  -2   13.20    1.80
 -30  -4   2   11.00    1.90
  30   4  -2   12.50    2.10
  30   4  -2   11.00    2.60
  30   4  -2   12.20    3.20
 -30   4   0   30.40    3.00
 -30  -4   0   28.40    2.40
 -30  -4   0   27.50    3.20
 -30   4   0   27.10    2.50
  30   4   0   28.40    2.60
  30   4   0   29.60    2.90
  30  -4   0   29.50    2.50
  30  -4   0   25.20    4.40
  30   4   0   31.70    6.40
 -30  -4  -2   13.20    1.80
 -30   4   2    9.50    1.80
  30   4   2   12.70    1.70
  30  -4  -2   11.20    3.10
  30  -4  -2    9.20    1.80
  30  -4  -2    7.50    2.20
 -30  -4  -4   14.30    1.70
  30  -4  -4    8.40    2.70
  30   4   4   14.20    1.60
 -32   4  -2   30.20    2.40
  32   4  -2   26.80    2.60
  32  -4   2   24.10    2.10
  32   4  -2   28.40    2.60
  32   4  -2   12.40    3.60
  32  -4   2   23.30    2.00
 -32  -4   0  101.79    4.10
 -32  -4   0  108.69    4.90
 -32   4   0  107.79    4.20
  32  -4   0  102.79    5.30
  32   4   0   99.79    4.20
  32  -4   0  112.29    4.20
 -32  -4  -2   28.60    2.30
  32  -4  -2   20.50    2.40
  32   4   2   20.40    1.70
  32   4   2   26.80    2.20
  32  -4  -2   24.10    3.50
 -34   4   0    6.50    2.60
  34   4   0    9.10    1.40
  34  -4   0    7.30    1.30
  -1  -5   9    0.90    1.60
  -1  -5   9    0.90    1.60
   1  -5   9   -1.40    1.40
  -1  -5   7   32.20    3.50
  -1  -5   7   33.30    3.70
  -1  -5   7   28.90    2.90
  -1  -5   7   34.20    3.60
   1  -5   7   22.60    3.20
   1  -5   7   37.70    3.60
   1  -5   7   31.00    3.50
   1  -5   7   30.10    3.70
  -1   5  -5   27.70    2.40
  -1   5  -5   28.50    3.40
  -1  -5   5   27.80    3.60
  -1  -5   5   26.90    3.20
   1  -5   5   28.50    3.00
   1  -5   5   29.20    4.30
   1  -5   5   26.80    4.00
   1  -5   5   27.10    2.90
   1   5  -5   28.00    2.30
  -1   5  -3  289.57    7.90
   1   5  -3  278.07    7.70
   1   5  -3  284.17    7.50
  -1  -5   1 2373.86   60.99
   1   5  -1 2442.86   59.09
   1   5  -1 2472.55   61.39
   1  -5   1 2487.95   60.89
  -1  -5  -1 2428.06   62.39
  -1  -5  -1 2480.55   59.69
  -1   5   1 2436.86   63.19
  -1   5   1 2479.65   59.49
   1  -5  -1 2383.96   62.69
   1  -5  -1 2448.35   59.59
   1   5   1 2507.65   62.39
   1   5   1 2473.65   59.69
   1  -5  -1 2483.85   59.49
  -1  -5  -3  279.27    7.70
  -1   5   3  280.37   12.00
   1   5   3  259.87   10.50
   1  -5  -3  274.77    7.40
   1  -5  -3  281.07    7.50
   1   5   3  270.97   14.30
  -1  -5  -5   30.40    2.50
  -1  -5  -5   29.00    3.20
  -1   5   5   26.50    3.90
  -1   5   5   25.80    3.30
  -1   5   5   24.70    2.80
   1   5   5   31.20    4.50
   1   5   5   28.60    2.90
   1  -5  -5   27.50    2.40
  -1   5   7   33.10    3.70
  -1   5   7   34.10    3.10
  -1   5   7   27.20    3.20
   1   5   7   30.20    3.20
   1   5   7   30.50    4.00
   1   5   7   32.30    3.00
  -1   5   9   -0.90    1.10
  -1   5   9   -0.90    1.50
   1   5   9    0.80    1.30
   1   5   9    4.80    2.40
  -3  -5   9   13.00    1.60
  -3  -5   9   15.10    1.80
   3  -5   9   14.50    1.80
  -3  -5   7  114.99    6.30
  -3  -5   7  117.09    6.00
  -3  -5   7  115.79    5.50
   3  -5   7   92.59    7.20
   3  -5   7  113.19    5.90
   3  -5   7  114.59    5.30
   3  -5   7  116.89    5.60
  -3  -5   5  217.18    8.50
  -3  -5   5  208.38    7.80
  -3   5  -5  218.78    8.50
  -3   5  -5  215.58    6.80
  -3  -5   5  199.98    8.30
   3  -5   5  214.28    8.80
   3   5  -5  218.88    6.40
   3  -5   5  205.48    7.30
   3  -5   5  202.48    8.60
   3  -5   5  215.08    9.20
  -3   5  -3  141.09    4.70
   3   5  -3  146.59    4.10
   3   5  -3  132.09    5.40
   3   5  -3  149.88    4.10
  -3   5  -1 3911.21   97.39
  -3  -5   1 3838.12   92.79
  -3  -5   1 3762.82   97.89
   3   5  -1 3818.22   98.19
   3   5  -1 3957.90   93.09
   3  -5   1 3756.02   96.89
  -3  -5  -1 3853.61   94.09
  -3  -5  -1 3995.00   98.89
   3  -5  -1 3869.51   99.49
   3   5   1 3789.62   99.09
  -3   5   3  150.38   11.50
  -3  -5  -3  137.49    4.70
   3   5   3  136.99    8.20
   3  -5  -3  143.99    4.20
   3   5   3  139.29    9.20
   3  -5  -3  148.19    9.60
  -3   5   5  217.78    7.80
  -3   5   5  207.98    8.90
  -3  -5  -5  216.58    6.90
  -3   5   5  210.08    8.20
  -3  -5  -5  211.18    8.50
   3  -5  -5  217.38    6.70
   3   5   5  212.38    8.30
   3   5   5  209.58    7.50
  -3   5   7  126.69    6.20
  -3   5   7  118.09    5.30
  -3   5   7  112.09    5.80
   3   5   7  122.59    5.30
   3   5   7  104.29    5.60
  -3   5   9   15.40    1.50
  -3   5   9   16.50    1.70
   3   5   9   14.40    1.60
  -5  -5   9   12.30    2.10
  -5  -5   9    8.50    2.50
  -5  -5   9    8.70    1.50
  -5  -5   7   59.99    4.20
  -5  -5   7   59.19    4.80
  -5  -5   7   48.10    5.40
   5  -5   7   63.39    5.30
   5  -5   7   60.59    5.30
   5  -5   7   63.59    5.10
  -5  -5   5   31.80    3.70
  -5  -5   5   32.80    3.50
  -5  -5   5   30.40    3.10
  -5   5  -5   36.20    4.10
   5  -5   5   33.80    5.00
   5  -5   5   28.40    3.00
   5  -5   5   25.60    2.80
   5  -5   5   28.00    4.10
  -5   5  -3   10.60    1.40
  -5  -5   3   12.70    6.20
   5   5  -3   10.80    5.80
   5   5  -3    9.30    0.80
  -5   5  -1 4005.50   98.99
  -5  -5   1 4170.68   98.79
  -5  -5   1 4035.80   98.49
  -5   5  -1 4128.59  106.49
   5   5  -1 3866.91   98.49
   5  -5   1 4151.88  106.09
   5   5  -1 4092.99  107.19
   5   5  -1 4148.19   98.79
  -5   5   1 3877.21   98.39
  -5  -5  -1 4004.60   98.89
  -5   5   1 3958.90  107.29
  -5  -5  -1 4134.09  106.39
   5  -5  -1 4080.99   98.39
   5   5   1 4020.80   98.79
   5   5   1 4273.57  107.19
   5  -5  -1 4166.48  107.29
  -5  -5  -3    7.40    1.30
  -5   5   3    7.60    7.50
   5   5   3   15.40    5.00
   5   5   3    1.30    6.20
   5  -5  -3    8.00    6.70
   5  -5  -3    9.20    0.90
  -5   5   5   26.00    3.50
  -5  -5  -5   30.50    2.80
  -5   5   5   30.20    3.10
  -5   5   5   26.20    3.30
  -5  -5  -5   31.70    5.00
   5   5   5   32.90    3.20
   5   5   5   36.70    3.10
   5  -5  -5   35.50    2.50
   5   5   5   29.60    3.80
  -5   5   7   67.69    4.60
  -5   5   7   61.89    4.00
   5   5   7   60.09    5.00
   5   5   7   57.89    4.90
   5   5   7   48.90    4.80
  -5   5   9   10.50    2.00
  -5   5   9    7.80    1.30
   5   5   9   10.20    1.60
  -7  -5   9   41.90    2.50
  -7  -5   9   48.00    2.50
  -7  -5   7   13.90    2.40
  -7  -5   7   12.90    2.60
  -7  -5   7   14.20    2.70
   7  -5   7   16.90    2.40
   7  -5   7   14.40    2.30
   7  -5   7    7.50    3.60
  -7  -5   5   16.00    2.70
  -7  -5   5   11.40    2.80
  -7  -5   5   21.30    3.90
  -7   5  -5   11.10    4.00
  -7  -5   5   11.30    2.80
   7  -5   5   14.90    4.90
   7  -5   5   14.40    2.70
   7   5  -5   15.60    1.80
   7  -5   5   16.50    2.50
  -7   5  -3  437.76   12.50
  -7  -5   3  448.46   23.10
   7   5  -3  434.36   11.20
   7   5  -3  440.86   23.00
  -7  -5   1 2250.27   57.99
  -7   5  -1 2394.16   68.99
  -7  -5   1 2411.56   58.29
  -7   5  -1 2397.76   58.59
  -7  -5   1 2374.16   69.39
   7   5  -1 2400.96   69.69
   7   5  -1 2476.05   57.89
   7   5  -1 2397.56   58.19
   7  -5   1 2352.96   68.29
  -7   5   1 2542.45   71.79
  -7   5   1 2388.76   58.39
  -7  -5  -1 2335.87   59.09
  -7  -5  -1 2430.16   69.59
   7  -5  -1 2431.16   58.39
   7  -5  -1 2388.66   70.09
   7   5   1 2322.47   58.99
   7   5   1 2382.56   69.59
  -7  -5  -3  426.36   12.30
  -7   5   3  440.26   25.70
   7   5   3  432.26   19.60
   7  -5  -3  436.26   23.60
   7  -5  -3  410.96   11.10
   7   5   3  430.96   22.70
  -7  -5  -5   17.80    4.30
  -7   5   5   12.90    3.00
  -7   5   5   13.70    2.40
  -7   5   5   16.40    2.90
   7   5   5   22.20    4.10
   7  -5  -5   16.80    1.90
   7   5   5   17.60    2.30
   7   5   5   19.40    2.90
  -7   5   7   12.10    2.70
  -7   5   7   16.00    2.70
  -7   5   7   16.50    2.40
   7   5   7   13.10    2.20
   7   5   7   15.20    3.10
   7   5   7   12.00    2.70
  -7   5   9   43.40    2.50
  -9  -5   7   15.10    2.50
  -9  -5   7   12.80    2.70
  -9  -5   7   11.40    2.50
   9  -5   7   11.30    2.20
   9  -5   7    9.10    2.10
  -9  -5   5  272.97    9.70
  -9  -5   5  234.78   10.70
  -9  -5   5  272.27    9.90
  -9   5  -5  255.37   11.70
  -9  -5   5  272.87    9.40
   9  -5   5  256.47    8.60
   9  -5   5  259.97    8.70
   9   5  -5  262.97    7.80
  -9   5  -3   23.00   10.80
  -9  -5   3    6.20   13.00
  -9   5  -3   18.30    2.20
   9   5  -3   20.70    1.30
   9   5  -3   24.00   12.80
   9  -5   3   17.60   10.20
  -9   5  -1 1661.93   44.30
  -9  -5   1 1785.42   57.89
  -9  -5   1 1760.02   43.50
  -9   5  -1 1772.72   57.79
   9   5  -1 1744.33   43.40
   9   5  -1 1796.42   43.00
   9  -5   1 1746.63   56.49
   9   5  -1 1821.52   58.19
  -9   5   1 1755.02   58.69
  -9  -5  -1 1838.62   58.19
  -9  -5  -1 1737.33   45.40
  -9   5   1 1810.72   43.70
   9  -5  -1 1800.42   58.39
   9   5   1 1793.62   58.09
   9   5   1 1701.43   44.20
   9  -5  -1 1791.72   43.50
  -9   5   3    8.00   14.70
  -9  -5  -3   18.90    2.20
   9  -5  -3   17.90    1.40
   9   5   3    4.20   13.10
   9  -5  -3   22.30   12.80
   9   5   3   22.20   10.20
  -9  -5  -5  272.77   12.10
  -9   5   5  277.27    9.80
  -9   5   5  277.97    9.70
  -9   5   5  265.97    9.30
   9   5   5  267.27    8.60
   9   5   5  263.37    9.00
   9  -5  -5  273.87    8.30
  -9   5   7   12.70    2.20
  -9   5   7    9.10    2.30
  -9   5   7   11.90    2.50
   9   5   7   11.80    2.40
   9   5   7    9.30    1.90
 -11  -5   7   14.70    2.60
 -11  -5   7    8.40    2.30
 -11  -5   7   10.40    2.10
  11   5  -7    6.50    5.40
  11  -5   7   10.10    2.50
  11  -5   7   17.70    2.20
 -11   5  -5   15.10    5.70
 -11  -5   5   20.90    3.80
 -11  -5   5   22.60    3.30
 -11  -5   5   19.10    3.20
  11  -5   5   13.70    3.00
  11  -5   5   23.60    2.70
 -11   5  -3   63.49    4.20
 -11  -5   3   65.39   19.70
  11  -5   3   62.39   16.90
  11   5  -3   60.79    2.40
  11   5  -3   57.29   20.80
 -11   5  -1  132.79   17.60
 -11  -5   1  149.19    5.00
 -11   5  -1  152.68    5.30
 -11  -5   1  151.08   18.40
  11   5  -1  144.79    4.90
  11   5  -1  154.88    4.40
  11   5  -1  139.59   17.30
 -11  -5  -1  172.28   18.70
 -11   5   1  146.59    4.70
 -11  -5  -1  147.99    5.40
 -11   5   1  155.68   19.50
  11   5   1  160.58   18.30
  11  -5  -1  149.88    4.50
  11  -5  -1  147.49   17.90
 -11  -5  -3   60.09    4.10
 -11   5   3   74.19   20.40
  11  -5  -3   45.90   17.80
  11  -5  -3   58.89    2.50
  11   5   3   30.10   18.40
  11   5   3   45.70   16.10
 -11  -5  -5   21.50    6.20
 -11   5   5   25.50    3.20
 -11   5   5   20.10    2.90
 -11   5   5   23.10    3.70
  11  -5  -5   25.10    2.60
  11   5   5   23.20    2.80
  11   5   5   25.10    2.60
 -11   5   7   13.10    2.40
 -11   5   7   13.00    2.40
 -11   5   7   11.60    2.10
  11   5   7   12.80    2.30
  11   5   7   11.50    2.10
 -13  -5   7   12.90    2.40
 -13  -5   7   10.60    2.20
 -13  -5   7   16.10    2.30
  13  -5   7   16.10    2.20
  13   5  -7   24.90    5.20
 -13  -5   5  645.64   18.50
 -13  -5   5  641.94   18.60
 -13  -5   5  615.84   18.70
  13   5  -5  661.83   21.90
  13  -5   5  633.54   17.80
  13  -5   5  621.44   17.30
 -13   5  -3  160.08    7.00
 -13  -5   3  138.79    6.30
  13   5  -3  129.59   28.20
  13   5  -3  153.88    4.80
 -13  -5   1  159.58    5.50
 -13  -5   1  171.38   22.10
 -13   5  -1  149.79   21.70
 -13   5  -1  151.78    5.80
  13  -5   1  164.28   21.80
  13   5  -1  152.68    5.60
  13   5  -1  130.49   21.40
 -13   5   1  137.09   22.00
 -13  -5  -1  151.38   21.70
 -13  -5  -1  161.58    6.20
 -13   5   1  162.58    5.40
  13  -5  -1  122.09   20.80
  13   5   1  178.08   22.80
  13  -5  -1  164.98    5.00
 -13  -5  -3  154.68    7.10
 -13   5   3  145.89    6.50
 -13   5   3  139.59    6.00
  13  -5  -3  121.49   29.30
  13  -5  -3  150.48    4.90
 -13   5   5  633.14   18.40
 -13   5   5  639.44   18.40
 -13   5   5  620.44   18.20
  13   5   5  668.73   18.60
  13  -5  -5  637.64   19.20
  13   5   5  633.24   17.90
  13  -5  -5  608.64   17.30
 -13   5   7   10.70    2.20
 -13   5   7   13.80    2.20
 -13   5   7   11.00    2.10
  13   5   7   12.50    2.20
  13   5   7   13.30    2.40
 -15  -5   7    2.20    1.70
 -15  -5   7    2.80    1.60
 -15  -5   7    2.00    1.80
  15  -5   7    2.90    1.60
  15   5  -7    7.80    4.70
 -15  -5   5   35.60    3.60
 -15  -5   5   49.90    4.30
 -15  -5   5   37.60    4.00
  15   5  -5   37.30    5.40
  15  -5   5   41.30    3.80
 -15  -5   3   47.30    4.70
 -15   5  -3   41.00    4.10
 -15  -5   3   46.20    4.10
 -15  -5   3   53.29    4.40
  15   5  -3   45.70    5.20
  15   5  -3   49.99    2.80
  15  -5   3   48.80    3.40
 -15  -5   1  142.39   28.10
 -15   5  -1  180.38   28.40
 -15  -5   1  167.98    6.20
 -15   5  -1  166.98    6.60
  15  -5   1  160.08    7.30
  15   5  -1  175.38   30.00
  15  -5   1  173.18   27.20
 -15   5   1  152.88   29.00
 -15  -5  -1  151.68   28.50
 -15   5   1  164.78    6.00
 -15  -5  -1  159.38    6.70
  15   5   1  170.38   27.80
  15  -5  -1  169.18    5.30
  15  -5  -1  177.88   28.60
  15  -5  -1  164.98    6.50
 -15   5   3   54.69    4.50
 -15   5   3   60.79    4.50
 -15   5   3   50.59    5.00
 -15  -5  -3   48.50    5.10
 -15   5   3   49.99    4.00
  15  -5  -3   48.30    2.80
  15  -5  -3   41.40    4.80
  15   5   3   54.09    3.70
 -15   5   5   45.40    4.40
 -15   5   5   32.10    3.40
 -15   5   5   41.20    3.80
  15  -5  -5   44.10    4.30
  15   5   5   43.30    3.70
  15  -5  -5   45.00    4.90
  15   5   5   40.90    3.40
 -15   5   7    1.60    1.60
 -15   5   7    3.40    1.70
 -15   5   7    2.80    1.60
  15   5   7   -0.50    1.70
 -17  -5   7    3.10    1.50
 -17  -5   7    6.30    1.90
 -17  -5   7    2.30    1.70
  17   5  -7   -3.80    4.60
  17  -5   7    2.90    1.50
 -17  -5   5   18.20    2.90
 -17  -5   5   20.80    3.30
 -17  -5   5   16.90    2.70
  17   5  -5   19.10    4.00
  17  -5   5   24.60    2.80
 -17  -5   3  124.99    6.20
 -17  -5   3  111.79    7.40
 -17   5  -3  115.29    8.30
 -17  -5   3  129.69    6.00
 -17   5  -3  122.89    5.90
  17  -5   3  122.39    4.90
  17   5  -3  126.39    7.40
 -17   5  -1  414.26   13.10
 -17   5  -1  395.46   11.60
 -17  -5   1  355.76   54.29
 -17  -5   1  399.76   12.40
 -17  -5   1  390.26   11.40
  17  -5   1  395.26   11.60
  17  -5   1  447.16   51.39
  17  -5   1  396.16   12.60
  17   5  -1  382.66   13.10
 -17  -5  -1  419.26   13.20
 -17   5   1  413.76   12.20
 -17  -5  -1  376.36   11.40
 -17   5   1  306.47   47.30
 -17   5   1  387.86   12.60
 -17  -5  -1  372.46   47.30
 -17   5   1  390.66   11.40
  17  -5  -1  396.26   47.90
  17   5   1  389.96   11.70
  17  -5  -1  408.76   12.40
  17   5   1  404.76   12.50
  17   5   1  409.46   48.50
  17   5   1  367.36   13.30
  17  -5  -1  396.96   12.70
 -17   5   3  127.69    5.70
 -17  -5  -3  118.29    8.70
 -17   5   3  118.59    5.90
 -17   5   3  129.39    7.00
  17   5   3  122.79    5.10
  17  -5  -3  123.39    6.80
  17  -5  -3  128.19    5.00
  17   5   3  121.79    7.10
 -17   5   5   26.50    3.20
 -17  -5  -5   25.90    3.70
 -17   5   5   18.20    3.00
 -17   5   5   19.70    2.80
  17   5   5   18.80    3.40
  17  -5  -5   17.10    3.80
  17  -5  -5   17.90    3.30
  17   5   5   20.70    2.70
 -17   5   7    4.60    1.60
 -17   5   7    1.80    1.60
 -17   5   7    4.20    1.70
  17   5   7    0.80    1.60
  17  -5  -7    4.80    8.00
 -19  -5   7    5.70    1.70
 -19  -5   7    2.70    1.40
 -19  -5   7    3.00    1.50
  19   5  -7    5.60    5.60
  19  -5   7    1.40    1.30
 -19  -5   5   43.80    6.00
 -19   5  -5   36.10    3.70
 -19  -5   5   30.30    3.60
  19   5  -5   34.40    4.30
  19   5  -5   37.00    4.10
 -19  -5   3   28.70    3.50
 -19  -5   3   36.80    3.70
 -19  -5   3   29.50    4.80
 -19  -5   3   32.10    3.40
 -19   5  -3   25.70    3.00
  19   5  -3   27.80    5.90
  19  -5   3   32.30    2.70
 -19  -5   1  230.38    9.30
 -19   5  -1  195.28   10.40
 -19  -5   1  220.48    7.40
 -19  -5   1  203.98    8.80
 -19   5  -1  220.88    7.50
 -19   5  -1  217.88    9.80
  19   5  -1  230.48    8.50
  19  -5   1  212.68    7.40
  19   5  -1  227.68    9.00
  19   5  -1  216.98    8.30
  19  -5   1  224.28    8.30
 -19   5   1  219.18    8.60
 -19  -5  -1  206.78   10.70
 -19  -5  -1  217.68   10.00
 -19   5   1  221.48    7.40
 -19   5   1  218.08    9.20
 -19  -5  -1  227.88    7.60
 -19   5   1  205.38    8.20
  19   5   1  211.28    8.80
  19   5   1  236.38    9.00
  19  -5  -1  226.38    8.50
  19   5   1  216.38    7.60
  19  -5  -1  225.18    8.70
  19  -5  -1  221.78    8.00
 -19   5   3   26.00    3.70
 -19   5   3   29.40    3.10
 -19   5   3   31.40    4.10
 -19   5   3   26.40    4.00
 -19  -5  -3   29.90    3.00
  19  -5  -3   21.30    3.00
  19   5   3   33.10    2.80
  19  -5  -3   27.00    4.10
 -19  -5  -5   32.40    3.50
 -19   5   5   36.20    3.60
 -19   5   5   28.60    3.30
  19  -5  -5   29.50    3.90
  19  -5  -5   34.70    4.00
 -19   5   7    5.20    1.40
 -19   5   7    3.50    1.60
 -19   5   7    3.80    1.50
  19   5   7    5.30    1.60
 -21  -5   7    4.00    1.30
 -21  -5   7    3.80    2.30
 -21  -5   7    4.30    1.80
  21  -5   7    4.30    1.40
 -21  -5   5   -0.20    1.80
 -21  -5   5    2.20    2.10
 -21   5  -5    0.20    2.60
  21   5  -5    0.40    2.40
  21   5  -5   -2.60    2.70
  21  -5   5    2.60    1.50
 -21   5  -3   62.39    4.30
 -21  -5   3   69.59    4.80
 -21  -5   3   60.69    5.50
 -21  -5   3   66.09    4.90
  21  -5   3   70.79    3.90
  21   5  -3   72.09    5.00
  21   5  -3   68.09    5.70
 -21  -5   1   67.19    3.90
 -21  -5   1   51.39    4.60
 -21   5  -1   60.59    3.80
 -21   5  -1   43.60    6.20
 -21   5  -1   55.49    5.90
 -21  -5   1   57.79    6.50
  21  -5   1   69.09    5.80
  21   5  -1   57.09    4.70
  21   5  -1   60.29    4.80
  21   5  -1   53.49    4.70
  21  -5   1   63.59    4.80
  21  -5   1   64.29    4.00
 -21  -5  -1   46.80    6.60
 -21  -5  -1   59.79    3.80
 -21  -5  -1   64.89    6.20
 -21   5   1   55.59    3.70
 -21   5   1   47.60    4.40
 -21   5   1   56.69    5.20
  21  -5  -1   60.79    4.90
  21   5   1   66.79    6.40
  21   5   1   55.79    4.50
  21  -5  -1   51.79    4.20
  21   5   1   63.99    4.10
  21  -5  -1   61.39    4.90
 -21   5   3   69.69    5.90
 -21   5   3   70.49    4.60
 -21   5   3   68.89    4.30
 -21   5   3   54.79    5.00
 -21  -5  -3   67.09    4.40
  21  -5  -3   72.59    5.60
  21   5   3   67.49    3.90
  21  -5  -3   70.19    5.00
 -21   5   5    2.70    2.20
 -21   5   5    2.80    2.70
 -21  -5  -5   -4.10    2.40
 -21   5   5    2.60    1.70
  21  -5  -5   -0.50    2.40
  21  -5  -5    3.60    2.60
  21   5   5    2.60    1.70
 -21   5   7    3.80    1.60
 -21   5   7    4.90    1.30
 -21   5   7    1.80    2.70
  21   5   7    4.80    1.50
 -23  -5   5    6.30    1.80
 -23  -5   5    2.80    3.40
 -23  -5   5    4.00    2.00
  23  -5   5    6.50    1.70
  23   5  -5    5.60    2.50
  23   5  -5    8.50    2.60
 -23   5  -3   93.09    4.90
 -23  -5   3  101.99    6.00
 -23  -5   3   96.19    5.20
 -23  -5   3  103.39    5.10
  23   5  -3   92.79    5.90
  23   5  -3  100.59    6.10
  23  -5   3   98.89    4.40
 -23  -5   1   20.20    3.30
 -23   5  -1   21.30    2.50
 -23  -5   1   19.30    2.40
 -23   5  -1   19.70    4.60
  23  -5   1   14.90    3.80
  23  -5   1   23.90    2.80
  23   5  -1   16.50    3.10
  23   5  -1   18.70    2.90
  23  -5   1   19.60    3.00
 -23  -5  -1   23.00    4.20
 -23   5   1   21.10    3.30
 -23   5   1   23.20    2.50
 -23  -5  -1   20.80    2.40
  23  -5  -1   15.80    2.40
  23   5   1   18.60    3.20
  23   5   1   20.50    2.70
  23  -5  -1   18.60    3.10
  23   5   1   20.40    4.30
  23  -5  -1   13.80    4.40
 -23   5   3   97.49    5.20
 -23   5   3  110.19    6.70
 -23   5   3  101.59    5.00
 -23  -5  -3  104.89    5.00
  23  -5  -3   98.29    6.20
  23   5   3   98.99    4.60
  23  -5  -3   87.19    8.00
  23  -5  -3   99.29    6.00
 -23  -5  -5    6.60    2.30
 -23   5   5    7.70    1.70
 -23   5   5   -1.30    3.00
  23  -5  -5    4.00    2.20
  23  -5  -5    4.00    2.70
 -25  -5   5   11.50    2.20
 -25   5  -5   13.20    2.30
 -25  -5   5   13.10    1.90
  25  -5   5   11.40    1.90
  25   5  -5   12.10    2.30
  25   5  -5   12.80    3.00
 -25  -5   3   55.89    5.20
 -25  -5   3   62.89    4.30
 -25   5  -3   70.79    4.10
 -25  -5   3   64.19    4.50
  25  -5   3   67.79    3.60
  25   5  -3   57.99    5.20
  25   5  -3   60.69    5.00
 -25   5  -1    4.80    3.90
 -25  -5   1    8.10    2.50
 -25   5  -1    5.20    1.70
 -25  -5   1    7.30    1.90
  25   5  -1   10.20    2.50
  25  -5   1    7.90    1.90
  25   5  -1    6.10    2.60
  25  -5   1   12.60    4.00
  25  -5   1    6.00    2.60
  25   5  -1    3.30    2.80
 -25   5   1    5.80    2.40
 -25   5   1   10.80    2.00
 -25  -5  -1    8.40    3.50
 -25  -5  -1    7.70    1.80
  25   5   1    9.10    4.80
  25   5   1   10.00    2.70
  25   5   1    5.30    1.80
  25  -5  -1    5.40    2.10
  25  -5  -1    4.40    2.30
  25  -5  -1    9.20    2.90
 -25   5   3   66.59    4.20
 -25   5   3   64.69    4.10
 -25  -5  -3   71.79    4.00
  25   5   3   68.99    3.70
  25  -5  -3   71.59    5.30
  25  -5  -3   63.59    4.80
  25  -5  -3   61.79    5.00
 -25  -5  -5   16.90    2.20
 -25   5   5   11.70    3.90
 -25   5   5   10.60    1.70
  25  -5  -5   15.20    2.30
  25   5   5   16.30    2.40
  25  -5  -5   15.20    3.10
 -27   5  -5   11.00    2.10
  27   5  -5   15.90    2.10
  27   5  -5   10.60    2.80
  27  -5   5   13.00    1.60
 -27  -5   3    8.80    3.50
 -27   5  -3    9.10    1.80
 -27  -5   3   10.10    2.00
  27   5  -3    8.60    2.30
  27   5  -3    8.40    2.70
  27  -5   3    8.00    1.50
 -27  -5   1   14.90    2.70
 -27   5  -1   14.80    2.10
 -27   5  -1   17.70    3.90
 -27  -5   1   14.90    2.10
  27  -5   1   16.60    2.90
  27  -5   1   21.70    2.40
  27   5  -1   19.90    3.50
  27   5  -1   18.40    2.70
  27  -5   1   12.80    4.70
  27   5  -1   18.70    2.90
 -27   5   1   16.20    2.20
 -27  -5  -1   23.00    4.00
 -27   5   1   19.90    2.90
 -27  -5  -1   17.90    2.20
  27  -5  -1   18.70    3.60
  27  -5  -1   17.00    2.70
  27   5   1   17.80    2.40
  27  -5  -1   16.60    2.60
  27   5   1   17.00    2.90
  27   5   1    1.30    6.70
 -27   5   3   12.60    2.00
 -27  -5  -3   12.20    2.00
  27   5   3    9.80    1.60
  27  -5  -3   10.50    2.10
  27  -5  -3    6.30    2.60
  27  -5  -3    9.00    3.70
 -27  -5  -5    9.60    2.00
  27   5   5   11.60    1.70
  27  -5  -5   10.90    2.90
  29  -5   5    3.40    1.20
 -29   5  -3   63.09    3.80
 -29  -5   3   64.59    3.40
  29   5  -3   63.89    5.40
  29   5  -3   57.89    3.80
  29  -5   3   60.79    4.50
  29  -5   3   62.39    4.40
 -29   5  -1    9.40    3.30
 -29  -5   1    9.50    2.30
 -29  -5   1    9.40    1.90
 -29   5  -1    7.00    1.60
  29  -5   1    9.00    1.70
  29   5  -1    9.80    2.20
  29   5  -1    5.60    3.20
  29  -5   1   11.30    6.20
  29   5  -1    9.30    2.10
 -29  -5  -1    8.30    1.70
 -29   5   1    6.40    1.80
 -29   5   1   10.70    2.20
 -29  -5  -1   10.00    3.50
  29  -5  -1    6.50    2.00
  29   5   1    4.60    1.70
  29  -5  -1    9.40    2.00
  29  -5  -1    4.80    3.10
  29  -5  -3   50.09    4.50
  29  -5  -3   56.49    3.50
  29  -5  -3   58.39    5.10
 -29  -5  -5    5.00    1.90
  29   5   5    2.40    1.20
 -31   5  -3   22.40    2.00
  31   5  -3   22.50    3.40
  31  -5   3   24.50    1.90
  31  -5   3   24.40    2.10
  31   5  -3   21.00    2.00
 -31  -5   1   73.59    4.10
 -31  -5   1   64.69    3.70
 -31   5  -1   80.59    4.70
  31   5  -1   57.79    5.30
  31  -5   1   77.19    5.70
  31   5  -1   70.99    3.90
  31   5  -1   72.49    3.90
 -31   5   1   74.09    4.00
 -31  -5  -1   72.89    5.50
 -31  -5  -1   71.39    4.70
 -31   5   1   62.59    3.60
  31  -5  -1   66.69    3.80
  31   5   1   80.99    5.10
  31  -5  -1   61.39    3.60
 -31  -5  -3   25.90    2.20
  31  -5  -3   23.20    3.30
  31   5   3   22.90    2.10
  31   5   3   23.20    1.90
 -33   5  -1   89.19    3.60
 -33  -5   1   84.69    3.80
  33   5  -1   86.49    4.00
  33  -5   1   88.19    3.50
  33  -5   1   88.39    5.10
 -33  -5  -1   89.09    3.60
  33  -5  -1   89.89    5.00
  33   5   1   86.59    4.00
  33   5   1   87.19    3.50
   0  -6   8   -2.20    1.90
   0  -6   8    2.00    1.60
   0  -6   6   61.09    4.50
   0  -6   6   66.99    5.20
   0  -6   6   57.49    4.30
   0   6  -6   55.89    4.60
   0   6  -4    0.20    1.20
   0   6  -4    0.60    0.70
   0   6   0    0.50    0.70
   0   6   0    0.90    0.20
   0  -6   0    0.50    0.80
   0  -6  -2 1534.15   37.60
   0  -6  -4   -1.10    0.70
   0  -6  -4    0.60    1.30
   0   6   6   54.49    4.80
   0  -6  -6   48.30    4.30
   0   6   6   53.79    4.70
   0   6   6   61.99    4.10
   0   6   8    2.80    3.40
   0   6   8   -0.70    1.30
   0   6   8    0.80    1.70
  -2  -6   8   12.90    2.00
  -2  -6   8   14.30    2.80
  -2  -6   8   13.30    2.30
   2  -6   8   12.70    2.40
   2  -6   8   11.00    3.50
   2  -6   8   11.00    1.90
  -2  -6   6   61.19    5.10
  -2  -6   6   68.79    4.90
  -2  -6   6   60.39    4.40
  -2  -6   6   62.89    5.50
   2  -6   6   62.69    4.40
   2  -6   6   53.79    4.20
   2  -6   6   67.79    6.40
   2  -6   6   65.09    5.40
  -2   6  -4   14.60    1.80
   2   6  -4   17.40    1.40
   2   6  -4   13.20    1.50
  -2  -6   2  339.57   11.10
  -2   6  -2  333.57    8.90
   2   6  -2  337.17   11.40
   2   6  -2  335.07    8.40
  -2   6   0  174.98    4.50
  -2   6   0  181.48    7.70
  -2  -6   0  170.78    7.50
  -2  -6   0  173.58    4.70
   2   6   0  176.78    4.70
   2  -6   0  184.18    4.50
   2  -6   0  181.28    7.60
   2   6   0  178.38    7.70
  -2   6   2  320.27   13.90
  -2  -6  -2  346.37    9.00
   2   6   2  332.87   13.10
   2  -6  -2  336.67    8.60
   2  -6  -2  325.77   12.80
   2   6   2  337.27    8.80
  -2  -6  -4   15.80    1.50
  -2  -6  -4   13.90    1.90
   2  -6  -4   17.10    1.50
  -2   6   6   64.69    4.80
  -2   6   6   66.29    4.40
  -2  -6  -6   68.09    4.60
   2   6   6   63.19    5.20
   2  -6  -6   65.69    4.40
   2   6   6   64.49    4.20
   2   6   6   63.89    5.10
   2   6   6   64.69    5.60
  -2   6   8   14.10    1.90
  -2   6   8   10.60    2.10
  -2   6   8   15.90    3.10
   2   6   8   10.00    2.10
   2   6   8   13.10    1.80
  -4  -6   8    1.80    1.50
  -4  -6   8   -2.00    2.20
  -4  -6   8   -0.10    1.80
   4  -6   8    0.10    1.60
   4  -6   8    1.60    2.40
   4  -6   8   -1.00    3.00
  -4   6  -6   26.40    3.30
  -4  -6   6   27.30    3.10
  -4  -6   6   27.20    3.50
  -4  -6   6   27.70    3.70
  -4  -6   6   31.10    3.70
   4  -6   6   33.40    3.10
   4  -6   6   25.10    4.40
   4  -6   6   33.20    3.00
  -4   6  -4   96.69    4.50
   4   6  -4  101.99    3.30
  -4   6  -2  750.22   22.80
  -4   6  -2  736.73   18.70
   4   6  -2  732.63   18.00
   4   6  -2  753.32   18.30
   4  -6   2  698.13   22.00
   4   6  -2  718.53   26.90
  -4   6   0 8548.84  218.08
  -4  -6   0 8850.42  218.08
   4  -6   0 9180.98  218.28
   4   6   0 8419.56  218.08
  -4  -6  -2  728.93   18.90
  -4   6   2  732.93   26.40
   4   6   2  754.92   25.40
   4  -6  -2  742.43   18.30
   4   6   2  724.43   23.70
   4   6   2  726.83   18.80
   4  -6  -2  755.12   25.50
  -4  -6  -4   94.99    4.60
   4  -6  -4   97.99   11.40
   4  -6  -4   99.19    3.50
  -4   6   6   28.60    3.70
  -4  -6  -6   28.40    3.10
  -4   6   6   30.10    3.10
  -4   6   6   28.70    3.40
   4  -6  -6   26.20    3.10
   4   6   6   34.40    3.60
   4   6   6   38.70    3.40
   4   6   6   24.70    5.10
   4   6   6   32.70    3.00
  -4   6   8    0.80    2.90
  -4   6   8    2.40    1.50
  -4   6   8    4.30    1.60
   4   6   8    2.90    1.50
   4   6   8    3.30    2.20
  -6  -6   8    8.30    2.20
  -6  -6   8    9.30    2.00
  -6  -6   8   10.60    1.80
   6  -6   8   10.40    2.70
   6  -6   8    4.80    1.80
  -6   6  -6   93.89    6.00
  -6  -6   6   79.49    6.30
  -6  -6   6   93.49    5.20
  -6  -6   6   97.39    5.90
  -6  -6   6   92.69    5.70
   6  -6   6   89.89    8.10
   6  -6   6   89.09    5.00
   6  -6   6   85.89    7.60
   6  -6   6  102.49    4.90
  -6   6  -4   18.60    2.40
   6   6  -4   16.80    1.50
  -6  -6   2  365.96   18.10
  -6   6  -2  369.46   16.70
  -6  -6   2  340.67    9.30
  -6   6  -2  370.86   10.00
   6   6  -2  373.36    9.40
   6   6  -2  356.96    9.10
   6   6  -2  365.96   18.20
   6  -6   2  355.16   16.30
  -6  -6   0 3111.89   75.19
  -6   6   0 3126.49   74.89
  -6  -6   0 2859.11   74.69
  -6   6   0 3132.19   84.79
  -6  -6   0 3081.09   85.09
   6  -6   0 3103.19   74.69
   6  -6   0 3184.48   84.49
   6   6   0 3128.59   75.09
   6   6   0 2994.20   84.29
  -6   6   2  365.16   19.60
  -6  -6  -2  377.66   10.40
   6  -6  -2  390.86   19.00
   6   6   2  366.76   18.20
   6  -6  -2  368.26    9.60
  -6   6   4   31.30   13.90
  -6  -6  -4   14.70    2.40
   6  -6  -4   26.50   11.40
   6  -6  -4   15.70    1.40
  -6  -6  -6   86.69    5.70
  -6   6   6   92.49    5.60
  -6   6   6   97.69    5.60
  -6   6   6   97.09    5.10
   6   6   6   88.19    5.20
   6  -6  -6   93.89    5.70
   6   6   6   90.49    5.70
   6   6   6   99.19    4.80
  -6   6   8    8.10    2.40
  -6   6   8    8.70    1.80
  -6   6   8    6.90    1.70
   6   6   8    7.70    1.60
  -8  -6   8    1.10    1.80
  -8  -6   8   -0.10    1.60
  -8  -6   8   -0.50    1.30
   8  -6   8    3.10    2.30
   8  -6   8    2.30    2.10
  -8  -6   6  165.88    7.00
  -8   6  -6  157.88    7.90
  -8  -6   6  148.49    7.40
  -8  -6   6  160.08    7.30
   8  -6   6  150.28    6.20
   8  -6   6  155.88    6.20
  -8  -6   4  100.79    6.00
  -8  -6   4   89.99    5.80
  -8   6  -4  110.69    6.70
  -8  -6   4  105.19    5.80
   8   6  -4  102.69    3.40
   8   6  -4  108.39   16.30
  -8   6  -2   59.69    2.90
  -8  -6   2   73.09   11.80
  -8   6  -2   53.59    9.50
   8   6  -2   47.20   11.10
   8   6  -2   61.09    2.00
   8  -6   2   55.49    9.30
   8   6  -2   61.49    2.20
  -8   6   0    2.50    0.70
  -8  -6   0    4.10    0.80
  -8   6   0    4.90    4.90
  -8  -6   0    5.20    5.90
   8  -6   0    3.10    0.50
   8   6   0    4.30    5.80
   8  -6   0    7.60    5.80
  -8  -6  -2   56.99   10.20
  -8  -6  -2   58.19    2.90
   8  -6  -2   61.89   10.20
   8   6   2   53.19    9.90
   8  -6  -2   59.39    2.10
  -8   6   4  108.69    5.80
  -8   6   4  102.69    6.60
  -8   6   4  103.79    5.90
  -8   6   4  104.19   22.90
  -8  -6  -4  100.99    5.50
   8  -6  -4  106.19    3.70
   8   6   4   83.59   12.80
   8  -6  -4   66.79   20.40
  -8  -6  -6  149.29    7.40
  -8   6   6  155.08    6.90
  -8   6   6  157.48    6.60
  -8   6   6  150.48    6.80
   8   6   6  128.89    7.10
   8   6   6  147.59    5.90
   8   6   6  153.98    6.30
   8  -6  -6  147.89    8.90
  -8   6   8    2.00    2.30
  -8   6   8   -1.60    1.30
  -8   6   8    2.10    1.50
   8   6   8   -0.60    1.50
 -10  -6   8    9.30    2.00
  10  -6   8   14.70    2.20
 -10  -6   6   69.69    5.30
 -10  -6   6   74.79    4.70
 -10  -6   6   73.39    5.20
 -10   6  -6   58.89    5.60
  10  -6   6   74.09    4.60
  10  -6   6   61.19    4.20
 -10   6  -4   38.60    3.90
 -10  -6   4   46.40    4.10
  10   6  -4   39.90   23.50
  10   6  -4   34.50    2.20
  10  -6   4   38.90    3.60
 -10   6  -2 1455.05   37.50
 -10   6  -2 1480.75   52.89
  10   6  -2 1478.95   36.20
  10   6  -2 1502.15   54.39
  10   6  -2 1454.25   36.30
  10  -6   2 1485.75   51.29
 -10   6   0  162.68    5.10
 -10  -6   0  145.29   15.80
 -10  -6   0  164.78    5.40
 -10   6   0  169.58   15.40
  10  -6   0  151.78   15.90
  10  -6   0  165.88    4.80
  10   6   0  171.68   16.50
  10   6   0  164.28    5.40
 -10  -6  -2 1499.75   37.60
 -10  -6  -2 1446.06   51.59
 -10   6   2 1390.86   53.99
  10  -6  -2 1468.45   36.20
  10   6   2 1484.75   53.99
  10  -6  -2 1492.65   53.69
 -10   6   4   40.90    3.60
 -10   6   4   36.70    3.70
 -10  -6  -4   35.40    4.00
 -10   6   4   41.30    3.00
 -10   6   4   13.30   39.30
  10  -6  -4   44.10    2.40
  10   6   4   45.10   18.10
 -10  -6  -6   63.99    5.30
 -10   6   6   68.79    5.00
 -10   6   6   78.89    4.70
 -10   6   6   67.19    4.90
  10  -6  -6   64.49    5.60
  10   6   6   68.19    4.00
  10   6   6   73.39    4.60
 -10   6   8    7.40    2.00
  10   6   8   10.80    2.00
 -12  -6   8   38.60    3.00
 -12  -6   8   38.00    2.90
 -12  -6   8   34.50    2.60
  12  -6   8   31.60    2.50
 -12  -6   6    9.40    2.40
 -12  -6   6    9.80    2.70
 -12  -6   6    8.30    2.40
  12  -6   6    9.70    2.10
  12  -6   6   10.90    2.70
 -12  -6   4   29.80    3.70
 -12   6  -4   28.90    4.20
 -12  -6   4   28.60    2.80
 -12  -6   4   28.20    3.20
 -12  -6   4   30.30    3.40
  12   6  -4   30.90    2.50
  12  -6   4   33.10    2.50
 -12   6  -2 1017.00   47.60
 -12  -6   2 1022.50   25.80
 -12   6  -2 1048.10   27.20
 -12  -6   2  995.20   49.10
  12   6  -2 1034.10   25.60
  12  -6   2 1008.70   44.40
  12   6  -2 1013.00   25.80
  12   6  -2 1054.19   51.09
 -12   6   0   -0.90   11.60
 -12  -6   0    1.60    1.00
 -12   6   0    2.80    1.00
 -12  -6   0    2.80   12.00
  12  -6   0    0.40    0.50
  12  -6   0    2.80   11.80
  12   6   0   27.30   12.60
 -12  -6  -2 1009.40   44.90
 -12  -6  -2 1040.50   27.60
 -12   6   2  978.00   48.40
  12   6   2 1040.30   46.70
  12  -6  -2 1054.59   48.30
  12  -6  -2 1039.70   25.90
 -12   6   4   28.20    3.40
 -12   6   4   29.30    3.20
 -12  -6  -4   25.70    4.20
 -12   6   4   33.50    3.60
 -12   6   4   38.10    3.30
  12   6   4   35.30    2.80
  12   6   4   25.80    2.70
  12  -6  -4   27.90    2.40
 -12   6   6    5.90    2.30
 -12   6   6    6.20    2.30
 -12   6   6    6.70    2.20
  12  -6  -6    4.90    3.70
  12   6   6    5.00    2.20
  12   6   6    5.10    2.00
 -12   6   8   36.10    2.70
 -12   6   8   39.20    2.80
 -12   6   8   39.60    2.90
  12   6   8   25.10    3.10
 -14  -6   8    1.40    1.40
 -14  -6   8    2.10    1.40
 -14  -6   8    1.00    1.30
  14  -6   8    1.50    1.80
 -14  -6   6   57.39    4.40
 -14  -6   6   53.99    4.30
 -14  -6   6   57.19    4.60
  14  -6   6   57.19    3.90
 -14  -6   4   98.79    6.00
 -14   6  -4  106.49    7.90
 -14  -6   4  101.39    5.60
 -14  -6   4  100.49    5.80
 -14  -6   4   98.09    4.80
  14   6  -4   92.99    4.30
  14  -6   4   81.99    4.20
  14   6  -4   88.89    7.00
 -14   6  -2  287.17   12.30
 -14  -6   2  319.27   38.30
 -14  -6   2  323.47    8.80
 -14   6  -2  353.26   36.50
  14  -6   2  286.37   32.50
  14   6  -2  272.37   33.70
 -14  -6   0  892.71   24.10
 -14   6   0  947.11   23.80
 -14  -6   0  908.11   47.70
 -14   6   0  866.71   48.00
  14  -6   0  842.22   23.80
  14   6   0  886.41   46.90
  14  -6   0  964.90   48.30
 -14  -6  -2  366.66   35.90
 -14   6   2  285.97   34.60
  14  -6  -2  333.57   37.20
  14  -6  -2  339.67    9.40
  14   6   2  366.06   40.90
 -14   6   4   91.79    5.60
 -14   6   4  103.59    4.60
 -14   6   4   91.89    5.70
 -14   6   4  104.79    5.60
 -14  -6  -4   92.39    8.40
  14  -6  -4   98.19    4.30
  14   6   4  106.49    4.50
  14   6   4   90.29    5.00
  14  -6  -4   89.29    7.20
 -14   6   6   55.79    4.20
 -14   6   6   59.49    4.50
 -14   6   6   53.69    4.30
  14  -6  -6   51.09    5.30
  14   6   6   64.09    4.30
  14  -6  -6   59.49    5.30
 -14   6   8    1.70    1.30
 -14   6   8    1.60    1.30
 -14   6   8    3.20    1.30
 -16  -6   8   19.70    1.80
 -16  -6   8   18.60    1.80
 -16  -6   8   19.40    1.80
  16  -6   8   15.20    1.90
 -16  -6   6   19.80    2.90
 -16  -6   6   19.70    2.70
 -16  -6   6   22.70    2.80
  16   6  -6   22.00    3.70
  16   6  -6   22.50    4.80
  16  -6   6   18.00    2.30
 -16  -6   4  212.08    8.50
 -16  -6   4  192.18    8.70
 -16   6  -4  200.08    8.30
 -16  -6   4  214.18    8.60
  16   6  -4  201.58    9.50
  16  -6   4  209.38    6.60
 -16  -6   2   43.60   40.40
 -16   6  -2   77.89    5.30
 -16  -6   2   72.19    3.80
 -16  -6   2   73.69    5.40
  16  -6   2   64.49    5.10
  16   6  -2   71.39    5.70
  16   6  -2   67.09   38.10
  16  -6   2   61.39    3.70
 -16  -6   0   26.90   26.20
 -16   6   0  -15.90   25.80
 -16  -6   0   23.00    2.90
 -16   6   0   19.00    2.40
  16   6   0   24.40   27.80
  16  -6   0   21.10   24.70
  16  -6   0   24.30    3.00
 -16  -6  -2   71.99    5.50
 -16   6   2   67.59    4.70
 -16   6   2   11.20   39.00
  16  -6  -2   59.09    5.60
  16  -6  -2   68.89    3.20
  16   6   2   68.49    4.10
  16  -6  -2   10.20   36.60
 -16   6   4  200.28    8.10
 -16   6   4  226.28    9.50
 -16   6   4  203.28    8.00
  16   6   4  184.48    7.60
  16   6   4  208.58    6.90
  16  -6  -4  206.08    8.90
  16  -6  -4  218.08    8.50
  16  -6  -4  201.08    7.60
 -16   6   6   23.40    2.70
 -16   6   6   19.40    2.80
 -16   6   6   22.10    2.80
  16   6   6   16.70    2.40
  16  -6  -6   25.30    4.10
  16   6   6   18.00    3.00
  16  -6  -6   12.30    3.70
 -16   6   8   18.00    2.20
 -16   6   8   17.40    1.70
 -18  -6   6   18.20    2.70
 -18  -6   6   17.90    2.50
 -18  -6   6   14.20    2.40
  18   6  -6   11.80    4.10
  18   6  -6   16.00    3.40
  18  -6   6   16.60    2.30
 -18   6  -4  333.57   10.80
 -18  -6   4  323.07   11.40
 -18  -6   4  335.87   11.10
 -18  -6   4  346.27   11.40
 -18  -6   4  345.37   10.70
  18   6  -4  349.77   12.50
  18  -6   4  342.07    9.80
 -18  -6   2   47.40    4.20
 -18   6  -2   40.00    5.00
 -18   6  -2   50.69    3.90
 -18  -6   2   42.00    4.00
 -18  -6   2   51.29    4.20
  18   6  -2   46.20    4.60
  18  -6   2   43.80    4.80
  18  -6   2   53.59    3.50
 -18   6   0   23.50    2.40
 -18   6   0   26.60    4.30
 -18  -6   0   31.00    3.70
 -18   6   0   89.09   46.60
 -18  -6   0   28.20    2.60
 -18  -6   0   42.00   50.09
 -18  -6   0   20.40    3.70
 -18   6   0   30.40    3.50
  18   6   0   34.10   43.70
  18   6   0   33.40    3.60
  18   6   0   23.40    2.80
  18  -6   0   24.00    2.60
  18  -6   0   25.50    3.20
  18   6   0   30.50    4.80
  18  -6   0   47.40   45.60
 -18   6   2   48.80    3.80
 -18   6   2   41.10    3.80
 -18   6   2   50.49    4.30
 -18  -6  -2   47.90    3.90
 -18   6   2   50.59    5.10
 -18  -6  -2   43.40    5.00
  18   6   2   49.10    4.60
  18  -6  -2   50.79    3.10
  18  -6  -2   38.20    3.90
  18  -6  -2   51.79    4.10
  18  -6  -2   47.20    4.20
  18   6   2   55.99    3.70
 -18  -6  -4  338.67   10.80
 -18   6   4  326.87   11.20
 -18   6   4  338.97   10.50
 -18   6   4  343.87   11.10
 -18   6   4  335.17   11.30
  18   6   4  344.07   10.10
  18  -6  -4  395.86   13.30
  18  -6  -4  339.87   12.00
  18  -6  -4  330.27   11.10
 -18   6   6   11.50    2.10
 -18   6   6   13.30    2.30
 -18   6   6   19.00    2.50
  18  -6  -6   25.70    3.60
  18   6   6   15.70    2.30
  18  -6  -6   12.30    3.60
 -20  -6   6   66.79    4.10
 -20  -6   6   72.19    4.00
 -20  -6   6   63.89    4.20
  20  -6   6   70.09    3.80
  20   6  -6   66.69    5.70
  20   6  -6   71.89    6.00
 -20  -6   4  156.68    7.30
 -20  -6   4  167.58    6.80
 -20   6  -4  153.68    6.60
 -20  -6   4  168.48    7.20
 -20  -6   4  165.28    6.50
  20   6  -4  165.48    8.10
  20  -6   4  161.48    5.60
 -20  -6   2   91.99    4.80
 -20   6  -2  107.59    5.00
 -20  -6   2  106.79    5.90
 -20  -6   2   99.39    6.00
  20  -6   2   95.19    7.30
  20   6  -2  103.79    6.70
  20  -6   2  105.99    4.70
  20   6  -2   95.39    6.60
  20  -6   2   94.79    7.30
 -20   6   0   50.09    4.50
 -20  -6   0   72.79    6.50
 -20  -6   0   80.59    7.20
 -20  -6   0   62.89    4.00
 -20   6   0   65.59    3.90
 -20   6   0   78.09    7.20
  20   6   0   68.69    4.50
  20   6   0   66.39    5.70
  20   6   0   65.79    5.00
  20  -6   0   69.89    5.00
  20  -6   0   70.79    5.10
  20  -6   0   67.99    4.20
 -20   6   2  103.89    5.70
 -20   6   2  100.59    5.10
 -20   6   2  103.39    6.50
 -20  -6  -2  100.89    4.90
 -20   6   2  109.19    5.30
  20  -6  -2  102.09    6.00
  20  -6  -2   95.99    6.10
  20  -6  -2  107.89    5.70
  20   6   2  100.19    4.90
  20   6   2   98.09    7.00
 -20  -6  -4  166.38    6.70
 -20   6   4  156.88    6.50
 -20   6   4  159.48    7.10
 -20   6   4  166.48    6.30
 -20   6   4  142.99    7.10
  20  -6  -4  172.78    7.70
  20  -6  -4  165.88    7.80
  20   6   4  161.78    5.90
 -20   6   6   68.69    4.10
 -20   6   6   67.29    5.00
 -20   6   6   69.49    3.80
  20  -6  -6   68.49    6.20
  20   6   6   69.69    3.90
 -22  -6   6   15.00    2.50
 -22  -6   6   14.70    2.10
 -22  -6   6   18.00    2.00
  22  -6   6   17.10    2.10
  22   6  -6   17.80    3.30
  22   6  -6   16.50    3.00
 -22  -6   4   22.70    4.00
 -22  -6   4   24.70    3.30
 -22   6  -4   21.80    2.70
 -22  -6   4   21.30    2.70
  22   6  -4   18.20    3.60
  22  -6   4   19.60    4.10
  22   6  -4   15.80    3.10
  22  -6   4   20.30    2.20
 -22  -6   2   29.40    2.90
 -22   6  -2   31.40    2.90
 -22  -6   2   39.20    3.90
 -22  -6   2   30.90    3.70
  22  -6   2   25.10    4.90
  22   6  -2   55.99    7.80
  22   6  -2   26.90    3.40
  22  -6   2   31.10    2.80
  22   6  -2   29.20    3.80
 -22   6   0   98.49    9.20
 -22  -6   0   91.69    7.10
 -22   6   0  102.09    6.90
 -22   6   0   98.59    4.70
 -22  -6   0  105.69    4.80
  22   6   0  110.99    7.90
  22  -6   0  100.79    5.00
  22   6   0   91.59    6.00
  22  -6   0   94.89    6.20
  22  -6   0  100.09    5.80
  22   6   0  108.59    6.30
 -22  -6  -2   35.00    3.00
 -22   6   2   32.50    3.00
 -22   6   2   31.50    3.10
 -22   6   2   27.30    3.10
  22  -6  -2   33.70    3.80
  22   6   2   39.40    3.30
  22  -6  -2   31.30    3.70
  22   6   2   29.50    4.20
  22  -6  -2   34.50    4.30
 -22   6   4   27.80    3.40
 -22  -6  -4   19.80    2.70
 -22   6   4   17.80    3.10
  22  -6  -4   17.10    3.30
  22  -6  -4   20.10    4.00
  22   6   4   16.30    3.20
 -22   6   6   16.20    2.50
 -22   6   6   15.00    2.20
 -22   6   6   13.50    1.80
  22  -6  -6   15.60    3.80
  22   6   6   14.80    1.90
 -24  -6   6   12.20    3.10
 -24  -6   6   12.90    1.70
  24  -6   6   14.30    1.60
  24   6  -6   12.90    3.20
 -24  -6   4   13.00    2.10
 -24  -6   4   12.30    2.70
 -24  -6   4   16.10    2.40
 -24   6  -4   16.40    2.30
  24  -6   4   14.30    1.70
  24   6  -4   12.90    2.90
  24   6  -4   15.30    2.90
  24  -6   4   17.30    2.30
 -24  -6   2   26.40    3.80
 -24   6  -2   23.70    2.60
 -24  -6   2   28.00    2.70
 -24  -6   2   27.20    3.50
  24   6  -2   22.30    3.40
  24   6  -2   24.80    3.60
  24   6  -2   27.00    3.50
  24  -6   2   22.20    5.80
  24  -6   2   24.60    2.50
 -24  -6   0    8.70    1.90
 -24   6   0    8.90    1.90
 -24  -6   0    6.20    3.30
 -24   6   0    7.60    2.80
  24  -6   0   11.60    2.50
  24  -6   0    7.80    3.20
  24   6   0   13.10    2.40
  24   6   0    7.50    2.60
  24  -6   0   10.00    1.90
  24   6   0    9.00    3.40
 -24  -6  -2   22.50    2.50
 -24   6   2   24.40    3.00
 -24   6   2   27.80    3.00
 -24   6   2   21.60    2.60
 -24  -6  -2   23.90    6.70
  24   6   2   25.50    2.60
  24  -6  -2   25.50    3.70
  24  -6  -2   19.80    3.20
  24  -6  -2   24.30    3.20
 -24  -6  -4   14.20    2.20
 -24   6   4   13.20    2.10
 -24   6   4   17.90    3.30
  24  -6  -4   11.40    2.90
  24   6   4   15.40    1.80
  24  -6  -4   14.00    2.60
 -24   6   6   13.60    3.70
 -24   6   6   13.40    1.60
  24  -6  -6    8.90    3.30
  24   6   6   15.80    1.70
  26  -6   6   22.90    2.10
 -26  -6   4   15.20    1.90
 -26  -6   4   19.00    2.90
 -26  -6   4   10.00    2.40
 -26   6  -4   16.70    2.20
  26   6  -4   14.90    3.00
  26  -6   4   15.70    2.10
  26   6  -4   17.50    2.60
  26  -6   4   15.40    1.60
 -26  -6   2   53.19    4.60
 -26   6  -2   58.69    3.80
 -26  -6   2   53.59    4.10
 -26  -6   2   50.29    4.20
  26   6  -2   55.69    4.80
  26   6  -2   58.49    5.00
  26   6  -2   54.89    5.00
  26  -6   2   61.09    3.60
 -26  -6   0   11.50    1.90
 -26   6   0   12.80    3.00
 -26  -6   0    8.40    3.00
 -26   6   0   12.60    2.10
  26   6   0    7.50    2.00
  26  -6   0   12.10    2.60
  26   6   0   15.50    3.80
  26  -6   0    8.90    3.30
  26   6   0   10.40    2.60
  26  -6   0   10.90    2.00
 -26   6   2   57.19    4.30
 -26  -6  -2   57.19    6.70
 -26   6   2   57.29    4.00
 -26  -6  -2   58.39    3.70
  26  -6  -2   58.19    4.50
  26  -6  -2   59.99    5.20
  26   6   2   57.89    3.70
  26  -6  -2   56.19    4.60
 -26   6   4   11.10    3.40
 -26  -6  -4   15.70    2.10
  26   6   4   14.70    1.70
  26  -6  -4   15.80    3.10
  26  -6  -4   11.90    2.20
  26   6   4   12.60    2.10
  26   6   6   14.00    1.60
 -28   6  -4   19.40    2.00
  28   6  -4   17.90    3.10
  28  -6   4   16.80    2.00
  28   6  -4   16.10    2.20
 -28  -6   2   23.70    4.50
 -28  -6   2   20.50    2.70
 -28   6  -2   21.00    2.30
  28   6  -2   19.50    2.70
  28   6  -2   28.20    3.40
  28  -6   2   16.40    2.00
  28   6  -2   19.30    3.50
 -28  -6   0   49.99    3.40
 -28   6   0   56.19    3.60
 -28  -6   0   57.49    4.90
 -28   6   0   57.69    4.90
  28  -6   0   48.00    4.00
  28  -6   0   49.40    5.60
  28   6   0   51.19    5.40
  28  -6   0   58.39    3.70
  28   6   0   53.89    4.30
  28   6   0   48.50    3.80
 -28   6   2   21.90    2.60
 -28  -6  -2   18.80    2.20
 -28  -6  -2   24.30    5.50
 -28   6   2   22.10    2.70
  28  -6  -2   19.80    2.70
  28  -6  -2   18.70    2.50
  28  -6  -2   17.30    3.20
  28   6   2   18.90    2.10
 -28  -6  -4   17.00    1.90
  28  -6  -4   13.70    2.90
  28  -6  -4   16.20    2.10
  28   6   4   16.70    1.50
  28   6   4   17.40    2.00
 -30   6  -4   12.00    2.20
  30   6  -4   12.70    1.70
  30  -6   4   12.30    1.60
  30   6  -4    8.80    2.80
 -30   6  -2   16.30    1.90
 -30  -6   2   14.00    2.10
  30   6  -2   14.40    2.20
  30  -6   2   13.80    2.10
  30   6  -2   14.40    2.70
  30  -6   2   16.80    1.80
  30   6  -2   15.40    3.40
 -30  -6   0   37.40    3.50
 -30  -6   0   32.60    2.90
 -30   6   0   31.60    2.90
 -30   6   0   34.60    3.30
  30  -6   0   28.20    4.50
  30  -6   0   34.40    3.00
  30   6   0   36.30    3.00
  30   6   0   40.50    3.20
  30   6   0   18.00    6.30
 -30  -6  -2   16.00    1.90
 -30   6   2   15.60    2.00
  30  -6  -2   14.10    2.30
  30   6   2   14.70    1.70
  30  -6  -2   14.90    3.30
  30  -6  -2   15.60    2.00
 -30  -6  -4   11.60    1.70
  30  -6  -4   11.70    2.80
  30   6   4   11.10    1.60
 -32  -6   2   54.79    3.00
 -32   6  -2   55.19    2.90
  32   6  -2   57.09    3.10
  32  -6   2   50.79    2.60
  32  -6   2   45.10    3.40
  32   6  -2   45.80    4.20
  32   6  -2   40.00    4.30
 -32   6   0    1.50    1.40
 -32  -6   0    4.30    2.00
 -32  -6   0    1.80    1.40
  32  -6   0    4.30    1.40
  32  -6   0   -6.60    2.80
  32   6   0    0.30    1.30
 -32  -6  -2   49.80    2.70
  32   6   2   52.79    3.20
  32   6   2   51.89    2.60
  32  -6  -2   42.70    4.00
  32  -6  -2   49.60    3.80
 -34   6   0    3.40    2.70
  34   6   0    2.70    1.20
  34  -6   0    2.90    1.10
  -1  -7   9    4.90    1.40
  -1  -7   9    5.10    1.70
   1  -7   9    1.80    1.50
  -1  -7   7    3.90    2.40
  -1  -7   7    5.50    2.90
  -1  -7   7    3.50    2.80
  -1  -7   7    4.10    1.80
   1  -7   7    1.40    2.50
   1  -7   7    4.90    3.00
   1  -7   7   -0.50    2.40
   1  -7   7    1.90    1.90
  -1   7  -5   83.89    5.50
  -1  -7   5  100.49    7.40
  -1  -7   5   85.59    4.80
  -1  -7   5   78.69    5.00
  -1  -7   5   68.49    5.30
  -1   7  -5   81.19    3.60
   1  -7   5   88.59    4.80
   1  -7   5   80.09    5.00
   1   7  -5   86.79    3.80
   1  -7   5   90.99    6.10
  -1   7  -3  313.57    8.50
   1   7  -3  311.07    8.30
   1   7  -3  301.07    8.00
  -1   7  -1 2583.64   66.59
   1  -7   1 2723.63   66.29
   1   7  -1 2680.63   66.79
   1   7  -1 2682.43   67.39
  -1  -7  -1 2695.63   63.49
  -1   7   1 2679.93   63.29
  -1   7   1 2625.74   67.59
  -1  -7  -1 2740.03   67.09
   1  -7  -1 2564.64   63.29
   1  -7  -1 2298.97   63.59
   1   7   1 2632.44   66.89
   1   7   1 2634.34   63.49
   1  -7  -1 2639.54   67.19
  -1  -7  -3  311.87    8.70
  -1   7   3  296.67   14.10
   1   7   3  309.87   13.30
   1  -7  -3  302.07    8.30
   1  -7  -3  321.57    8.40
   1   7   3  324.27   13.20
   1  -7  -3  321.57   13.00
  -1  -7  -5   83.09    3.80
  -1   7   5   78.69    6.20
  -1   7   5   85.59    4.70
  -1  -7  -5   83.39    5.10
  -1   7   5   89.59    5.30
   1   7   5   94.09    6.30
   1   7   5   85.09    4.70
   1   7   5   99.19    9.10
   1  -7  -5   75.59    3.50
  -1   7   7    6.30    3.10
  -1   7   7    1.90    2.20
  -1   7   7    5.60    1.80
   1   7   7    2.20    2.10
   1   7   7    6.50    3.50
   1   7   7    3.30    1.80
  -1   7   9    5.20    1.60
  -1   7   9    4.00    1.20
   1   7   9    7.60    2.40
   1   7   9    2.20    1.20
  -3  -7   9    5.50    1.60
   3  -7   9    3.20    2.10
  -3  -7   7   84.39    5.20
  -3  -7   7   84.19    4.70
  -3  -7   7   73.59    5.30
   3  -7   7   77.19    5.30
   3  -7   7   78.29    4.60
   3  -7   7   91.59    8.20
   3  -7   7   67.59    4.70
  -3  -7   5   23.20    3.50
  -3   7  -5   29.90    2.60
  -3  -7   5   24.60    3.10
  -3  -7   5   31.80    3.70
  -3  -7   5   29.70    3.20
  -3   7  -5   27.00    3.60
   3   7  -5   27.70    2.30
   3  -7   5   32.70    3.90
   3  -7   5   21.20    4.00
   3   7  -3   44.60    2.10
   3   7  -3   46.40    1.90
   3   7  -3   46.50    1.70
  -3  -7   1 1134.29   27.80
  -3   7  -1 1176.48   32.60
  -3  -7   1 1145.69   32.90
  -3   7  -1 1085.49   28.00
   3  -7   1 1124.09   31.90
   3   7  -1 1174.48   33.50
   3   7  -1 1150.78   27.70
   3   7  -1 1172.18   28.20
  -3  -7  -1 1146.09   28.70
  -3   7   1 1101.69   28.30
   3   7   1 1149.08   33.90
   3  -7  -1 1192.78   28.30
   3   7   1 1177.78   28.60
   3  -7  -1 1179.58   34.10
  -3  -7  -3   45.90    2.50
  -3   7   3   43.20    7.80
   3   7   3   47.80    6.00
   3   7   3   42.80    7.00
   3  -7  -3   46.50    6.80
   3  -7  -3   44.50    1.80
  -3   7   5   26.20    2.90
  -3  -7  -5   26.00    3.60
  -3   7   5   23.10    3.20
  -3  -7  -5   29.20    2.60
  -3   7   5   30.00    3.70
   3   7   5   26.40    2.60
   3  -7  -5   28.20    2.40
   3   7   5   30.70    3.70
  -3   7   7   76.19    4.40
  -3   7   7   75.59    5.30
  -3   7   7   75.19    4.80
   3   7   7   72.59    4.60
   3   7   7   68.89    4.10
  -3   7   9    6.50    1.30
  -3   7   9    6.70    1.40
   3   7   9    4.80    1.40
  -5  -7   9    2.70    1.40
  -5  -7   9    6.60    2.10
  -5  -7   9    4.70    2.60
  -5  -7   7  143.09    7.40
  -5  -7   7  132.89    6.20
  -5  -7   7  139.39   10.40
   5  -7   7  142.49    7.90
   5  -7   7  130.79    7.60
   5  -7   7  144.79    6.50
   5  -7   7  129.19    6.60
  -5  -7   5    5.30    3.00
  -5  -7   5   14.30    2.90
  -5  -7   5    6.60    2.90
  -5  -7   5    7.90    2.40
  -5   7  -5    9.10    3.50
   5  -7   5    9.20    2.30
   5  -7   5   -4.30    4.10
   5  -7   5   13.70    2.70
   5   7  -5    9.00    1.60
   5  -7   5   13.40    3.90
  -5   7  -3   35.20    2.30
  -5  -7   3   27.70    6.70
   5   7  -3   32.20    6.90
   5   7  -3   30.70    1.30
  -5  -7   1 7300.17  178.08
  -5   7  -1 7711.43  186.38
  -5  -7   1 7072.89  177.78
  -5   7  -1 7261.47  178.28
   5   7  -1 7371.06  178.18
   5   7  -1 7362.16  186.88
   5  -7   1 7466.95  185.48
  -5  -7  -1 7208.08  178.68
  -5   7   1 7340.67  177.98
  -5   7   1 7355.76  187.78
  -5  -7  -1 7575.14  186.58
   5  -7  -1 7498.25  187.38
   5   7   1 7205.18  178.58
   5   7   1 7422.36  187.18
  -5  -7  -3   28.50    2.30
  -5   7   3   19.70    8.70
   5  -7  -3   33.10    1.50
   5   7   3   26.30    6.40
   5  -7  -3   25.00    7.50
  -5  -7  -5    8.50    3.80
  -5   7   5    8.30    2.80
  -5  -7  -5    9.40    1.80
  -5   7   5    9.20    2.70
  -5   7   5    9.10    2.20
   5   7   5    2.50    2.90
   5  -7  -5    8.90    1.50
   5   7   5   12.40    3.30
   5   7   5    4.60    2.00
  -5   7   7  128.39    6.80
  -5   7   7  146.39    6.50
   5   7   7  124.69    5.90
   5   7   7  124.59    6.30
   5   7   7  123.49    7.60
  -5   7   9    2.40    1.10
  -5   7   9    4.00    1.40
   5   7   9    2.70    1.50
  -7  -7   9    9.00    2.30
  -7  -7   9    6.60    1.40
  -7  -7   9    5.50    1.20
  -7  -7   7   11.70    2.70
  -7  -7   7   20.80    3.00
  -7  -7   7   22.50    2.90
   7  -7   7   21.90    2.50
   7  -7   7   14.20    3.70
   7  -7   7   18.90    2.40
  -7  -7   5   45.50    4.30
  -7  -7   5   50.79    4.90
  -7   7  -5   49.30    5.10
  -7  -7   5   38.70    4.00
  -7  -7   5   46.80    4.30
   7   7  -5   51.49    3.10
   7  -7   5   35.20    5.60
   7  -7   5   44.80    3.80
   7  -7   5   40.10    5.50
   7  -7   5   50.29    4.50
  -7  -7   3  153.88   15.90
  -7   7  -3  163.38   12.80
  -7   7  -3  167.48    5.90
   7   7  -3  173.58    4.60
   7   7  -3  163.98   16.30
   7  -7   3  154.08   13.50
  -7   7  -1 5230.78  125.79
  -7  -7   1 4961.40  125.19
  -7   7  -1 5270.27  137.09
  -7  -7   1 5268.77  125.69
  -7  -7   1 5131.89  137.09
   7   7  -1 5297.97  137.99
   7   7  -1 5054.49  125.59
   7   7  -1 5160.18  125.19
   7  -7   1 5211.38  136.19
  -7   7   1 5218.88  125.79
  -7  -7  -1 5180.88  126.59
  -7  -7  -1 5302.57  137.59
  -7   7   1 5146.08  138.59
   7   7   1 5139.29  137.79
   7  -7  -1 5205.58  125.89
   7   7   1 5169.98  126.49
   7  -7  -1 5205.58  138.19
  -7   7   3  172.78   18.80
  -7  -7  -3  161.78    6.00
   7  -7  -3  172.28    4.90
   7  -7  -3  153.08   17.10
   7   7   3  187.38   17.10
   7   7   3  152.98   13.90
  -7   7   5   45.10    4.10
  -7   7   5   53.19    4.30
  -7  -7  -5   37.10    4.80
  -7   7   5   49.99    4.60
   7   7   5   54.49    4.50
   7   7   5   50.59    4.50
   7   7   5   52.29    3.70
   7  -7  -5   52.09    3.10
  -7   7   7   20.10    2.40
  -7   7   7   22.30    3.00
  -7   7   7   21.60    2.90
   7   7   7   19.30    2.90
   7   7   7   23.30    2.40
   7   7   7   22.00    3.30
  -7   7   9    6.00    2.00
  -7   7   9    7.80    1.40
  -9  -7   7   27.00    3.10
  -9  -7   7   28.60    3.10
  -9  -7   7   25.80    3.00
   9  -7   7   21.70    2.50
   9  -7   7   17.00    2.50
  -9  -7   5   52.09    4.40
  -9  -7   5   51.09    4.90
  -9   7  -5   51.49    5.90
  -9  -7   5   72.19    5.90
  -9  -7   5   55.99    4.90
   9  -7   5   53.09    4.80
   9  -7   5   55.29    4.00
  -9   7  -3  328.57   10.10
  -9  -7   3  275.07   24.40
  -9   7  -3  344.27   22.50
   9   7  -3  329.87    8.50
   9  -7   3  326.27   21.00
   9   7  -3  311.67   25.30
  -9  -7   1  751.32   19.60
  -9   7  -1  800.22   33.30
  -9  -7   1  783.82   32.70
   9   7  -1  762.02   19.40
   9   7  -1  751.72   19.00
   9  -7   1  733.53   31.10
   9   7  -1  779.52   33.10
  -9   7   1  761.42   19.00
  -9  -7  -1  763.42   19.80
  -9  -7  -1  774.62   32.10
   9   7   1  737.83   19.70
   9   7   1  720.93   32.00
   9  -7  -1  747.53   36.80
   9  -7  -1  759.92   18.90
  -9  -7  -3  330.97   10.70
   9   7   3  355.06   24.90
   9  -7  -3  345.87    9.20
   9   7   3  341.67   21.80
  -9   7   5   54.09    4.50
  -9   7   5   52.59    4.60
  -9   7   5   58.89    4.30
  -9  -7  -5   53.59    6.00
   9   7   5   49.10    4.30
   9  -7  -5   53.99    3.50
   9   7   5   52.39    3.80
  -9   7   7   23.00    2.90
  -9   7   7   27.20    2.80
  -9   7   7   28.00    3.10
   9   7   7   27.10    2.50
   9   7   7   17.90    2.80
 -11  -7   7   15.50    2.60
 -11  -7   7   10.30    2.30
 -11  -7   7   15.90    2.40
  11  -7   7    9.50    2.70
  11  -7   7   14.90    2.20
  11   7  -7    7.60    5.40
 -11   7  -5   95.69   12.80
 -11  -7   5  109.39    6.50
 -11  -7   5   81.39    7.00
  11  -7   5  121.69    5.70
  11  -7   5   97.69    5.00
 -11   7  -3  138.09   20.70
 -11   7  -3  169.38    6.70
 -11  -7   3  144.19   23.10
  11  -7   3  162.38   20.50
  11   7  -3  160.88    4.80
  11   7  -3  168.28   24.40
 -11  -7   1  110.79    4.10
 -11   7  -1  111.69    4.20
 -11   7  -1   89.29   15.20
 -11  -7   1  108.99   15.70
  11  -7   1  128.69   16.50
  11   7  -1  109.99   16.40
  11   7  -1  106.49    4.10
 -11   7   1  115.79    3.90
 -11  -7  -1  114.39    4.60
 -11  -7  -1   98.59   17.40
 -11   7   1  121.09   16.90
  11  -7  -1  121.59   16.60
  11   7   1  151.58   17.70
  11  -7  -1  110.79    3.60
 -11  -7  -3  172.48    7.00
 -11   7   3  162.08   25.10
  11   7   3  149.59   19.80
  11  -7  -3  164.98    5.20
  11  -7  -3  169.58   24.80
  11   7   3  195.08   24.40
 -11   7   5   98.69    5.70
 -11  -7  -5  107.39   10.90
 -11   7   5  104.89    5.50
  11   7   5  102.89    5.30
  11   7   5  104.79    4.70
  11  -7  -5  101.19    4.80
 -11   7   7   17.10    2.40
 -11   7   7   12.10    2.30
 -11   7   7   12.40    2.40
  11   7   7   16.10    2.50
  11   7   7   12.80    2.10
 -13  -7   7    1.00    1.70
 -13  -7   7    2.30    1.80
 -13  -7   7    4.20    1.90
  13  -7   7    3.80    1.70
  13   7  -7    9.00    4.60
 -13  -7   5  154.38    6.90
 -13  -7   5  138.39    8.20
 -13  -7   5  149.69    7.10
 -13  -7   5  147.89    7.30
  13  -7   5  151.88    6.30
 -13   7  -3  249.38    9.10
 -13  -7   3  231.78    8.40
  13   7  -3  240.08    6.90
 -13   7  -1   82.69    4.00
 -13  -7   1   71.39   17.80
 -13   7  -1   87.69   19.20
 -13  -7   1   84.89    3.80
  13  -7   1   81.69   17.40
  13   7  -1   78.69    4.20
  13   7  -1   70.79   18.20
 -13  -7  -1   85.99   19.20
 -13   7   1   69.59   18.60
 -13  -7  -1   75.19    4.10
 -13   7   1   83.89    3.40
  13  -7  -1   78.29   18.80
  13  -7  -1   85.19    3.00
  13   7   1   44.30   16.60
 -13   7   3  224.58    7.70
 -13   7   3  217.98    8.20
 -13  -7  -3  246.08    9.30
  13   7   3  154.88   25.90
  13  -7  -3  178.08   32.40
  13  -7  -3  244.08    6.90
 -13   7   5  156.98    6.80
 -13   7   5  153.58    6.90
 -13   7   5  158.98    6.90
  13   7   5  157.78    8.00
  13  -7  -5  155.08    9.10
  13  -7  -5  148.39    6.40
  13  -7  -5  151.78    7.20
  13   7   5  152.48    6.50
 -13   7   7    3.20    1.70
 -13   7   7    4.30    1.90
 -13   7   7    3.60    1.80
  13   7   7    0.70    2.10
  13   7   7    5.40    2.00
 -15  -7   7   21.00    2.70
 -15  -7   7   14.50    2.20
 -15  -7   7   21.10    2.40
  15   7  -7   25.60    4.80
  15  -7   7   21.00    2.20
 -15  -7   5    4.20    2.30
 -15  -7   5    5.40    2.70
 -15  -7   5    5.90    2.30
  15  -7   5    5.10    2.10
  15   7  -5   -3.80    4.60
 -15   7  -3   23.70    3.50
 -15  -7   3   33.60    3.30
 -15  -7   3   23.30    4.10
 -15  -7   3   31.20    3.60
  15   7  -3   33.10    5.00
  15  -7   3   28.20    2.50
 -15  -7   1   30.20    2.70
 -15   7  -1   34.70    3.30
 -15   7  -1   40.50   25.80
 -15  -7   1    7.20   22.80
  15  -7   1   35.80   21.40
  15   7  -1   12.90   24.60
  15  -7   1   32.80    3.60
 -15   7   1   14.80   23.90
 -15  -7  -1   46.40   23.30
 -15   7   1   35.10    2.80
 -15  -7  -1   33.70    3.30
  15  -7  -1   36.20    2.10
  15  -7  -1   55.29   25.30
  15   7   1   13.80   21.90
  15  -7  -1   31.50    2.80
 -15  -7  -3   28.00    4.20
 -15   7   3   22.80    2.60
 -15   7   3   30.90    4.00
 -15   7   3   28.60    4.10
 -15   7   3   33.30    3.30
  15  -7  -3   28.10    2.40
  15   7   3   29.50    2.70
 -15   7   5    6.80    2.50
 -15   7   5    3.40    2.20
 -15   7   5    6.10    2.20
  15  -7  -5    7.00    3.70
  15   7   5    2.50    2.40
  15  -7  -5    0.40    2.50
  15   7   5    5.80    2.10
 -15   7   7   17.60    2.30
 -15   7   7   19.60    2.40
 -15   7   7   21.60    2.50
  15   7   7   21.20    3.00
  15   7   7   25.60    3.00
 -17  -7   7    8.60    1.80
 -17  -7   7   10.70    2.00
 -17  -7   7    9.20    2.20
  17   7  -7    4.30    4.50
  17  -7   7   12.40    1.70
 -17  -7   5  182.48    7.80
 -17  -7   5  183.78    7.50
 -17  -7   5  194.98    7.70
  17  -7   5  189.38    7.10
  17   7  -5  167.48    9.10
 -17   7  -3  198.48    7.50
 -17  -7   3  186.68    9.00
 -17  -7   3  200.88    7.70
 -17   7  -3  192.68   10.30
 -17  -7   3  201.28    7.90
  17   7  -3  200.28    9.20
  17  -7   3  201.78    6.70
 -17  -7   1   24.40    3.00
 -17   7  -1   26.80    2.70
 -17  -7   1   30.60    3.80
 -17   7  -1   33.20    3.70
 -17  -7   1   27.10    2.50
  17  -7   1   29.70    2.60
  17   7  -1   40.40   46.80
  17  -7   1   29.00    3.70
  17   7  -1   30.40    3.90
 -17  -7  -1   32.90    3.70
 -17   7   1   33.10    3.90
 -17   7   1   32.50   39.00
 -17   7   1   28.40    2.50
 -17  -7  -1   25.40    2.70
 -17  -7  -1   44.10   42.90
 -17   7   1   32.50    3.20
  17   7   1   81.09   41.10
  17  -7  -1   28.60    3.50
  17  -7  -1    7.50   36.60
  17   7   1   31.00    2.90
  17   7   1   23.10    3.70
  17  -7  -1   26.50    3.00
  17   7   1   26.70    3.60
 -17  -7  -3  195.78   10.50
 -17   7   3  199.38    8.50
 -17   7   3  197.48    8.80
 -17   7   3  205.78    7.60
 -17   7   3  177.18    8.60
 -17   7   3  209.48    7.50
  17  -7  -3  186.08    8.40
  17  -7  -3  199.38    6.70
  17  -7  -3  198.98    7.90
  17   7   3  205.78    6.90
 -17   7   5  194.28    7.40
 -17  -7  -5  170.38    7.90
 -17   7   5  182.88    7.50
 -17   7   5  181.18    7.40
  17  -7  -5  192.18    8.40
  17   7   5  186.08    7.20
  17   7   5  190.48    7.30
  17  -7  -5  192.78    8.50
 -17   7   7    9.80    1.80
 -17   7   7    9.90    1.90
 -17   7   7   10.90    1.90
  17   7   7    9.60    1.90
 -19  -7   7    2.90    1.70
 -19  -7   7    3.40    1.50
 -19  -7   7    1.70    1.30
  19   7  -7    2.10    4.60
  19  -7   7    3.40    1.40
 -19  -7   5   93.79    5.60
 -19  -7   5  100.19    6.10
 -19   7  -5  100.79    6.20
 -19  -7   5  125.59    6.80
  19   7  -5  111.09    7.00
  19   7  -5  101.29    6.30
 -19  -7   3   37.90    3.50
 -19  -7   3   34.50    3.50
 -19   7  -3   29.80    3.00
 -19  -7   3   31.40    4.70
  19  -7   3   33.10    2.80
  19   7  -3   38.80    5.00
 -19  -7   1   69.59    3.90
 -19   7  -1   67.09    6.80
 -19   7  -1   69.59    6.60
 -19   7  -1   76.39    4.20
 -19  -7   1   70.89    5.70
 -19  -7   1   74.19    6.30
  19  -7   1   75.99    5.40
  19   7  -1   68.29    5.10
  19  -7   1   65.39    5.20
  19   7  -1   83.39    6.00
  19  -7   1   76.49    4.20
 -19   7   1   73.59    6.40
 -19  -7  -1   75.99    4.20
 -19   7   1   74.39    5.30
 -19  -7  -1   80.09    6.60
 -19   7   1   75.69    4.10
 -19   7   1   71.69    5.10
 -19  -7  -1   75.89    6.90
  19   7   1   66.79    4.30
  19   7   1   72.89    5.70
  19  -7  -1   80.59    4.80
  19  -7  -1   80.29    5.00
  19  -7  -1   61.29    5.10
  19   7   1   70.89    6.00
 -19   7   3   33.30    3.20
 -19   7   3   26.10    3.90
 -19   7   3   31.70    3.90
 -19  -7  -3   30.60    3.30
  19  -7  -3   36.00    3.90
  19  -7  -3   43.30    4.10
  19   7   3   34.10    2.90
  19  -7  -3   27.40    2.90
 -19   7   5  100.49    7.10
 -19  -7  -5  100.09    5.70
 -19   7   5  100.29    5.30
 -19   7   5   92.39    5.30
  19   7   5   89.89    7.40
  19  -7  -5   99.09    6.20
  19  -7  -5  100.39    6.30
 -19   7   7    1.00    1.50
 -19   7   7    2.00    1.60
 -19   7   7    0.50    1.20
  19   7   7    2.90    1.60
 -21  -7   7    4.80    1.80
 -21  -7   7    6.60    1.40
 -21  -7   7    5.00    1.80
  21  -7   7    5.20    1.30
 -21   7  -5    3.20    2.80
 -21  -7   5    8.70    2.30
 -21  -7   5    7.40    2.70
 -21  -7   5    6.80    2.10
  21   7  -5    4.10    2.90
  21   7  -5    2.40    2.60
  21  -7   5    8.90    2.00
 -21  -7   3  141.89    6.60
 -21  -7   3  139.39    7.00
 -21   7  -3  139.49    5.90
 -21  -7   3  141.59    6.40
  21  -7   3  141.59    5.50
  21   7  -3  149.09    7.60
 -21  -7   1  102.29    6.50
 -21   7  -1  122.49    5.20
 -21   7  -1  103.49    8.50
 -21  -7   1  115.69   10.00
 -21  -7   1  117.99    5.00
 -21   7  -1  129.09    9.90
  21  -7   1  116.09    5.10
  21   7  -1  109.29    5.90
  21   7  -1  104.09    6.50
  21   7  -1  105.89    6.00
  21  -7   1  114.29    5.80
  21  -7   1  115.79    6.70
 -21  -7  -1   93.99    7.10
 -21   7   1  110.89    5.90
 -21  -7  -1  116.29    5.00
 -21  -7  -1   94.49   11.50
 -21   7   1  112.19    5.00
  21  -7  -1  107.99    6.00
  21   7   1  104.69    7.30
  21  -7  -1  112.49    6.10
  21   7   1  108.59    5.30
  21   7   1  105.89    6.30
  21  -7  -1  110.39    5.40
 -21   7   3  139.59    5.90
 -21  -7  -3  141.79    6.00
 -21   7   3  140.39    7.30
 -21   7   3  126.59    7.30
 -21   7   3  144.59    6.30
  21  -7  -3  140.89    7.10
  21   7   3  146.59    5.70
  21  -7  -3  146.79    7.10
 -21   7   5    5.30    1.70
 -21   7   5    8.10    2.70
 -21  -7  -5   11.40    2.50
 -21   7   5    6.20    2.30
  21  -7  -5    4.80    2.60
  21   7   5    6.50    1.90
  21  -7  -5    3.90    2.50
 -21   7   7    3.60    3.10
 -21   7   7    4.50    1.20
 -21   7   7    6.30    1.70
  21   7   7    7.30    1.60
 -23  -7   5   -0.50    3.30
 -23  -7   5    1.20    1.70
 -23   7  -5    5.10    2.60
 -23  -7   5   -0.10    2.00
  23  -7   5   -1.00    1.30
  23   7  -5    3.80    2.40
  23   7  -5    0.40    2.50
 -23  -7   3   38.90    3.40
 -23   7  -3   39.70    3.70
 -23  -7   3   39.40    3.90
 -23  -7   3   39.80    3.60
  23   7  -3   36.40    4.20
  23   7  -3   37.50    4.20
  23  -7   3   37.80    3.00
 -23  -7   1   30.20    2.80
 -23  -7   1   25.10    3.70
 -23   7  -1   24.40    4.80
 -23   7  -1   28.70    2.80
  23  -7   1   24.20    3.20
  23   7  -1   29.60    3.80
  23   7  -1   26.80    3.40
  23  -7   1   29.00    3.00
  23  -7   1   28.60    4.30
 -23  -7  -1   31.00    5.20
 -23  -7  -1   28.30    2.70
 -23   7   1   28.30    3.20
 -23   7   1   27.10    2.70
  23   7   1   27.40    2.90
  23  -7  -1   28.70    3.40
  23  -7  -1   28.80    4.80
  23   7   1   23.80    3.50
  23   7   1   27.40    4.70
  23  -7  -1   31.00    3.50
 -23   7   3   46.80    3.70
 -23  -7  -3   40.60    3.70
 -23   7   3   28.60    2.90
 -23   7   3   33.00    4.30
  23  -7  -3   35.80    4.10
  23   7   3   44.90    3.30
  23  -7  -3   42.70    4.00
  23  -7  -3   35.10    4.60
 -23  -7  -5   -1.10    2.00
 -23   7   5    3.70    4.30
 -23   7   5    1.00    1.40
  23   7   5    1.30    1.60
  23  -7  -5    0.50    2.50
  23  -7  -5    0.40    2.00
 -25  -7   5    1.60    2.00
 -25  -7   5    2.00    1.70
 -25   7  -5    5.40    2.20
  25   7  -5    4.80    2.00
  25  -7   5    2.10    1.50
  25   7  -5    3.10    2.40
 -25   7  -3   89.49    4.60
 -25  -7   3   93.59    4.90
 -25  -7   3   92.39    5.10
 -25  -7   3   86.79    5.50
  25   7  -3   93.79    6.00
  25  -7   3   91.89    4.20
  25   7  -3   90.89    5.50
 -25   7  -1    1.60    1.60
 -25  -7   1    6.00    1.80
 -25  -7   1    3.90    2.40
 -25   7  -1    3.30    3.80
  25  -7   1    2.90    1.50
  25   7  -1    6.40    2.70
  25   7  -1    4.80    2.30
  25  -7   1    4.80    3.60
  25   7  -1    5.00    2.30
  25  -7   1    1.80    2.40
 -25   7   1    0.20    1.60
 -25  -7  -1    1.70    1.50
 -25   7   1    3.60    2.40
 -25  -7  -1    2.10    3.50
  25  -7  -1    6.40    2.80
  25   7   1    0.80    2.60
  25  -7  -1    3.40    2.00
  25   7   1    4.80    5.00
  25   7   1    2.50    1.80
  25  -7  -1    2.80    2.00
 -25   7   3   83.59    4.60
 -25  -7  -3   96.99    4.50
 -25   7   3   82.29    4.40
  25  -7  -3   93.39    6.60
  25  -7  -3   86.29    6.00
  25  -7  -3   97.29    5.30
  25   7   3   82.89    4.20
 -25  -7  -5   -0.10    1.80
 -25   7   5    1.90    1.50
  25  -7  -5    1.30    2.60
  25   7   5   -0.50    2.60
  25  -7  -5    2.30    1.80
 -27   7  -5    1.00    1.90
  27   7  -5   -0.40    2.60
  27   7  -5    3.40    1.70
  27  -7   5    2.00    1.20
 -27  -7   3   67.79    4.00
 -27  -7   3   61.49    5.60
 -27   7  -3   68.19    3.80
  27   7  -3   59.29    5.20
  27  -7   3   71.59    4.20
  27   7  -3   69.99    4.70
  27  -7   3   69.09    3.40
 -27   7  -1   11.80    2.00
 -27  -7   1   10.30    1.90
 -27  -7   1   12.70    2.70
 -27   7  -1   10.70    3.60
  27  -7   1    8.70    4.30
  27  -7   1   11.90    1.90
  27   7  -1   12.30    2.60
  27   7  -1   11.40    3.40
  27   7  -1   10.60    2.50
 -27   7   1   13.80    2.70
 -27  -7  -1    8.90    1.90
 -27  -7  -1   15.80    3.80
 -27   7   1   10.70    2.00
  27   7   1   11.10    2.00
  27  -7  -1   11.80    2.30
  27   7   1   10.80    2.70
  27  -7  -1   10.60    2.20
  27  -7  -1   11.40    3.10
 -27   7   3   69.19    3.80
 -27  -7  -3   70.19    3.80
  27  -7  -3   62.29    4.10
  27  -7  -3   59.39    4.80
  27   7   3   62.29    3.40
  27  -7  -3   74.09    5.40
 -27  -7  -5    2.00    2.10
  27   7   5    1.50    1.20
  27  -7  -5    4.00    2.70
 -29  -7   3   77.79    3.80
 -29   7  -3   77.39    3.80
  29   7  -3   72.39    5.50
  29   7  -3   65.79    4.40
  29  -7   3   77.39    3.40
  29  -7   3   79.09    4.00
 -29  -7   1   27.10    3.20
 -29  -7   1   33.10    3.10
 -29   7  -1   26.20    2.50
 -29   7  -1   27.00    4.30
  29  -7   1   33.40    6.00
  29   7  -1   25.80    2.80
  29  -7   1   33.00    2.80
  29   7  -1   22.90    2.70
  29   7  -1   22.10    3.90
 -29  -7  -1   24.20    2.40
 -29  -7  -1   28.50    3.90
 -29   7   1   25.60    2.40
 -29   7   1   27.10    2.80
  29  -7  -1   21.50    2.50
  29   7   1   24.50    3.20
  29  -7  -1   24.30    2.50
  29  -7  -1   28.60    3.80
  29   7   1   27.50    2.70
  29  -7  -3   63.69    4.90
  29  -7  -3   77.09    5.50
  29  -7  -3   70.99    3.90
  29   7   3   81.89    5.00
 -31   7  -3   33.20    2.50
  31  -7   3   37.00    2.20
  31   7  -3   32.80    2.70
  31   7  -3   23.30    3.50
  31  -7   3   34.00    2.60
 -31  -7   1   64.89    3.70
 -31  -7   1   74.79    4.20
 -31   7  -1   73.69    4.60
  31   7  -1   60.39    5.40
  31   7  -1   68.69    3.80
  31  -7   1   85.39    5.00
  31  -7   1   67.49    4.10
  31   7  -1   71.69    4.00
 -31  -7  -1   76.09    5.60
 -31   7   1   67.39    3.70
 -31  -7  -1   68.89    3.40
  31   7   1   69.39    3.60
  31  -7  -1   64.59    3.70
 -31  -7  -3   34.60    2.40
  31   7   3   30.10    2.10
  31   7   3   34.10    2.70
  31  -7  -3   27.70    3.40
 -33   7  -1   17.90    1.70
 -33  -7   1   16.60    1.90
  33   7  -1   19.90    2.00
  33  -7   1   21.30    3.40
  33  -7   1   19.40    1.70
 -33  -7  -1   16.30    1.70
  33   7   1   20.20    1.70
  33  -7  -1   23.70    3.10
   0  -8   8   66.29    3.70
   0  -8   8   52.99    4.60
   0  -8   8   57.99    4.00
   0  -8   6    2.00    2.70
   0  -8   6   -1.60    2.10
   0  -8   6    2.40    2.00
   0  -8   6    0.50    4.90
   0   8  -4  343.67    9.20
   0   8  -4  338.47    9.80
   0  -8   0  354.96    8.60
   0   8   0  386.66   11.70
   0  -8   0  340.57   11.30
   0   8   0  335.27    8.80
   0   8   0  339.47    8.60
   0  -8  -2    1.00    0.40
   0   8   2   -1.10    2.60
   0  -8  -2   -7.60    2.50
   0   8   2   -0.50    0.40
   0  -8  -2    0.40    0.40
   0  -8  -4  324.07    9.40
   0  -8  -4  344.97    9.30
   0   8   6   -2.40    1.70
   0   8   6   -5.80    3.30
   0  -8  -6    0.40    2.30
   0   8   6    1.10    2.30
   0   8   8   42.00    4.10
   0   8   8   58.89    3.70
   0   8   8   57.69    3.30
  -2  -8   8   14.20    2.40
  -2  -8   8   12.20    2.70
  -2  -8   8   10.30    1.90
   2  -8   8    8.40    3.40
   2  -8   8   15.20    3.80
   2  -8   8   12.40    2.50
   2  -8   8   10.70    2.00
  -2  -8   6    7.30    2.20
  -2  -8   6   14.90    3.10
  -2   8  -6    5.40    3.00
  -2  -8   6   12.10    2.80
  -2  -8   6   12.90    2.60
   2  -8   6   13.20    3.20
   2  -8   6   10.30    2.50
  -2   8  -4  152.88    5.60
   2   8  -4  152.28    4.50
   2   8  -4  149.49    5.00
   2   8  -2  472.95   12.00
   2   8  -2  486.35   15.40
   2   8  -2  501.05   14.70
  -2   8   0 3337.07   86.59
   2   8   0 3245.78   86.49
   2  -8   0 3506.05   86.59
   2   8   0 3490.25   82.39
  -2   8   2  464.35   18.10
  -2  -8  -2  465.55   12.30
   2   8   2  479.85   16.60
   2   8   2  484.85   17.40
   2  -8  -2  471.15   17.00
   2  -8  -2  482.85   12.00
   2   8   2  465.85   12.20
  -2  -8  -4  148.89    5.40
   2  -8  -4  149.39    4.70
  -2   8   6    8.20    4.60
  -2   8   6   13.00    2.40
  -2  -8  -6    7.00    2.50
  -2   8   6    9.40    2.60
   2   8   6   15.00    4.10
   2   8   6   10.90    2.20
   2   8   6   11.10    2.80
   2  -8  -6    7.60    2.30
  -2   8   8   12.80    2.10
  -2   8   8   14.30    2.00
  -2   8   8   15.90    2.90
   2   8   8   16.40    2.30
   2   8   8   12.60    1.80
  -4  -8   8   18.30    2.10
  -4  -8   8   15.20    2.60
  -4  -8   8   18.70    2.50
   4  -8   8   13.70    3.00
   4  -8   8   12.50    2.70
   4  -8   8   16.50    2.20
  -4  -8   6  131.69    6.40
  -4  -8   6  148.99    7.20
  -4   8  -6  130.69    6.50
  -4  -8   6  146.99    7.00
  -4  -8   6  133.69    6.30
   4  -8   6  151.28    8.30
   4  -8   6  143.59    6.10
   4  -8   6  135.49    5.70
  -4   8  -4  493.15   14.10
   4   8  -4  498.05   12.70
  -4   8  -2  718.43   18.10
  -4  -8   2  683.73   25.40
  -4   8  -2  735.23   22.60
   4   8  -2  700.03   24.50
   4   8  -2  699.33   17.40
   4  -8   2  703.93   21.60
   4   8  -2  710.13   17.80
  -4  -8   0   52.79    5.70
  -4   8   0   48.10    5.80
  -4  -8   0   49.70    1.90
  -4   8   0   49.00    1.60
   4   8   0   50.09    1.90
   4   8   0   48.50    5.30
   4  -8   0   48.50    1.50
   4  -8   0   50.99    5.60
  -4  -8  -2  712.13   18.30
  -4   8   2  690.63   26.20
   4  -8  -2  681.93   24.80
   4   8   2  694.23   18.20
   4  -8  -2  715.73   17.70
   4   8   2  710.63   23.60
   4   8   2  767.12   25.70
  -4  -8  -4  477.25   13.90
   4  -8  -4  499.05   12.90
   4  -8  -4  475.95   20.80
  -4   8   6  147.99    6.30
  -4  -8  -6  139.89    6.40
  -4   8   6  128.69    6.40
  -4   8   6  142.89    6.90
   4   8   6  131.19    6.60
   4  -8  -6  133.99    6.10
   4   8   6  142.19    6.40
   4   8   6  145.29    5.80
  -4   8   8   16.50    2.10
  -4   8   8   14.00    1.90
  -4   8   8   16.00    4.10
   4   8   8   18.50    2.00
   4   8   8   18.10    2.40
  -6  -8   8    3.30    1.50
  -6  -8   8    4.60    2.10
  -6  -8   8    5.60    1.90
   6  -8   8    5.50    1.90
   6  -8   8    4.30    2.40
  -6   8  -6   44.80    4.10
  -6  -8   6   40.70    3.70
  -6  -8   6   49.60    4.40
  -6  -8   6   48.20    4.50
   6  -8   6   50.79    4.70
   6  -8   6   50.89    4.10
   6  -8   6   45.70    3.70
  -6   8  -4  163.48    6.40
   6   8  -4  161.08    4.70
  -6  -8   2   21.10    1.30
  -6  -8   2   23.20    6.50
  -6   8  -2   25.20    6.30
   6   8  -2   19.30    6.70
   6   8  -2   22.60    0.90
   6  -8   2   20.20    5.50
   6   8  -2   23.40    1.50
  -6  -8   0  872.61   34.90
  -6  -8   0  955.50   23.50
  -6   8   0  960.10   23.20
  -6  -8   0  902.41   23.00
  -6   8   0  944.61   32.40
   6  -8   0  972.00   32.20
   6  -8   0  888.11   23.20
   6   8   0  987.40   23.50
   6   8   0  902.11   32.50
  -6   8   2   19.40    6.90
  -6  -8  -2   19.20    1.70
   6   8   2   26.60    5.90
   6  -8  -2   27.90    7.30
   6  -8  -2   22.20    1.10
   6   8   2   15.40    1.50
   6   8   2   22.30    6.40
  -6   8   4  140.89   19.10
  -6  -8  -4  147.69    6.20
   6   8   4  151.88   14.20
   6  -8  -4  139.69   15.90
   6   8   4  140.59   12.40
  -6   8   6   47.60    4.00
  -6   8   6   41.90    4.10
  -6   8   6   43.90    4.30
  -6  -8  -6   39.70    3.80
   6   8   6   45.70    3.90
   6   8   6   43.20    3.60
   6  -8  -6   37.00    3.70
   6   8   6   46.30    3.70
  -6   8   8    1.50    1.40
  -6   8   8    1.00    1.60
   6   8   8    1.70    1.50
  -8  -8   8   18.90    2.50
  -8  -8   8   21.60    2.10
  -8  -8   8   21.30    2.50
   8  -8   8   18.90    2.50
   8  -8   8   16.90    2.60
  -8  -8   6   16.30    2.60
  -8   8  -6   13.40    3.80
  -8  -8   6   15.60    3.00
  -8  -8   6   20.30    3.20
  -8  -8   6   12.50    3.80
   8  -8   6   19.90    2.60
   8  -8   6   17.80    2.60
  -8  -8   4  203.08    8.30
  -8  -8   4  210.38    8.60
  -8   8  -4  217.98    9.70
  -8  -8   4  211.08    8.30
   8   8  -4  217.08   23.10
   8   8  -4  231.28    6.20
   8  -8   4  230.58    8.10
  -8   8  -2    3.00    7.50
  -8  -8   2    1.80    7.20
  -8   8  -2    1.50    0.80
   8  -8   2  -12.90    6.40
   8   8  -2    9.30    8.70
   8   8  -2    0.40    0.80
  -8  -8   0  276.67   17.30
  -8   8   0  282.47   17.10
  -8   8   0  280.27    7.80
  -8  -8   0  296.87    8.20
   8   8   0  275.47   17.40
   8   8   0  283.77    8.00
   8  -8   0  295.67   17.40
   8  -8   0  284.37    7.50
  -8  -8  -2   -0.20    6.70
   8   8   2    0.10    7.00
   8  -8  -2   -5.60    7.30
   8  -8  -2    1.20    0.50
  -8   8   4  217.58    8.30
  -8   8   4  205.88    8.20
  -8  -8  -4  220.28    8.50
  -8   8   4  216.48    8.40
   8   8   4  212.08   20.80
   8  -8  -4  237.38    6.60
  -8  -8  -6   21.10    3.60
  -8   8   6   15.00    2.80
  -8   8   6   18.40    2.80
  -8   8   6   16.50    2.50
   8   8   6   17.50    2.40
   8  -8  -6   14.90    5.10
   8   8   6   17.80    2.80
   8  -8  -6   19.80    4.10
   8   8   6   11.20    3.40
  -8   8   8   22.10    2.40
  -8   8   8   20.10    2.10
  -8   8   8   20.30    2.40
   8   8   8   21.70    2.10
 -10  -8   8    5.00    2.50
 -10  -8   8    7.90    1.90
 -10  -8   8    5.70    2.50
  10  -8   8    4.50    1.90
 -10  -8   6  153.68    7.00
 -10  -8   6  148.59    6.70
 -10   8  -6  140.99    8.80
 -10  -8   6  154.68    7.20
  10  -8   6  146.69    6.00
  10  -8   6  145.19    6.10
 -10  -8   4  194.28    8.90
 -10   8  -4  201.28    8.30
 -10  -8   4  182.28    9.50
 -10  -8   4  179.78    8.90
  10   8  -4  168.78   26.40
  10   8  -4  190.18    5.60
 -10   8  -2  434.06   26.70
 -10   8  -2  434.56   12.10
  10  -8   2  390.16   24.90
  10   8  -2  413.36   10.70
  10   8  -2  416.46   26.60
  10   8  -2  410.46   11.00
 -10  -8   0   13.40    8.40
 -10   8   0   16.90    9.50
 -10  -8   0    8.80    1.40
 -10   8   0    8.70    1.10
  10   8   0   12.70    8.90
  10  -8   0    4.90    8.20
  10   8   0   10.20    1.60
  10  -8   0   12.40    1.00
 -10   8   2  427.56   28.00
 -10  -8  -2  417.36   12.50
 -10  -8  -2  432.66   25.50
  10  -8  -2  433.96   26.60
  10   8   2  459.15   27.00
  10  -8  -2  418.56   11.20
 -10   8   4  195.68    8.30
 -10   8   4  194.58    7.70
 -10  -8  -4  196.38    8.50
 -10   8   4  191.98    7.90
  10  -8  -4  169.28   34.10
  10  -8  -4  198.78    6.10
  10   8   4  188.98    6.90
  10   8   4  159.28   22.60
 -10  -8  -6  144.59    7.90
 -10   8   6  152.38    6.50
 -10   8   6  148.99    6.70
 -10   8   6  148.29    6.70
  10  -8  -6  148.89    8.40
  10   8   6  146.09    5.60
  10   8   6  138.89    6.20
 -10   8   8    5.20    1.80
 -10   8   8    5.90    1.90
 -10   8   8    8.50    2.50
  10   8   8    8.10    1.90
 -12  -8   8   18.70    2.10
 -12  -8   8   15.50    1.90
 -12  -8   8   19.50    2.10
  12  -8   8   17.80    2.10
 -12  -8   6   93.79    5.80
 -12  -8   6   83.99    5.40
 -12  -8   6   94.89    5.20
  12  -8   6   74.79    5.30
  12  -8   6   98.99    4.70
 -12  -8   4   40.70    3.80
 -12   8  -4   40.00    4.60
 -12  -8   4   35.30    3.90
 -12  -8   4   33.60    3.40
 -12  -8   4   35.80    3.90
 -12  -8   4   32.20    3.00
  12   8  -4   32.70    2.70
  12  -8   4   37.70    3.30
  12  -8   4   29.80    2.50
 -12   8  -2   48.00    3.20
 -12   8  -2   54.29   18.60
 -12  -8   2   36.30   16.10
 -12  -8   2   41.20    2.30
  12   8  -2   46.20    2.00
  12   8  -2   50.69   18.00
  12  -8   2   45.30   15.00
  12   8  -2   45.40    2.90
 -12   8   0   94.39   17.20
 -12  -8   0  105.29    4.30
 -12   8   0  108.19    4.10
 -12  -8   0  113.19   17.70
  12  -8   0  104.89    3.50
  12   8   0   77.39   16.00
  12  -8   0  102.39   17.10
 -12  -8  -2   53.39   15.20
 -12   8   2   43.60   17.20
  12   8   2   57.49   16.20
  12  -8  -2   69.29   17.90
  12  -8  -2   46.50    2.10
 -12   8   4   35.50    3.10
 -12   8   4   31.20    3.40
 -12   8   4   45.70    4.10
 -12   8   4   34.90    3.50
 -12  -8  -4   25.40    4.40
  12  -8  -4   36.50    3.50
  12  -8  -4   29.40    5.00
  12   8   4   38.60    3.00
 -12   8   6   90.19    5.40
 -12   8   6   99.19    5.20
 -12   8   6   95.59    5.40
  12  -8  -6   95.89    7.10
  12   8   6   91.19    4.40
  12   8   6   98.19    5.00
 -12   8   8   19.50    2.10
 -12   8   8   19.70    1.90
 -12   8   8   18.60    2.00
  12   8   8   17.30    2.60
 -14  -8   8   13.40    1.80
 -14  -8   8   15.60    1.90
 -14  -8   8   14.90    1.70
  14  -8   8   14.70    1.90
 -14  -8   6   41.40    3.90
 -14  -8   6   37.90    3.70
 -14  -8   6   30.30    3.50
  14  -8   6   38.70    3.40
 -14   8  -4   53.89    5.70
 -14  -8   4   54.59    4.80
 -14  -8   4   51.49    4.80
 -14  -8   4   54.09    4.60
 -14  -8   4   67.59    6.00
 -14  -8   4   55.39    4.00
  14   8  -4   48.20    6.10
  14  -8   4   49.20    3.40
 -14   8  -2  836.52   25.70
 -14  -8   2  843.12   50.69
 -14  -8   2  862.21   21.70
 -14   8  -2  826.52   53.89
  14  -8   2  855.51   23.50
  14   8  -2  838.32   52.19
  14   8  -2  798.52   23.60
  14  -8   2  863.81   50.19
 -14  -8   0   15.40    2.10
 -14   8   0   21.50   18.20
 -14  -8   0   22.30   18.50
 -14   8   0   14.10    1.80
  14   8   0    8.90   13.60
  14  -8   0  -15.00   16.10
 -14   8   2  835.22   57.39
 -14  -8  -2  931.81   52.99
 -14  -8  -2  897.61   25.10
  14  -8  -2  854.01   22.30
  14  -8  -2  861.31   52.09
  14   8   2  820.92   50.29
 -14  -8  -4   60.39    6.30
 -14   8   4   53.09    4.30
 -14   8   4   55.79    3.60
 -14   8   4   54.69    4.40
 -14   8   4   53.29    4.90
  14   8   4   53.39    4.20
  14   8   4   48.50    3.70
  14  -8  -4   55.59    3.40
  14  -8  -4   53.49    5.20
 -14   8   6   38.20    3.50
 -14   8   6   36.10    3.30
 -14   8   6   31.90    3.30
  14   8   6   31.30    3.40
  14   8   6   35.50    3.50
  14  -8  -6   34.10    4.50
  14  -8  -6   35.60    4.70
 -14   8   8   12.50    1.70
 -14   8   8   17.60    1.80
 -14   8   8   13.50    1.70
 -16  -8   8   48.20    2.70
 -16  -8   8   45.50    2.70
 -16  -8   8   44.40    3.10
  16  -8   8   41.90    3.00
 -16  -8   6   18.90    2.70
 -16  -8   6   17.80    2.80
 -16  -8   6   19.10    2.70
  16   8  -6   11.50    5.00
  16   8  -6   14.20    3.30
  16  -8   6   15.70    2.30
 -16  -8   4    4.30    2.90
 -16   8  -4    5.00    3.40
 -16  -8   4   -2.10    3.30
  16  -8   4    5.60    1.70
  16   8  -4    2.70    4.00
 -16   8  -2  386.56   12.60
 -16   8  -2  374.26   12.50
 -16  -8   2  366.76   10.70
  16  -8   2  355.36   10.80
  16   8  -2  368.56   12.90
  16  -8   2  353.16   12.00
  16   8  -2  320.97   47.00
 -16   8   0  386.16   11.70
 -16   8   0  382.06   42.20
 -16  -8   0  420.36   45.00
 -16  -8   0  370.46   12.00
  16   8   0  397.96   46.20
  16  -8   0  351.16   42.40
  16  -8   0  369.36   11.80
 -16   8   2  363.26   11.10
 -16  -8  -2  367.86   12.80
 -16   8   2  349.87   11.30
 -16   8   2  404.46   13.20
  16  -8  -2  366.36   12.20
  16   8   2  379.46   11.60
  16  -8  -2  364.36   12.30
  16  -8  -2  378.36   10.50
  16  -8  -2  324.87   46.50
 -16   8   4    5.60    2.60
 -16   8   4    5.80    2.70
 -16   8   4    0.40    2.10
 -16   8   4    1.70    2.20
  16   8   4    5.30    2.70
  16  -8  -4    3.70    2.10
  16   8   4    2.50    1.90
  16  -8  -4    6.20    2.20
  16  -8  -4    6.40    3.20
 -16   8   6   16.10    2.50
 -16   8   6   12.70    2.20
 -16   8   6   17.40    2.50
  16  -8  -6   17.90    3.90
  16   8   6   16.10    2.30
  16   8   6   17.50    2.70
  16  -8  -6   17.70    3.80
 -16   8   8   45.50    2.70
 -16   8   8   50.19    3.70
 -16   8   8   46.00    2.60
 -18  -8   6  100.59    5.20
 -18  -8   6   99.79    5.00
 -18  -8   6   91.79    4.90
  18   8  -6  103.19    7.70
  18   8  -6   89.99    6.20
  18  -8   6   97.99    4.60
 -18  -8   4  102.59    5.60
 -18  -8   4   95.39    6.30
 -18   8  -4   99.89    5.70
 -18  -8   4  107.19    5.90
 -18  -8   4   99.59    5.10
  18   8  -4  107.99    7.20
  18  -8   4  101.59    4.20
 -18  -8   2    0.50    2.30
 -18   8  -2    5.20    2.00
 -18  -8   2    2.70    3.20
 -18  -8   2    5.20    2.10
 -18   8  -2    3.00    3.30
 -18  -8   2   -0.30    2.90
  18  -8   2    3.50    3.30
  18  -8   2    3.20    1.60
  18   8  -2    5.90    3.10
 -18  -8   0  477.75   14.90
 -18  -8   0  429.16   14.50
 -18   8   0  435.56   14.40
 -18   8   0  449.76   13.00
 -18   8   0  371.36   57.79
 -18   8   0  472.75   14.40
 -18  -8   0  444.06   12.90
  18  -8   0  519.55   17.40
  18   8   0  488.45   59.99
  18   8   0  440.86   13.40
  18   8   0  430.06   14.40
  18  -8   0  445.86   59.29
  18  -8   0  480.95   14.50
  18  -8   0  465.65   13.80
  18   8   0  452.45   13.80
 -18  -8  -2    3.50    3.40
 -18   8   2    2.40    2.30
 -18   8   2   -1.10    2.00
 -18   8   2    1.10    2.10
 -18  -8  -2    4.80    2.00
  18  -8  -2    3.40    3.60
  18   8   2   -0.50    3.80
  18   8   2    3.30    1.80
  18  -8  -2    5.00    2.20
  18  -8  -2    1.90    1.30
  18  -8  -2    2.40    2.50
 -18   8   4  108.59    5.90
 -18   8   4  103.99    5.90
 -18   8   4  108.19    5.40
 -18  -8  -4  104.49    5.50
 -18   8   4  101.39    4.80
  18  -8  -4  106.19    6.20
  18   8   4  103.79    4.60
  18  -8  -4   99.49    6.40
  18   8   4  104.79    6.10
  18  -8  -4   97.19    6.20
 -18   8   6   94.59    4.70
 -18   8   6   94.69    4.90
 -18   8   6   98.59    4.90
  18   8   6   96.59    4.80
  18  -8  -6  101.09    6.80
 -20  -8   6   18.60    2.50
 -20  -8   6   19.20    2.70
 -20  -8   6   18.40    2.30
  20   8  -6   15.50    3.30
  20  -8   6   18.00    2.10
  20   8  -6   16.00    3.60
 -20  -8   4    7.20    3.20
 -20   8  -4    3.40    2.30
 -20  -8   4    0.80    1.90
 -20  -8   4   -0.50    2.30
 -20  -8   4    3.70    2.30
  20   8  -4    0.40    3.00
  20  -8   4    3.50    1.60
 -20  -8   2   62.79    4.10
 -20   8  -2   69.99    4.30
 -20  -8   2   68.49    5.70
 -20  -8   2   65.59    5.20
  20   8  -2   71.09    5.30
  20  -8   2   70.29    3.90
  20   8  -2   82.49    6.20
  20  -8   2   85.19    6.70
 -20   8   0    4.10    1.60
 -20  -8   0   -0.30    3.80
 -20  -8   0    0.30    3.40
 -20   8   0    0.00    2.30
 -20  -8   0    0.00    1.50
 -20   8   0    3.20    3.50
  20  -8   0   -1.80    2.30
  20   8   0    5.30    2.80
  20   8   0    4.70    2.50
  20   8   0    1.00    2.10
  20  -8   0    0.70    2.30
  20  -8   0    3.10    1.60
 -20   8   2   62.49    4.40
 -20  -8  -2   76.89    4.30
 -20   8   2   69.29    4.80
 -20   8   2   74.39    4.70
  20   8   2   67.19    4.10
  20  -8  -2   77.89    5.00
  20  -8  -2   78.29    5.70
  20   8   2   74.49    6.30
  20  -8  -2   67.09    5.20
 -20   8   4    2.70    1.70
 -20   8   4    0.70    2.70
 -20   8   4    2.30    3.00
 -20   8   4    3.30    2.00
 -20  -8  -4    1.10    2.30
  20   8   4    1.30    1.60
  20  -8  -4    6.40    2.60
  20  -8  -4    3.60    2.40
 -20   8   6   18.40    2.20
 -20   8   6   20.30    2.50
  20  -8  -6   20.40    3.70
  20   8   6   21.30    2.50
 -22  -8   6   74.89    4.00
 -22  -8   6   76.29    3.70
 -22  -8   6   70.09    4.60
  22   8  -6   73.59    5.80
  22   8  -6   80.19    5.50
  22  -8   6   78.49    3.90
 -22  -8   4   48.40    4.40
 -22   8  -4   42.80    3.50
 -22  -8   4   45.20    4.30
 -22  -8   4   40.20    3.40
 -22  -8   4   39.90    4.10
  22  -8   4   48.00    3.00
  22   8  -4   40.50    4.30
  22   8  -4   40.80    4.20
 -22  -8   2   17.20    5.60
 -22  -8   2    8.20    2.60
 -22  -8   2    8.80    2.20
 -22   8  -2    8.90    2.00
  22  -8   2   10.40    1.90
  22  -8   2    3.20    4.30
  22   8  -2    9.90    3.00
  22   8  -2    5.90    3.40
  22   8  -2    6.30    2.70
 -22  -8   0    4.60    3.40
 -22   8   0   13.30    7.30
 -22  -8   0    7.40    1.90
 -22   8   0    0.80    2.80
 -22   8   0    7.30    1.80
  22  -8   0    3.50    2.80
  22   8   0    8.60    3.10
  22  -8   0    6.50    2.10
  22  -8   0   12.10    2.60
  22   8   0    5.90    2.60
  22   8   0   10.00    2.40
 -22   8   2    7.80    2.30
 -22  -8  -2   11.70    2.20
 -22   8   2   13.30    2.40
 -22   8   2    7.60    2.20
  22  -8  -2   13.90    2.80
  22  -8  -2   12.70    2.90
  22   8   2   11.90    3.70
  22  -8  -2    7.40    2.70
  22   8   2    8.80    1.90
 -22   8   4   48.30    3.70
 -22  -8  -4   47.30    4.00
 -22   8   4   44.80    3.90
  22   8   4   54.99    3.50
  22  -8  -4   56.59    5.30
  22  -8  -4   43.40    4.30
 -22   8   6   69.89    4.70
 -22   8   6   71.29    4.10
 -22  -8  -6   77.89    5.90
 -22   8   6   73.89    3.60
  22   8   6   81.79    3.80
 -24  -8   6    1.60    1.40
 -24  -8   6    2.20    2.10
  24  -8   6    1.90    1.20
  24   8  -6   -0.20    2.30
  24   8  -6    0.10    2.80
 -24  -8   4   59.39    4.00
 -24  -8   4   67.99    4.70
 -24   8  -4   74.39    4.30
 -24  -8   4   64.49    3.90
  24  -8   4   64.79    3.90
  24   8  -4   74.79    5.30
  24   8  -4   71.29    5.30
  24  -8   4   68.49    3.30
 -24   8  -2   89.39    4.70
 -24  -8   2   88.29    4.80
 -24  -8   2   92.09    5.50
  24   8  -2   89.39    5.80
  24   8  -2   83.89    5.70
  24  -8   2   91.59    4.40
  24  -8   2   87.79    6.90
  24   8  -2   81.89    5.60
 -24   8   0   43.20    4.10
 -24   8   0   39.30    3.50
 -24  -8   0   33.00    4.30
 -24  -8   0   36.80    3.30
  24   8   0   45.50    4.80
  24  -8   0   40.00    4.30
  24  -8   0   41.50    3.70
  24   8   0   37.20    3.90
  24   8   0   44.40    3.60
  24  -8   0   32.40    3.50
 -24   8   2   87.89    4.70
 -24   8   2   92.29    5.30
 -24  -8  -2   94.89    4.60
 -24  -8  -2   88.09    7.50
  24   8   2   93.09    4.60
  24  -8  -2   88.59    5.90
  24  -8  -2   97.59    5.60
  24  -8  -2   85.99    5.60
  24   8   2   78.29    6.40
 -24   8   4   67.99    3.80
 -24  -8  -4   59.39    3.90
 -24   8   4   61.89    5.80
  24   8   4   71.99    3.50
  24  -8  -4   62.59    5.20
  24  -8  -4   60.69    4.60
 -24   8   6    1.50    1.30
  24   8   6    1.10    1.30
  24  -8  -6    5.70    3.20
  26  -8   6    1.40    1.10
 -26  -8   4   35.20    3.00
 -26  -8   4   35.60    3.40
 -26  -8   4   38.90    2.90
 -26   8  -4   39.50    3.20
  26   8  -4   38.40    4.00
  26  -8   4   42.00    3.20
  26   8  -4   36.70    3.40
  26  -8   4   42.60    2.50
 -26  -8   2    9.90    2.30
 -26   8  -2    9.40    1.90
 -26  -8   2   11.10    2.40
 -26  -8   2    5.10    3.40
  26   8  -2    6.00    2.70
  26   8  -2    7.30    2.40
  26  -8   2    8.30    1.70
  26   8  -2   16.90    3.40
 -26   8   0   65.09    4.00
 -26   8   0   78.29    5.60
 -26  -8   0   65.19    3.90
 -26  -8   0   66.89    5.60
  26  -8   0   65.79    4.50
  26  -8   0   69.69    6.10
  26  -8   0   72.49    4.20
  26   8   0   65.89    4.30
  26   8   0   69.89    5.10
  26   8   0   61.99    5.70
 -26  -8  -2   10.50    5.60
 -26   8   2   10.00    2.40
 -26  -8  -2    8.10    1.80
 -26   8   2   11.20    2.30
  26  -8  -2    8.80    2.50
  26   8   2    8.90    1.80
  26  -8  -2    7.00    2.50
  26  -8  -2    6.80    2.10
 -26  -8  -4   47.00    3.20
 -26   8   4   45.70    4.40
  26  -8  -4   37.30    3.90
  26   8   4   41.30    2.70
  26  -8  -4   37.20    3.50
  26   8   6    0.50    1.20
 -28   8  -4   26.00    2.30
  28  -8   4   24.20    2.20
  28   8  -4   21.00    2.40
  28   8  -4   24.90    3.50
 -28   8  -2    1.20    1.40
 -28  -8   2   -1.70    4.30
 -28  -8   2    1.70    1.70
  28   8  -2    0.90    1.90
  28  -8   2    0.90    1.40
  28   8  -2    3.70    2.70
  28   8  -2    5.50    2.70
 -28   8   0   95.19    4.60
 -28  -8   0   97.39    4.50
 -28  -8   0   97.39    5.90
 -28   8   0   98.49    5.70
  28  -8   0   92.69    7.20
  28   8   0   95.39    7.80
  28  -8   0   93.49    4.60
  28  -8   0   97.99    4.90
  28   8   0   90.29    4.80
  28   8   0   97.39    5.30
 -28  -8  -2   -0.10    1.40
 -28  -8  -2   10.70    5.20
 -28   8   2    1.20    1.50
 -28   8   2    8.20    2.20
  28  -8  -2   -0.10    2.30
  28  -8  -2    0.80    1.70
  28  -8  -2    0.90    2.20
  28   8   2    2.50    1.40
 -28  -8  -4   29.10    2.70
  28   8   4   25.90    2.20
  28  -8  -4   23.20    3.30
  28   8   4   26.30    2.40
  28  -8  -4   26.30    2.40
 -30   8  -4   12.20    1.70
  30  -8   4   13.80    1.60
  30   8  -4    9.50    2.80
  30   8  -4   13.50    1.80
 -30  -8   2   21.80    2.40
 -30   8  -2   22.90    2.20
  30   8  -2   22.30    2.90
  30   8  -2   19.20    3.60
  30   8  -2   18.80    2.40
  30  -8   2   17.70    1.90
  30  -8   2   27.40    2.50
 -30   8   0   12.40    1.90
 -30   8   0   18.00    2.90
 -30  -8   0   12.00    1.80
 -30  -8   0    7.90    2.60
  30  -8   0   16.10    4.10
  30   8   0   24.30    5.60
  30   8   0   14.10    2.40
  30  -8   0   15.60    2.10
  30   8   0   16.00    2.20
 -30  -8  -2   20.30    2.00
  30  -8  -2   24.10    3.60
  30   8   2   20.90    2.00
  30  -8  -2   16.70    2.20
  30  -8  -2   23.00    2.60
 -30  -8  -4   14.50    1.80
  30   8   4   11.20    1.60
  30  -8  -4    9.10    2.80
 -32  -8   2   34.60    2.50
 -32   8  -2   35.90    2.50
  32   8  -2   32.60    2.60
  32  -8   2   34.70    3.40
  32   8  -2   20.50    2.80
  32  -8   2   35.40    2.10
 -32  -8   0   21.10    2.50
 -32   8   0   19.60    1.90
 -32  -8   0   20.60    1.90
  32   8   0   21.00    2.10
  32  -8   0   27.90   10.30
  32  -8   0   22.50    2.00
 -32  -8  -2   29.50    2.30
  32  -8  -2   29.20    3.50
  32   8   2   28.60    2.10
  32  -8  -2   25.60    2.40
 -34   8   0    3.70    2.70
  34   8   0    3.20    1.20
  34  -8   0    2.90    1.10
  -1  -9   9   32.30    2.30
  -1  -9   9   28.10    2.30
   1  -9   9   27.40    2.50
  -1  -9   7  128.89    6.20
  -1  -9   7  123.89    5.60
  -1  -9   7  125.99    6.20
  -1  -9   7  115.59    6.50
   1  -9   7  119.59    5.60
   1  -9   7  126.89    6.70
   1  -9   7  119.69    6.30
   1  -9   7  124.99    5.50
  -1  -9   5  128.39    6.90
  -1   9  -5  131.99    6.50
  -1  -9   5  125.29    5.60
  -1  -9   5  138.49    6.10
  -1   9  -5  137.19    4.70
  -1  -9   5  124.59    6.60
   1  -9   5  135.69    6.20
   1   9  -5  128.49    4.60
   1  -9   5  137.29    5.60
   1   9  -5  135.49    6.20
  -1   9  -3  161.78    5.00
   1   9  -3  162.98    4.50
  -1   9  -1  123.19    5.70
  -1   9  -1  126.89    3.30
   1   9  -1  128.59    5.70
   1  -9   1  128.69    5.50
   1   9  -1  133.09    6.30
  -1   9   1  132.69    3.60
  -1  -9  -1  127.79    3.70
  -1  -9  -1  139.29    6.90
   1  -9  -1  124.59    7.00
   1  -9  -1  126.79    3.50
   1   9   1  134.89    3.70
   1  -9  -1  128.79    3.50
  -1  -9  -3  164.38    5.20
  -1  -9  -3  169.78    5.00
  -1   9   3  183.08   11.90
   1   9   3  157.28   11.00
   1  -9  -3  172.98    5.00
   1  -9  -3  164.28   10.40
   1   9   3  165.18   10.70
   1  -9  -3  173.48    4.90
  -1  -9  -5  142.09    5.10
  -1   9   5  131.29    7.20
  -1   9   5  129.39    6.20
  -1   9   5  135.29    5.80
   1   9   5  129.69    5.70
   1   9   5  139.09    6.30
   1  -9  -5  135.29    4.90
  -1   9   7  122.59    6.50
  -1   9   7  122.79    5.50
  -1   9   7  130.39    5.90
   1   9   7  121.49    5.80
   1   9   7  129.09    5.50
   1   9   7  112.49    7.60
  -1   9   9   34.10    2.20
  -1   9   9   33.10    2.50
   1   9   9   27.60    2.20
   1   9   9   28.80    2.60
  -3  -9   9    1.70    1.40
  -3  -9   9    1.50    1.30
  -3  -9   7  120.49    6.70
  -3  -9   7  135.49    6.40
  -3  -9   7  134.59    5.90
   3  -9   7  129.39    6.90
   3  -9   7  136.19    6.80
   3  -9   7  133.39    5.70
  -3   9  -5  118.49    6.50
  -3  -9   5  126.79    5.70
  -3  -9   5  116.49    6.50
  -3  -9   5  119.09    6.40
  -3  -9   5  114.19    5.80
  -3   9  -5  110.69    4.40
   3   9  -5  115.29    4.10
   3  -9   5  113.19    6.50
   3  -9   5  106.79    7.20
   3  -9   5  115.29    5.40
  -3   9  -3  365.46   10.00
   3   9  -3  358.76    9.60
   3   9  -3  348.67    9.30
  -3  -9   1   81.39    6.10
  -3   9  -1   77.69    2.40
  -3   9  -1   77.89    6.10
   3   9  -1   79.69    6.50
   3   9  -1   87.59    2.70
   3  -9   1   77.89    5.50
  -3   9   1   76.99    2.20
  -3   9   1   77.59    6.70
  -3  -9  -1   75.99    2.60
  -3   9   1   72.99    2.40
   3  -9  -1   75.89    2.30
   3   9   1   84.59    2.70
   3  -9  -1   80.39    6.80
   3   9   1   80.99    6.60
  -3   9   3  355.96   18.00
  -3  -9  -3  358.36    9.90
   3  -9  -3  347.87   16.10
   3   9   3  353.86   16.80
   3  -9  -3  367.96    9.30
   3   9   3  293.17   14.90
  -3   9   5  121.59    6.60
  -3   9   5  112.29    5.80
  -3  -9  -5  122.39    4.80
  -3  -9  -5  116.79    6.60
  -3   9   5  119.09    5.60
   3   9   5  111.59    5.20
   3  -9  -5  122.29    4.50
  -3   9   7  122.09    6.50
  -3   9   7  132.09    6.00
  -3   9   7  131.39    5.70
   3   9   7  134.29    5.50
   3   9   7  121.89    6.00
  -3   9   9    3.10    1.30
  -3   9   9    2.20    1.10
   3   9   9    2.60    1.30
  -5  -9   9   39.60    2.50
  -5  -9   9   32.50    2.20
  -5  -9   9   31.20    3.60
  -5  -9   7   40.20    5.00
  -5  -9   7   44.70    4.10
  -5  -9   7   29.60    4.50
   5  -9   7   37.20    3.90
   5  -9   7   39.90    3.70
   5  -9   7   35.10    3.00
   5  -9   7   40.60    4.60
  -5   9  -5    4.70    3.40
  -5  -9   5   -0.10    2.60
  -5  -9   5    6.00    2.30
  -5  -9   5    7.60    2.80
  -5  -9   5   12.20    2.90
   5  -9   5   13.50    4.00
   5  -9   5    1.30    4.20
   5  -9   5    9.60    2.20
   5   9  -5    7.80    1.50
  -5   9  -3   84.39    3.60
   5   9  -3   89.19    3.30
   5   9  -3   88.19    9.30
  -5  -9   1 5778.52  136.99
  -5  -9   1 5372.16  136.49
  -5   9  -1 5603.14  144.89
   5  -9   1 5761.92  144.39
   5   9  -1 5922.91  146.39
   5   9  -1 5486.45  136.49
  -5  -9  -1 5828.52  145.99
  -5   9   1 5667.13  136.89
  -5   9   1 5638.94  147.19
   5  -9  -1 5700.03  146.59
   5   9   1 5573.84  146.39
   5   9   1 5585.64  137.59
  -5  -9  -3   88.99    3.80
  -5   9   3   72.09   11.40
   5  -9  -3   87.69    2.90
   5  -9  -3   78.49   10.30
   5   9   3  102.19   10.20
  -5  -9  -5    6.60    1.60
  -5   9   5    6.00    2.20
  -5  -9  -5   10.70    3.90
  -5   9   5    7.00    2.80
  -5   9   5    5.30    2.50
   5   9   5    4.90    3.20
   5   9   5    9.70    2.00
   5  -9  -5    7.20    1.40
   5   9   5    0.70    3.00
  -5   9   7   41.30    5.30
  -5   9   7   53.39    6.10
   5   9   7   39.80    3.40
  -5   9   9   33.80    2.40
  -5   9   9   37.50    2.20
   5   9   9   35.50    2.50
  -7  -9   9    3.40    1.90
  -7  -9   9    5.00    1.30
  -7  -9   9    4.20    1.20
  -7  -9   7   13.10    2.80
  -7  -9   7    9.90    2.10
  -7  -9   7   12.50    2.60
   7  -9   7   12.30    2.30
   7  -9   7   14.00    3.70
   7  -9   7   14.90    2.20
  -7  -9   5  286.87   10.20
  -7   9  -5  272.87   11.20
  -7  -9   5  282.97    9.70
  -7  -9   5  283.47   10.20
   7  -9   5  282.87   11.70
   7  -9   5  271.77   11.30
   7   9  -5  295.17    8.70
   7  -9   5  271.77    9.00
   7  -9   5  273.07    9.20
  -7  -9   3   73.99   11.80
  -7   9  -3   68.89    3.40
  -7   9  -3   70.69    9.00
   7  -9   3   60.89    7.90
   7   9  -3   63.29   12.10
   7   9  -3   63.99    2.20
  -7  -9   1  735.83   19.00
  -7  -9   1  725.53   29.10
  -7   9  -1  767.62   19.70
  -7   9  -1  756.72   29.70
  -7  -9   1  787.02   19.60
   7   9  -1  788.82   19.60
   7   9  -1  847.02   30.90
   7   9  -1  775.42   19.00
   7  -9   1  774.82   28.70
  -7   9   1  799.82   19.10
  -7  -9  -1  753.62   29.20
  -7  -9  -1  746.83   19.90
  -7   9   1  753.32   30.50
   7   9   1  744.33   29.80
   7  -9  -1  793.52   19.20
   7  -9  -1  790.92   30.10
   7   9   1  758.12   19.80
  -7   9   3   76.49   14.20
  -7  -9  -3   63.39    3.50
   7  -9  -3   59.59   11.70
   7   9   3   46.60    9.80
   7  -9  -3   62.29    2.40
  -7   9   5  290.47    9.50
  -7   9   5  287.37    9.90
  -7   9   5  287.67    9.80
  -7  -9  -5  277.37   11.70
   7   9   5  258.77    9.90
   7  -9  -5  287.37    8.50
   7   9   5  274.97    9.40
   7   9   5  281.77    8.80
  -7   9   7   11.60    2.10
  -7   9   7   10.00    2.40
  -7   9   7   13.50    2.70
   7   9   7   12.40    2.90
   7   9   7   16.20    3.00
   7   9   7   14.40    2.00
  -7   9   9    6.90    1.30
  -7   9   9    5.30    1.30
  -9  -9   7    4.00    2.30
  -9  -9   7    5.50    1.90
  -9  -9   7    3.50    2.10
   9  -9   7    5.00    2.30
   9   9  -7   17.20    5.60
   9  -9   7    8.40    1.90
  -9  -9   5  123.19    6.50
  -9  -9   5  120.59    6.10
  -9  -9   5  123.09    6.40
  -9   9  -5  124.99   10.70
  -9  -9   5  114.19    6.50
   9  -9   5  118.69    5.40
   9  -9   5  127.19    6.00
  -9  -9   3   66.59   14.50
  -9   9  -3   62.69    3.60
  -9   9  -3   67.89   13.30
   9   9  -3   57.39   15.50
   9  -9   3   56.59   11.50
   9   9  -3   62.29    2.20
  -9  -9   1  800.12   20.70
  -9   9  -1  786.82   33.50
  -9   9  -1  839.92   20.90
  -9  -9   1  788.12   33.50
   9  -9   1  831.02   33.50
   9   9  -1  804.62   20.70
   9   9  -1  795.42   34.00
  -9  -9  -1  831.52   21.80
  -9   9   1  833.42   20.90
  -9   9   1  836.72   35.60
  -9  -9  -1  834.72   34.00
   9  -9  -1  872.11   34.80
   9   9   1  831.32   34.70
   9   9   1  813.52   21.70
   9  -9  -1  832.12   20.80
  -9   9   3   62.99   15.80
  -9  -9  -3   64.99    3.90
   9  -9  -3   60.49   15.40
   9  -9  -3   64.09    2.60
   9   9   3   56.09   12.70
   9   9   3   69.19   15.80
  -9   9   5  124.49    6.20
  -9  -9  -5  121.49    9.40
  -9   9   5  127.69    6.10
  -9   9   5  125.09    5.80
   9  -9  -5  120.29    4.90
   9   9   5  106.49    5.80
   9   9   5  125.19    5.10
  -9   9   7    8.00    2.10
  -9   9   7    5.40    2.20
  -9   9   7    7.50    1.80
   9   9   7    5.80    2.50
   9   9   7    6.50    1.80
 -11  -9   7   18.60    2.50
 -11  -9   7   14.30    2.50
 -11  -9   7   16.70    2.70
  11  -9   7   18.10    2.20
  11   9  -7   22.10    5.20
 -11  -9   5  208.28    8.70
  11  -9   5  216.28    8.10
  11  -9   5  247.88    9.40
 -11  -9   3   30.50   19.90
 -11   9  -3   60.39    4.00
  11   9  -3   44.70   20.40
  11   9  -3   55.29    2.30
  11  -9   3   46.80   15.80
 -11   9  -1  309.97    9.10
 -11  -9   1  279.87   23.10
 -11   9  -1  326.67   23.60
 -11  -9   1  305.07    8.90
  11   9  -1  317.57   24.10
  11  -9   1  309.47   22.50
  11   9  -1  299.17    8.80
 -11   9   1  310.57    8.50
 -11  -9  -1  308.17    9.50
 -11   9   1  311.47   23.40
  11  -9  -1  295.27   23.10
  11  -9  -1  319.47    8.40
  11   9   1  263.97   23.00
 -11  -9  -3   55.89    4.20
 -11   9   3   46.80   21.00
  11  -9  -3   53.89    2.50
  11   9   3   43.50   15.60
  11   9   3   29.70   19.60
  11  -9  -3   66.39   20.50
 -11   9   5  224.18    9.00
 -11   9   5  246.08   12.40
 -11  -9  -5  208.98   12.90
  11   9   5  223.58    8.10
  11  -9  -5  231.08    9.00
  11   9   5  225.18    7.40
 -11   9   7   20.30    2.50
 -11   9   7   23.00    2.70
 -11   9   7   17.10    2.50
  11   9   7   16.40    2.10
  11   9   7   14.90    2.50
 -13  -9   7   25.80    3.00
 -13  -9   7   23.70    2.80
 -13  -9   7   26.10    2.70
  13  -9   7   28.30    2.50
  13   9  -7   25.00    5.00
 -13  -9   5   37.60    3.70
 -13  -9   5   32.20    3.90
 -13  -9   5   37.70    4.20
 -13  -9   5   38.20    3.80
  13  -9   5   33.40    3.10
 -13  -9   3    9.00    5.30
 -13  -9   3   12.10    2.70
 -13   9  -3   11.30    2.60
  13   9  -3   10.20    1.30
 -13  -9   1   56.19   16.90
 -13  -9   1   56.39    3.10
 -13   9  -1   50.39   18.00
 -13   9  -1   56.49    3.30
  13  -9   1   47.00   16.70
  13   9  -1   70.29   18.00
 -13  -9  -1   49.30    3.50
 -13  -9  -1   62.49   17.60
 -13   9   1   52.39   18.50
 -13   9   1   60.49    2.90
  13  -9  -1   65.99   17.50
  13  -9  -1   55.99    2.40
  13  -9  -1   56.09    4.00
  13   9   1   19.90   17.00
 -13  -9  -3   11.10    2.90
 -13   9   3   10.40    2.30
 -13   9   3   20.30   32.50
 -13   9   3   10.20    2.50
  13  -9  -3    6.90    1.20
  13  -9  -3   -9.60   29.30
  13   9   3    6.80   22.50
 -13   9   5   38.10    3.60
 -13   9   5   29.60    3.40
 -13   9   5   41.40    3.70
  13  -9  -5   37.00    3.30
  13   9   5   40.50    3.70
  13  -9  -5   34.20    4.00
  13   9   5   42.80    3.60
  13  -9  -5   45.10    5.00
 -13   9   7   26.60    2.70
 -13   9   7   29.40    2.70
 -13   9   7   24.80    2.70
  13   9   7   26.20    2.70
  13   9   7   22.80    2.50
 -15  -9   7    8.50    1.90
 -15  -9   7    8.60    2.00
 -15  -9   7    4.20    1.90
  15   9  -7   10.20    4.40
  15  -9   7    7.80    1.70
 -15  -9   5  320.27   11.00
 -15  -9   5  313.67   11.20
 -15  -9   5  329.47   11.40
 -15  -9   5  338.47   11.20
  15   9  -5  325.17   13.10
  15  -9   5  317.47   10.40
 -15  -9   3   24.50    3.30
 -15   9  -3   17.90    3.50
 -15  -9   3   26.70    3.30
 -15  -9   3   21.30    3.10
 -15  -9   3   23.30    4.00
  15  -9   3   20.50    2.10
  15   9  -3   24.00    4.80
 -15  -9   1  183.08   30.40
 -15  -9   1  172.98    6.40
 -15   9  -1  165.28   29.50
 -15   9  -1  168.08    6.70
  15  -9   1  163.08    7.00
  15   9  -1  166.18   31.60
  15  -9   1  189.88   28.00
 -15   9   1  146.59   29.60
 -15   9   1  174.28    6.00
 -15  -9  -1  148.49   28.60
 -15  -9  -1  164.28    6.90
  15  -9  -1  224.28   30.90
  15  -9  -1  161.68    6.60
  15   9   1  138.39   31.20
  15  -9  -1  166.38    5.40
 -15   9   3   23.10    3.00
 -15   9   3   27.40    4.00
 -15   9   3   24.60    2.80
 -15   9   3   22.40    3.40
 -15  -9  -3   22.10    3.90
  15  -9  -3   25.20    4.10
  15  -9  -3   23.20    2.20
  15   9   3   25.50    3.10
  15   9   3   23.60    2.40
  15  -9  -3   18.50    2.70
 -15   9   5  316.97   10.70
 -15   9   5  327.27   10.60
 -15   9   5  317.07   10.70
  15  -9  -5  310.17   11.70
  15   9   5  321.37   10.50
  15   9   5  315.97    9.80
  15  -9  -5  308.17   11.50
  15  -9  -5  331.27   11.50
 -15   9   7    6.90    1.80
 -15   9   7    5.00    1.80
 -15   9   7    5.20    1.70
  15   9   7    5.60    2.20
  15   9   7    1.70    2.50
 -17  -9   7    8.90    1.80
 -17  -9   7   12.10    2.40
 -17  -9   7   11.20    2.10
  17   9  -7   18.20    4.50
  17  -9   7   14.20    1.80
 -17  -9   5   87.89    5.20
 -17  -9   5   84.49    5.30
 -17  -9   5   87.49    5.60
  17   9  -5   80.09    6.40
  17  -9   5   87.59    4.70
 -17   9  -3    2.50    3.40
 -17  -9   3    2.80    2.60
 -17  -9   3    1.40    2.20
 -17  -9   3    2.40    3.90
 -17  -9   3    1.70    2.50
 -17   9  -3   -0.20    2.40
  17   9  -3   -0.30    3.40
  17  -9   3    2.30    1.60
 -17  -9   1  369.96   11.70
 -17  -9   1  352.46   10.60
 -17   9  -1  360.56   10.70
 -17   9  -1  361.36   12.00
 -17  -9   1  340.77   11.90
  17  -9   1  374.46   11.80
  17  -9   1  360.06   10.70
  17   9  -1  372.56   12.60
  17   9  -1  442.76   62.29
 -17   9   1  332.17   49.60
 -17   9   1  376.46   11.50
 -17  -9  -1  433.96   53.49
 -17  -9  -1  380.06   12.70
 -17   9   1  361.66   10.70
  17   9   1  362.26   11.80
  17  -9  -1  327.37   46.50
  17  -9  -1  356.36   11.90
  17   9   1  358.76   12.20
  17  -9  -1  367.16   12.00
  17   9   1  331.27   52.09
  17   9   1  366.66   11.10
 -17  -9  -3    4.20    4.10
 -17   9   3   -2.00    3.10
 -17   9   3    3.00    3.70
 -17   9   3   -6.60    3.80
 -17   9   3    1.40    1.90
 -17   9   3    0.30    2.10
  17  -9  -3    0.40    1.90
  17   9   3   -2.00    1.70
  17  -9  -3   -0.50    2.70
  17   9   3    1.30    2.90
  17  -9  -3    1.10    1.50
 -17  -9  -5   80.29    6.00
 -17   9   5   89.79    5.10
 -17   9   5   90.59    5.00
 -17   9   5   79.49    5.10
  17   9   5   92.09    5.00
  17  -9  -5   84.59    5.90
  17  -9  -5   82.49    6.20
  17   9   5   98.59    5.30
 -17   9   7   10.10    1.80
 -17   9   7   13.80    1.90
 -17   9   7   10.90    1.90
  17   9   7   14.20    2.00
 -19  -9   7    2.60    1.50
 -19  -9   7    3.30    1.40
 -19  -9   7    3.50    1.70
  19   9  -7    9.00    4.40
  19  -9   7    3.50    1.40
 -19  -9   5   11.60    2.50
 -19   9  -5    3.80    3.20
 -19  -9   5    4.90    2.70
 -19  -9   5   10.70    2.50
  19   9  -5    4.70    3.40
 -19   9  -3  173.48    6.80
 -19  -9   3  174.18    7.30
 -19  -9   3  165.48    8.60
 -19  -9   3  176.38    7.30
  19  -9   3  178.58    6.20
  19   9  -3  172.78    8.60
 -19   9  -1   29.90    2.80
 -19  -9   1   28.50    2.60
 -19  -9   1   27.70    3.70
 -19   9  -1   30.50    4.60
 -19  -9   1   30.50    4.20
 -19   9  -1   28.10    5.30
  19  -9   1   28.30    3.40
  19   9  -1   28.40    3.50
  19  -9   1   35.30    4.00
  19   9  -1   28.00    3.80
  19  -9   1   30.60    2.90
 -19   9   1   31.60    4.20
 -19   9   1   22.60    2.90
 -19   9   1   32.90    3.20
 -19  -9  -1   27.20    4.30
 -19  -9  -1   28.80    2.70
 -19   9   1   34.30    3.20
  19   9   1   33.10    4.20
  19   9   1   25.60    2.70
  19  -9  -1   33.00    3.60
  19  -9  -1   25.60    3.40
  19   9   1   31.30    3.80
 -19   9   3  167.28    7.80
 -19   9   3  178.28    7.10
 -19   9   3  173.58    7.30
 -19   9   3  173.18    8.10
  19  -9  -3  169.68    6.80
  19   9   3  176.18    6.50
  19  -9  -3  193.68    8.00
  19  -9  -3  164.98    7.70
 -19  -9  -5   11.50    2.80
 -19   9   5    7.80    2.40
 -19   9   5    6.20    2.00
 -19   9   5    7.50    2.50
  19  -9  -5    9.20    2.90
  19  -9  -5   15.20    3.30
  19   9   5    7.50    2.80
 -19   9   7    4.50    1.70
 -19   9   7    3.30    1.60
 -19   9   7    3.60    1.30
  19   9   7    3.80    1.70
 -21  -9   7    7.20    1.70
 -21  -9   7    3.40    1.80
 -21  -9   7    5.50    1.30
  21  -9   7    5.20    1.30
 -21   9  -5   50.49    3.90
 -21  -9   5   56.59    4.30
 -21  -9   5   51.09    4.10
 -21  -9   5   48.30    3.70
  21   9  -5   46.90    4.50
  21  -9   5   54.59    3.60
  21   9  -5   60.09    4.90
 -21   9  -3   31.30    3.00
 -21  -9   3   36.10    3.80
 -21  -9   3   32.70    3.50
 -21  -9   3   34.70    3.60
  21   9  -3   39.80    4.40
  21  -9   3   42.60    3.10
 -21  -9   1   29.50    2.70
 -21  -9   1   34.80    6.20
 -21   9  -1   24.50    6.20
 -21   9  -1   27.80    2.70
 -21  -9   1   23.50    3.70
 -21   9  -1   30.40    5.70
  21  -9   1   26.60    2.60
  21   9  -1   23.20    3.20
  21  -9   1   24.90    3.80
  21   9  -1   26.50    4.00
  21   9  -1   25.90    3.30
  21  -9   1   28.50    3.30
 -21  -9  -1   28.60    3.10
 -21   9   1   30.10    2.80
 -21   9   1   33.90    3.90
 -21  -9  -1   24.20    4.60
 -21   9   1   29.50    3.30
  21  -9  -1   31.60    3.60
  21   9   1   30.30    3.60
  21  -9  -1   24.00    3.40
  21   9   1   36.00    4.50
  21  -9  -1   24.70    2.80
  21   9   1   30.10    3.00
 -21   9   3   45.20    4.50
 -21  -9  -3   40.70    3.70
 -21   9   3   35.70    3.10
 -21   9   3   33.90    3.20
 -21   9   3   26.80    4.00
  21   9   3   32.30    2.80
  21  -9  -3   38.00    3.90
  21  -9  -3   40.90    4.10
 -21   9   5   57.69    3.60
 -21   9   5   49.00    4.30
 -21   9   5   61.09    4.70
 -21  -9  -5   53.49    4.50
  21  -9  -5   57.29    5.30
  21  -9  -5   51.19    4.60
  21   9   5   56.99    3.90
 -21   9   7    3.50    2.10
 -21   9   7    8.40    1.40
 -21   9   7    6.10    1.70
  21   9   7    8.00    1.60
 -23   9  -5   -0.80    2.40
 -23  -9   5   -2.30    3.20
 -23  -9   5    3.50    1.80
 -23  -9   5   -2.50    1.90
  23  -9   5    0.60    1.40
  23   9  -5    1.60    2.40
  23   9  -5    0.80    2.50
 -23   9  -3   53.29    4.00
 -23  -9   3   60.09    4.40
 -23  -9   3   49.40    4.50
 -23  -9   3   48.30    4.30
  23   9  -3   51.39    4.70
  23   9  -3   54.39    4.80
  23  -9   3   53.49    3.40
 -23   9  -1   13.70    2.10
 -23  -9   1   16.20    3.40
 -23   9  -1   14.60    3.90
 -23  -9   1   13.20    2.20
  23  -9   1   15.60    3.70
  23  -9   1   13.40    2.30
  23  -9   1   11.50    2.60
  23   9  -1   18.20    5.80
  23   9  -1   14.20    2.80
  23   9  -1   17.40    3.20
 -23   9   1   16.50    2.30
 -23  -9  -1   18.80    4.80
 -23   9   1   15.00    2.60
 -23  -9  -1   13.70    2.20
  23  -9  -1    9.90    2.30
  23  -9  -1   11.10    2.90
  23   9   1   16.00    3.10
  23   9   1   14.90    2.30
  23   9   1   19.50    4.60
  23  -9  -1   18.30    2.90
 -23  -9  -3   56.19    3.90
 -23   9   3   54.29    3.90
 -23   9   3   44.60    3.90
  23  -9  -3   59.09    4.70
  23  -9  -3   49.70    4.70
  23  -9  -3   43.80    4.80
  23   9   3   60.79    3.70
 -23   9   5    0.10    2.60
 -23  -9  -5   -0.20    2.00
 -23   9   5    0.50    1.50
  23  -9  -5    2.20    2.60
  23   9   5   -0.40    1.50
  23  -9  -5    1.60    1.90
 -25   9  -5    9.50    2.30
 -25  -9   5    5.50    2.00
 -25  -9   5    6.80    1.80
  25   9  -5    6.60    2.20
  25  -9   5    5.50    2.20
  25   9  -5    5.40    2.60
 -25  -9   3   10.70    2.90
 -25  -9   3   11.50    2.90
 -25  -9   3    8.50    2.20
 -25   9  -3   10.20    2.10
  25   9  -3    8.60    2.90
  25  -9   3   12.70    1.90
  25   9  -3   10.10    2.70
 -25  -9   1   26.00    3.30
 -25  -9   1   22.90    2.50
 -25   9  -1   23.50    2.60
 -25   9  -1   29.00    4.20
  25   9  -1   25.70    3.80
  25   9  -1   26.50    3.40
  25  -9   1   32.50    3.00
  25   9  -1   25.90    3.10
  25  -9   1   27.60    3.10
  25  -9   1   20.10    4.20
 -25  -9  -1   28.70    2.80
 -25  -9  -1   29.20    4.70
 -25   9   1   28.10    3.40
 -25   9   1   29.40    2.80
  25   9   1   30.60    3.60
  25   9   1   25.30    2.70
  25  -9  -1   33.10    3.20
  25   9   1   28.40    5.80
  25  -9  -1   28.50    3.20
  25  -9  -1   31.50    4.10
 -25  -9  -3   15.30    2.20
 -25   9   3   16.40    2.40
 -25   9   3   10.50    2.00
  25  -9  -3   12.00    2.90
  25  -9  -3    8.20    3.60
  25   9   3   10.80    1.90
  25  -9  -3   12.90    2.50
 -25   9   5    5.40    1.60
 -25  -9  -5    6.10    1.90
  25  -9  -5    4.50    1.80
  25   9   5    5.70    2.00
  25  -9  -5    5.00    2.90
 -27  -9   5    4.60    3.80
 -27   9  -5    1.00    1.90
  27   9  -5    1.30    1.70
  27  -9   5   -0.20    1.20
  27   9  -5   -1.30    2.60
 -27  -9   3   41.90    3.50
 -27   9  -3   48.80    3.40
 -27  -9   3   43.60    4.70
  27  -9   3   44.80    3.50
  27   9  -3   45.50    4.20
  27  -9   3   40.70    2.90
  27   9  -3   37.10    4.00
 -27  -9   1   27.70    3.30
 -27   9  -1   16.40    3.70
 -27  -9   1   24.40    2.40
 -27   9  -1   21.80    2.40
  27   9  -1   20.00    3.00
  27  -9   1   22.30    2.40
  27  -9   1   20.50    4.60
  27   9  -1   20.00    3.80
  27   9  -1   25.50    3.20
 -27   9   1   22.50    3.00
 -27   9   1   20.80    2.50
 -27  -9  -1   20.30    2.40
 -27  -9  -1   23.20    4.00
  27  -9  -1   24.40    2.70
  27  -9  -1   23.20    2.80
  27  -9  -1   25.80    3.90
  27   9   1   23.90    3.20
  27   9   1   22.50    2.50
 -27  -9  -3   40.60    3.20
  27   9   3   37.70    2.90
  27  -9  -3   36.00    4.10
  27  -9  -3   40.50    3.50
  27  -9  -3   41.20    4.00
 -27  -9  -5    2.40    1.80
  27  -9  -5    4.90    2.70
  27   9   5    0.50    1.30
 -29  -9   3   53.19    4.00
 -29   9  -3   59.49    3.30
  29   9  -3   49.50    5.30
  29   9  -3   55.79    5.10
  29  -9   3   49.99    3.30
  29  -9   3   57.79    2.80
 -29  -9   1   17.80    2.20
 -29   9  -1   15.60    2.10
 -29  -9   1   16.70    2.80
 -29   9  -1   19.90    6.40
  29   9  -1   17.80    2.50
  29   9  -1   19.50    3.90
  29   9  -1   15.70    2.50
  29  -9   1   30.60    2.60
  29  -9   1    8.30    5.40
 -29  -9  -1   18.80    3.70
 -29   9   1   15.80    2.60
 -29   9   1   18.60    2.20
 -29  -9  -1   16.20    2.10
  29  -9  -1   19.10    3.50
  29   9   1   18.90    2.30
  29  -9  -1   15.80    2.20
  29   9   1   19.00    2.90
  29  -9  -1   17.20    2.50
 -29  -9  -3   61.59    3.70
  29  -9  -3   52.09    4.50
  29  -9  -3   44.10    4.20
  29  -9  -3   54.99    3.80
  29   9   3   59.79    3.70
 -31   9  -3    2.30    1.30
  31   9  -3    1.40    2.90
  31  -9   3    1.50    1.00
  31  -9   3    2.50    1.40
  31   9  -3    1.50    1.40
 -31   9  -1   14.80    1.90
 -31  -9   1   15.30    2.30
 -31  -9   1   14.60    2.00
  31   9  -1   16.20    4.30
  31   9  -1   16.30    2.10
  31  -9   1   16.70    2.30
  31  -9   1   19.00    2.30
  31   9  -1   13.90    2.20
 -31  -9  -1   14.80    1.80
 -31   9   1   15.80    2.00
 -31  -9  -1   21.00    3.30
  31   9   1   13.80    1.80
  31  -9  -1   16.00    2.00
 -31  -9  -3    0.30    1.20
  31  -9  -3    3.30    2.60
  31   9   3    1.00    1.30
  31   9   3    1.20    1.10
 -33   9  -1   17.40    1.80
 -33  -9   1   17.80    1.90
  33   9  -1   16.60    1.90
  33  -9   1   18.50    1.60
 -33  -9  -1   19.60    1.70
  33   9   1   19.00    1.70
   0 -10   8   -0.30    2.80
   0 -10   8    0.50    2.00
   0 -10   8    1.70    1.60
   0 -10   6  113.69    5.70
   0 -10   6  117.79    5.80
   0 -10   6  110.89    6.40
   0 -10   6  114.29    6.60
   0  10  -4    0.50    1.30
   0  10  -4    0.10    0.70
   0  10   0    0.10    0.20
   0 -10   0    1.50    1.40
   0  10   0    0.10    0.10
   0 -10   0    0.20    0.10
   0  10   0   -0.70    1.40
   0 -10  -2  742.33   18.50
   0 -10  -2  736.03   18.40
   0 -10  -2  741.23   23.50
   0  10   2  748.43   18.40
   0  10   2  718.23   24.00
   0 -10  -4    1.60    1.20
   0 -10  -4    0.70    0.80
   0 -10  -6  105.99    5.40
   0  10   6  119.69    5.90
   0  10   6  112.59    6.90
   0  10   6  103.59    5.00
   0  10   8   -0.40    1.30
   0  10   8    1.90    1.60
  -2 -10   8   13.60    2.40
  -2 -10   8   14.40    2.70
  -2 -10   8   13.20    2.10
   2 -10   8    9.00    3.20
   2 -10   8   13.70    3.30
   2 -10   8    9.70    1.90
   2 -10   8   19.60    3.20
  -2 -10   6   60.39    4.60
  -2 -10   6   63.79    5.20
  -2 -10   6   63.49    4.50
  -2 -10   6   53.89    4.70
   2 -10   6   67.29    6.20
   2 -10   6   57.99    4.40
   2 -10   6   68.69    4.90
   2 -10   6   59.09    5.40
  -2  10  -4   83.59    3.90
   2  10  -4   80.59    2.80
   2  10  -4   87.99    3.50
  -2  10  -2   36.70    3.30
   2  10  -2   41.00    4.10
   2 -10   2   42.30    2.70
   2  10  -2   37.90    4.40
   2  10  -2   39.00    1.20
  -2  10   0 5786.12  142.09
   2 -10   0 5916.71  141.99
   2  10   0 5422.96  141.79
   2  10   0 5511.25  141.19
  -2  10   2   42.40    1.40
  -2  10   2   42.50    6.20
  -2 -10  -2   42.60    1.90
   2 -10  -2   42.70    1.40
   2  10   2   38.00    1.80
   2 -10  -2   40.80    5.50
   2  10   2   34.90    5.60
   2 -10  -2   44.30    1.60
   2  10   2   34.50    5.00
  -2 -10  -4   83.49    3.30
  -2  10   4  100.19   12.20
  -2 -10  -4   85.49    4.00
   2 -10  -4   85.59    3.20
  -2  10   6   53.19    5.40
  -2  10   6   67.99    4.80
  -2 -10  -6   61.69    4.50
  -2  10   6   60.29    4.20
   2  10   6   60.29    4.70
   2  10   6   57.29    5.10
   2  10   6   56.49    4.00
   2 -10  -6   62.29    4.30
  -2  10   8   16.10    3.00
  -2  10   8   13.70    2.20
  -2  10   8   14.30    1.90
   2  10   8   11.50    2.10
   2  10   8   13.40    1.80
  -4 -10   8    7.30    1.80
  -4 -10   8   10.80    2.40
  -4 -10   8    6.80    2.10
   4 -10   8    6.80    2.70
   4 -10   8    7.90    2.20
   4 -10   8    8.50    2.60
  -4 -10   6  230.88    9.20
  -4 -10   6  238.68    8.60
  -4 -10   6  231.28    9.20
  -4  10  -6  219.38    8.50
   4 -10   6  226.88    7.80
   4 -10   6  232.68    8.20
   4 -10   6  231.08   10.30
   4 -10   6  239.38    9.10
  -4  10  -4   11.50    2.00
   4  10  -4   13.80    1.40
   4  10  -4   10.60    2.10
   4  10  -4   12.30    1.10
  -4  10  -2 1537.65   42.30
  -4 -10   2 1488.55   43.40
   4 -10   2 1485.35   41.00
   4  10  -2 1535.25   37.20
   4  10  -2 1492.35   36.60
   4  10  -2 1498.05   44.20
  -4  10   0 2678.23   83.99
  -4  10   0 3017.70   74.09
  -4 -10   0 3127.49   81.29
  -4 -10   0 3148.19   74.49
   4 -10   0 3111.09   81.79
   4  10   0 3189.38   82.19
   4  10   0 3101.99   74.49
  -4 -10  -2 1442.16   36.90
  -4  10   2 1485.15   46.10
   4  10   2 1486.05   45.10
   4 -10  -2 1470.85   36.30
   4  10   2 1465.65   43.10
   4  10   2 1484.55   36.80
   4 -10  -2 1527.95   44.80
  -4 -10  -4    5.80    1.80
  -4  10   4   -8.30   11.70
   4 -10  -4    9.80    9.50
  -4  10   6  234.38    8.80
  -4 -10  -6  230.38    8.30
  -4  10   6  225.88    8.50
  -4  10   6  225.88    8.20
   4  10   6  223.08    7.80
   4  10   6  217.58    8.20
   4 -10  -6  223.88    8.00
   4  10   6  228.98    8.60
  -4  10   8    8.00    2.50
  -4  10   8   10.60    2.00
  -4  10   8    8.20    1.60
   4  10   8   11.70    2.30
   4  10   8    9.60    1.60
  -6 -10   8    5.90    1.70
  -6 -10   8    5.60    2.10
  -6 -10   8    3.20    1.80
   6 -10   8    3.20    2.20
   6 -10   8    3.00    1.90
  -6 -10   6  327.87   10.70
  -6 -10   6  346.17   11.20
  -6 -10   6  353.16   11.90
  -6 -10   6  329.67   11.70
  -6  10  -6  334.17   11.10
   6 -10   6  329.17   11.50
   6 -10   6  336.97   12.10
   6 -10   6  338.77   10.30
   6 -10   6  334.77   10.40
  -6  10  -4  434.86   13.10
   6  10  -4  441.66   11.30
  -6  10  -2  588.54   15.80
  -6  10  -2  614.94   23.60
  -6 -10   2  619.04   24.40
   6  10  -2  596.34   15.40
   6  10  -2  584.74   24.70
   6 -10   2  618.74   22.50
   6  10  -2  585.14   14.80
  -6  10   0  806.82   29.70
  -6  10   0  813.12   20.60
  -6 -10   0  793.32   20.40
  -6 -10   0  832.52   21.00
   6  10   0  822.92   34.00
   6  10   0  841.42   20.90
   6 -10   0  845.72   20.40
   6 -10   0  844.02   29.40
  -6 -10  -2  586.44   15.80
  -6  10   2  579.84   25.80
   6  10   2  577.44   15.70
   6  10   2  580.84   25.50
   6 -10  -2  598.94   15.00
   6 -10  -2  631.44   25.10
   6  10   2  596.24   23.10
  -6  10   4  380.56   34.20
  -6 -10  -4  413.86   12.80
   6 -10  -4  439.86   36.90
   6 -10  -4  430.86   11.40
   6  10   4  423.76   23.10
  -6  10   6  354.06   11.00
  -6 -10  -6  333.37   11.10
  -6  10   6  338.87   11.30
  -6  10   6  346.27   11.30
   6 -10  -6  319.97   10.70
   6  10   6  339.77   10.30
   6  10   6  336.47   10.70
   6  10   6  337.67   10.80
  -6  10   8    2.20    1.60
  -6  10   8    2.30    1.40
  -6  10   8    6.70    2.30
   6  10   8    5.70    1.50
   6  10   8    5.00    4.00
  -8 -10   8   11.50    1.90
  -8 -10   8   16.90    2.40
  -8 -10   8   17.10    2.40
   8 -10   8   15.40    2.30
  -8 -10   6  107.99    6.30
  -8 -10   6   95.49    6.20
  -8 -10   6  110.69    6.30
  -8  10  -6  102.69    7.30
  -8 -10   6  113.29    5.70
   8 -10   6  104.59    5.40
   8 -10   6  113.29    5.10
   8 -10   6  113.29    8.90
  -8  10  -4  233.58    8.40
  -8 -10   4  225.08    8.40
  -8 -10   4  214.98    8.50
  -8 -10   4  219.88    8.80
   8 -10   4  212.68    7.60
   8  10  -4  214.38   23.20
   8  10  -4  232.38    6.20
  -8 -10   2   51.99   10.30
  -8  10  -2   43.80    2.40
  -8  10  -2   40.30    9.60
   8  10  -2   48.10    2.30
   8 -10   2   27.80    9.10
   8  10  -2   47.50    1.60
   8  10  -2   25.00   10.00
  -8 -10   0    7.10    6.60
  -8  10   0   21.10    7.30
  -8 -10   0   19.30    1.50
  -8  10   0   19.30    1.30
   8  10   0   20.20    6.50
   8 -10   0   15.90    6.70
   8  10   0   19.90    1.70
   8 -10   0   18.60    1.00
  -8 -10  -2   42.70    2.70
  -8  10   2   19.30    9.10
   8  10   2   57.19   10.80
   8 -10  -2   52.89   10.30
   8 -10  -2   43.80    1.80
  -8  10   4  217.88    8.20
  -8 -10  -4  230.38    8.60
  -8  10   4  204.98    8.10
  -8  10   4  202.58    8.00
   8 -10  -4  231.48   36.00
   8 -10  -4  226.48    6.60
  -8  10   6  116.29    5.50
  -8  10   6  108.19    5.80
  -8  10   6  117.39    6.00
  -8 -10  -6  117.29   10.10
   8  10   6  115.19    4.90
   8  10   6  106.79    6.20
   8 -10  -6   90.89    6.60
   8  10   6  115.79    5.70
  -8  10   8   17.10    2.00
  -8  10   8   19.10    2.30
  -8  10   8   19.00    2.10
   8  10   8   16.60    1.90
 -10 -10   8   12.90    1.90
 -10 -10   8   15.50    2.20
 -10 -10   8   14.90    2.30
  10 -10   8   16.40    2.10
 -10 -10   6   51.69    4.50
 -10 -10   6   56.69    4.40
 -10  10  -6   54.69    5.60
 -10 -10   6   50.29    4.80
 -10 -10   6   55.69    4.80
  10 -10   6   52.09    4.70
  10 -10   6   49.10    3.70
 -10 -10   4   10.00    2.60
 -10 -10   4    8.20    2.70
 -10  10  -4    5.50    2.60
  10  10  -4   -4.20   24.10
  10  10  -4    5.60    1.30
  10 -10   4    7.70    2.10
 -10  10  -2  567.04   31.10
 -10  10  -2  586.04   15.90
  10  10  -2  636.04   32.10
  10  10  -2  570.84   15.10
  10 -10   2  538.65   28.40
  10  10  -2  577.84   14.60
 -10 -10   0   19.90    2.00
 -10  10   0   20.20    1.60
 -10 -10   0   13.60    9.50
 -10  10   0   18.90    9.90
  10 -10   0   22.10    9.60
  10  10   0   21.10    9.80
  10  10   0   21.30    2.00
  10 -10   0   20.90    1.20
 -10 -10  -2  575.24   31.40
 -10 -10  -2  574.34   16.30
 -10  10   2  589.74   33.10
  10 -10  -2  562.84   31.10
  10 -10  -2  592.24   15.00
  10  10   2  614.14   33.40
 -10  10   4   -2.70   33.60
 -10  10   4    8.90    2.60
 -10  10   4    6.40    3.60
 -10  10   4    4.80    2.30
 -10 -10  -4    6.90    3.00
  10 -10  -4    7.30    1.20
  10 -10  -4   -2.50   27.40
  10  10   4    5.90    2.00
  10  10   4    1.70   31.60
 -10  10   6   57.79    4.70
 -10  10   6   54.39    4.60
 -10  10   6   57.99    4.20
 -10 -10  -6   59.19    5.20
  10 -10  -6   56.39    5.70
  10  10   6   62.99    4.50
  10  10   6   58.99    3.70
 -10  10   8   11.30    1.80
 -10  10   8   15.00    2.00
 -10  10   8   11.60    1.90
  10  10   8   14.80    1.90
 -12 -10   8    2.00    1.30
 -12 -10   8    2.60    1.40
 -12 -10   8    0.00    1.50
  12 -10   8    2.10    1.70
 -12 -10   6   16.10    2.60
 -12 -10   6   12.60    2.60
 -12 -10   6   15.10    3.00
  12 -10   6   14.50    2.30
 -12 -10   4  248.18    8.30
 -12 -10   4  252.07    9.60
 -12 -10   4  252.67    9.30
 -12 -10   4  261.27    9.30
 -12  10  -4  268.67   10.60
 -12 -10   4  269.07    9.20
  12 -10   4  255.67    8.60
  12 -10   4  248.68    7.60
  12  10  -4  250.77    7.30
 -12 -10   2  687.73   38.90
 -12  10  -2  694.63   40.10
 -12  10  -2  700.73   19.00
 -12 -10   2  682.33   17.70
  12  10  -2  702.13   40.90
  12  10  -2  660.43   17.90
  12 -10   2  685.23   37.00
 -12  10   0  607.74   16.30
 -12 -10   0  621.34   34.20
 -12  10   0  609.84   34.90
 -12 -10   0  628.44   16.80
  12  10   0  560.74   33.80
  12 -10   0  620.24   15.80
  12 -10   0  589.14   33.60
 -12 -10  -2  697.83   40.00
 -12 -10  -2  694.13   19.10
 -12  10   2  608.44   39.70
  12 -10  -2  716.63   40.40
  12 -10  -2  659.03   17.40
  12  10   2  669.93   38.60
 -12  10   4  264.17    9.20
 -12  10   4  265.47    9.30
 -12 -10  -4  268.67   11.10
 -12  10   4  260.17    9.20
  12 -10  -4  256.47   10.90
  12 -10  -4  259.17    7.90
  12  10   4  247.08    8.00
  12  10   4  261.97    8.50
 -12  10   6   19.30    2.70
 -12  10   6   15.40    2.70
 -12  10   6   17.70    2.80
  12  10   6   19.20    2.20
  12  10   6   20.80    2.80
  12 -10  -6   16.60    4.40
 -12  10   8    0.20    1.20
 -12  10   8    2.50    1.30
 -12  10   8    0.90    1.40
  12  10   8   -0.60    2.30
 -14 -10   8   35.10    2.70
 -14 -10   8   32.20    2.70
 -14 -10   8   29.30    2.40
  14 -10   8   31.70    3.00
 -14 -10   6   72.99    4.80
 -14 -10   6   63.89    5.10
 -14 -10   6   72.19    4.90
  14 -10   6   67.99    4.50
 -14 -10   4  104.29    5.80
 -14 -10   4   95.29    6.20
 -14 -10   4   96.79    5.80
 -14 -10   4   99.09    4.90
 -14  10  -4   97.79    8.10
 -14 -10   4   95.39    6.00
  14 -10   4   96.99    4.10
  14 -10   4   93.19    5.00
  14  10  -4   85.59    7.20
 -14 -10   2  125.89    4.70
 -14  10  -2  142.99    6.20
 -14 -10   2  128.39   29.90
 -14  10  -2  148.69   29.80
  14 -10   2  137.89    6.50
  14 -10   2  127.19   25.60
  14  10  -2  112.79   28.90
  14  10  -2  117.29    5.80
 -14 -10   0   16.20   17.60
 -14 -10   0   29.50    2.70
 -14  10   0   12.90   18.40
  14 -10   0   27.30    2.90
  14  10   0   18.60   18.20
  14 -10   0   13.00   17.10
 -14 -10  -2  134.69    6.40
 -14  10   2  132.99   29.20
 -14 -10  -2  137.99   26.80
  14 -10  -2  136.29    4.50
  14 -10  -2  125.89    5.70
  14  10   2  138.89   29.80
  14 -10  -2  157.68   29.00
 -14  10   4   89.89    5.70
 -14  10   4   95.89    4.40
 -14 -10  -4   90.69    8.40
 -14  10   4  103.19    5.30
 -14  10   4   83.99    5.50
  14 -10  -4  103.19    5.60
  14 -10  -4   98.99    4.40
  14  10   4   97.39    4.50
  14  10   4   96.49    4.80
  14 -10  -4  105.09    7.00
 -14  10   6   69.49    4.80
 -14  10   6   76.29    6.20
 -14  10   6   68.79    5.60
  14 -10  -6   72.39    7.00
  14  10   6   54.29    4.20
 -14  10   8   31.30    2.60
 -14  10   8   35.50    2.50
 -14  10   8   35.90    2.60
 -16 -10   8    4.10    2.30
 -16 -10   8    4.50    1.40
 -16 -10   8    6.20    1.40
  16 -10   8    3.70    1.60
 -16 -10   6   31.90    3.30
 -16 -10   6   30.20    3.10
 -16 -10   6   40.60    3.80
  16  10  -6   36.50    5.60
  16 -10   6   27.70    2.60
 -16 -10   4   17.20    3.20
 -16  10  -4   19.80    3.60
 -16 -10   4   15.30    3.30
 -16 -10   4   19.40    3.40
  16  10  -4   23.60    4.70
  16 -10   4   18.40    2.00
 -16 -10   2  465.05   13.00
 -16  10  -2  452.55   13.30
 -16  10  -2  454.35   14.60
 -16 -10   2  468.15   13.70
  16 -10   2  452.25   14.00
  16  10  -2  455.95   15.10
  16  10  -2  441.16   52.29
 -16 -10   0   64.99   28.80
 -16  10   0   27.40   28.50
 -16 -10   0   62.49    4.40
 -16  10   0   64.39    4.00
  16 -10   0   48.40   26.10
  16 -10   0   58.99    4.20
  16  10   0   39.10   28.80
 -16  10   2  422.36   13.00
 -16 -10  -2  490.35   15.30
 -16  10   2  459.75   13.40
  16 -10  -2  467.25   12.80
  16 -10  -2  449.26   55.19
  16 -10  -2  484.15   14.20
 -16  10   4   19.80    2.40
 -16  10   4   19.50    3.10
 -16  10   4   20.10    3.20
 -16  10   4   23.10    2.90
  16 -10  -4   19.70    2.60
  16 -10  -4   17.90    3.50
  16 -10  -4   19.30    3.00
  16  10   4   21.50    2.60
  16  10   4   18.70    2.80
 -16  10   6   34.70    3.20
 -16  10   6   32.40    3.10
 -16  10   6   32.00    3.10
  16 -10  -6   39.80    4.60
  16  10   6   43.90    4.20
  16  10   6   25.70    2.80
 -16  10   8    4.00    1.50
 -16  10   8    5.80    1.30
 -16  10   8    5.80    1.30
 -18 -10   6   54.59    4.30
 -18 -10   6   54.79    4.00
 -18 -10   6   61.69    4.10
  18 -10   6   60.99    3.60
  18  10  -6   55.89    5.10
  18  10  -6   59.69    5.40
 -18  10  -4  103.59    5.80
 -18 -10   4  108.89    5.90
 -18 -10   4  115.29    6.50
 -18 -10   4  110.49    6.20
 -18 -10   4  111.49    5.30
  18 -10   4  109.59    5.40
  18  10  -4  117.89    7.50
  18 -10   4  105.89    4.40
 -18 -10   2   45.30    4.10
 -18 -10   2   39.00    4.20
 -18  10  -2   48.50    3.90
 -18 -10   2   42.40    3.80
 -18  10  -2   36.60    4.30
  18  10  -2   48.80    6.50
  18 -10   2   48.00    4.50
  18 -10   2   45.40    3.20
  18  10  -2   42.70    4.60
 -18  10   0   65.59   48.20
 -18 -10   0   16.30    3.50
 -18  10   0   24.20    2.40
 -18 -10   0   21.80    3.40
 -18  10   0   21.90    3.40
 -18 -10   0   22.20    2.40
  18  10   0   25.40    3.00
  18  10   0   61.29   50.69
  18  10   0   28.00    3.90
  18  10   0   30.50    3.10
  18 -10   0  -21.00   42.30
  18 -10   0   26.90    3.30
 -18  10   2   42.50    3.40
 -18 -10  -2   41.10    5.20
 -18  10   2   43.10    3.70
 -18  10   2   48.00    4.20
  18 -10  -2   41.80    3.90
  18 -10  -2   48.30    3.10
  18 -10  -2   47.00    4.20
  18  10   2   41.40    3.50
  18 -10  -2   45.70    4.20
  18  10   2   38.30    4.60
 -18  10   4  113.89    5.10
 -18  10   4  105.69    6.00
 -18  10   4  117.29    5.60
 -18 -10  -4  104.89    5.60
 -18  10   4  111.69    6.10
  18 -10  -4  104.09    6.40
  18  10   4  110.79    4.90
  18 -10  -4  116.69    6.30
  18  10   4  120.79    5.90
  18 -10  -4  123.29    6.60
 -18  10   6   55.79    3.70
 -18  10   6   61.39    4.00
 -18  10   6   55.99    3.90
  18  10   6   63.89    4.00
  18 -10  -6   61.39    5.40
 -20 -10   6   10.20    2.00
 -20 -10   6   11.70    2.20
 -20 -10   6   13.80    2.40
  20  10  -6   10.70    3.50
  20  10  -6   10.80    3.00
  20 -10   6   11.10    2.00
 -20  10  -4   62.79    4.50
 -20 -10   4   63.39    4.70
 -20 -10   4   59.79    4.20
 -20 -10   4   66.59    5.60
 -20 -10   4   58.49    4.80
  20 -10   4   64.09    4.20
  20 -10   4   56.19    3.30
  20  10  -4   72.59    6.20
 -20 -10   2   30.10    2.80
 -20  10  -2   30.90    2.90
 -20 -10   2   29.90    4.00
 -20 -10   2   39.70    3.90
  20  10  -2   27.60    4.00
  20 -10   2   33.80    3.10
  20 -10   2   32.00    4.50
  20  10  -2   33.80    4.30
 -20 -10   0    1.60    2.50
 -20 -10   0    3.80    3.90
 -20  10   0    1.80    3.80
 -20  10   0    4.20    2.40
 -20 -10   0    2.70    1.70
 -20  10   0    2.80    1.60
  20  10   0   -0.10    2.60
  20  10   0    2.30    2.10
  20 -10   0    6.50    2.50
  20  10   0   -1.00    2.40
  20 -10   0    3.60    1.80
  20 -10   0   -0.40    2.30
 -20  10   2   31.40    2.90
 -20  10   2   28.80    3.00
 -20 -10  -2   32.70    3.00
  20 -10  -2   35.90    4.30
  20 -10  -2   32.80    3.50
  20  10   2   16.40    3.90
  20 -10  -2   37.70    3.80
  20  10   2   30.70    3.10
 -20  10   4   57.79    4.30
 -20  10   4   58.19    5.00
 -20  10   4   62.99    4.20
 -20 -10  -4   56.89    4.40
  20  10   4   63.49    3.70
  20 -10  -4   62.39    5.20
  20 -10  -4   58.29    5.10
 -20  10   6   12.40    2.70
 -20  10   6   13.20    1.90
 -20  10   6   14.70    2.90
 -20 -10  -6   19.20    4.30
  20  10   6   11.90    2.20
  20 -10  -6   15.40    3.60
 -22 -10   6    3.30    2.40
 -22 -10   6    5.00    1.80
 -22 -10   6    5.30    1.70
  22  10  -6   12.70    3.00
  22 -10   6    6.90    1.50
  22  10  -6    6.60    2.90
 -22 -10   4   46.20    4.30
 -22  10  -4   47.90    4.20
 -22 -10   4   45.40    3.80
 -22 -10   4   42.30    4.30
 -22 -10   4   49.90    4.20
  22 -10   4   58.39    5.00
  22  10  -4   40.00    4.20
  22  10  -4   51.89    4.70
  22 -10   4   53.89    3.10
 -22 -10   2   95.89    4.80
 -22 -10   2   91.89    5.80
 -22  10  -2  100.49    4.90
 -22 -10   2   99.09    8.00
  22  10  -2   86.99    6.40
  22 -10   2  102.29    4.70
  22  10  -2  108.39    6.80
  22  10  -2  105.29    6.00
  22 -10   2   98.89    7.50
 -22  10   0    1.90    1.60
 -22 -10   0    0.10    1.60
 -22  10   0   11.50    7.20
 -22 -10   0    2.80    6.00
 -22  10   0   -1.30    3.30
  22 -10   0    1.20    1.70
  22 -10   0    2.60    2.30
  22  10   0   -0.10    2.80
  22  10   0    4.90    2.20
  22  10   0    4.90    2.60
  22 -10   0    3.50    2.60
 -22 -10  -2   98.49   13.70
 -22  10   2   99.29    5.00
 -22  10   2   97.29    5.50
 -22 -10  -2   99.09    5.00
 -22  10   2   91.09    5.00
  22  10   2   99.69    5.00
  22 -10  -2  108.69    6.10
  22  10   2  104.49    6.90
  22 -10  -2   90.69    5.70
  22 -10  -2   94.19    5.80
 -22  10   4   47.80    4.10
 -22 -10  -4   48.10    4.00
 -22  10   4   50.99    3.70
  22 -10  -4   52.79    4.90
  22 -10  -4   54.69    4.60
  22  10   4   57.69    3.40
 -22  10   6    5.80    1.50
 -22 -10  -6    8.50    3.20
 -22  10   6    9.70    2.20
  22  10   6    5.40    1.60
  22 -10  -6    8.70    3.60
 -24 -10   6    1.30    1.70
 -24 -10   6    0.70    1.40
  24  10  -6   -2.60    2.30
  24  10  -6    3.80    2.90
  24 -10   6    1.60    1.20
 -24 -10   4   22.20    2.90
 -24  10  -4   23.90    2.60
 -24 -10   4   22.50    2.80
 -24 -10   4   24.50    2.60
  24 -10   4   21.70    2.60
  24  10  -4   17.70    3.10
  24  10  -4   16.00    2.90
  24 -10   4   28.40    2.50
 -24 -10   2    8.40    2.40
 -24  10  -2    5.60    1.90
 -24 -10   2    6.00    2.20
  24 -10   2    7.20    1.70
  24 -10   2    0.70    4.90
  24  10  -2    7.50    2.80
  24  10  -2   10.70    2.90
  24  10  -2    8.20    2.90
 -24 -10   0   42.50    3.40
 -24 -10   0   36.50    4.00
 -24  10   0   37.20    4.10
 -24  10   0   47.70    3.60
  24  10   0   42.70    3.60
  24  10   0   46.50    4.90
  24 -10   0   40.80    3.50
  24  10   0   42.30    4.30
  24 -10   0   43.30    4.60
  24 -10   0   40.40    3.60
 -24  10   2    7.50    2.10
 -24  10   2    3.10    2.20
 -24 -10  -2    5.00    1.90
 -24 -10  -2   11.20    5.50
  24  10   2   -5.00    3.70
  24  10   2    7.70    1.80
  24 -10  -2    6.10    2.20
  24 -10  -2    4.90    2.60
  24 -10  -2    6.20    2.70
 -24 -10  -4   20.10    2.50
 -24  10   4   21.70    2.30
  24 -10  -4   23.40    2.90
  24 -10  -4   20.90    3.40
  24  10   4   23.70    2.20
 -24  10   6    3.20    1.20
  24  10   6    1.10    1.40
  24 -10  -6   -1.70    3.30
  26 -10   6    0.30    1.10
 -26 -10   4   16.70    2.00
 -26  10  -4   16.20    2.20
 -26 -10   4   15.60    2.60
 -26 -10   4   12.00    2.50
  26 -10   4   19.00    1.80
  26  10  -4   16.20    2.60
  26 -10   4   19.10    2.30
  26  10  -4   11.50    3.00
 -26 -10   2  101.19    6.40
 -26 -10   2  108.89    5.00
 -26  10  -2  103.79    4.80
 -26 -10   2  111.09    5.60
  26  10  -2   95.19    5.70
  26  10  -2   83.99    5.90
  26 -10   2  102.49    4.60
  26  10  -2   97.69    6.30
 -26  10   0  113.09    5.00
 -26 -10   0   96.79    6.40
 -26 -10   0  100.79    4.90
 -26  10   0  107.29    6.40
  26 -10   0  106.59    5.30
  26 -10   0  107.89    6.90
  26  10   0  118.59    6.10
  26 -10   0  102.49    5.00
  26  10   0  109.79    5.30
  26  10   0   96.39    7.60
 -26 -10  -2  107.49    4.80
 -26  10   2  103.69    5.30
 -26  10   2  106.39    5.10
 -26 -10  -2  100.39    7.60
  26  10   2  107.99    4.90
  26 -10  -2   96.39    5.40
  26 -10  -2  100.19    6.50
  26 -10  -2   98.49    5.50
 -26 -10  -4   20.40    2.20
  26  10   4   18.30    1.80
  26 -10  -4   21.20    3.40
  26 -10  -4   18.70    2.50
  26  10   6    2.20    1.30
 -28  10  -4   17.90    2.00
 -28 -10   4   18.00    3.10
  28  10  -4   19.40    2.30
  28  10  -4   18.60    3.20
  28 -10   4   18.70    2.00
 -28 -10   2    2.00    2.70
 -28  10  -2    1.50    1.40
 -28 -10   2   -0.30    1.80
  28  10  -2    4.30    2.70
  28  10  -2    0.20    2.00
  28 -10   2    1.40    1.30
  28  10  -2    1.80    2.80
 -28 -10   0   88.39    5.70
 -28  10   0   90.49    5.40
 -28  10   0   87.29    4.40
 -28 -10   0   85.99    4.20
  28 -10   0   90.59    4.60
  28  10   0   80.29    5.00
  28 -10   0   85.29    4.40
  28  10   0   84.79    4.60
  28 -10   0   92.59    6.80
  28  10   0   87.09    7.80
 -28 -10  -2    3.40    5.10
 -28  10   2    1.10    2.20
 -28  10   2    1.80    1.60
 -28 -10  -2    1.50    1.50
  28 -10  -2    2.60    1.70
  28 -10  -2    3.20    2.10
  28 -10  -2    3.10    2.50
  28  10   2    0.50    1.40
 -28 -10  -4   18.70    2.00
  28 -10  -4   18.60    2.10
  28  10   4   18.70    1.50
  28  10   4   21.60    2.20
  28 -10  -4   17.60    3.20
 -30  10  -4    6.10    1.50
  30  10  -4    4.30    2.70
  30 -10   4    3.30    1.30
  30  10  -4    4.20    1.50
 -30  10  -2   35.50    2.90
 -30 -10   2   45.70    3.40
  30  10  -2   41.70    3.40
  30  10  -2   29.30    3.00
  30  10  -2   35.00    4.20
  30 -10   2   39.10    3.20
  30 -10   2   35.80    2.50
 -30  10   0    8.60    1.80
 -30 -10   0    9.20    1.70
 -30 -10   0   11.20    2.60
  30  10   0    8.70    3.40
  30  10   0   -2.00    6.00
  30  10   0    8.90    1.80
  30 -10   0    7.70    1.70
  30 -10   0    4.90    3.80
 -30 -10  -2   37.70    2.70
  30 -10  -2   29.60    2.70
  30 -10  -2   36.20    4.00
  30  10   2   36.50    2.60
 -30 -10  -4    1.80    2.40
  30  10   4    4.00    1.40
  30 -10  -4    5.50    2.70
 -32  10  -2    7.80    1.40
 -32 -10   2    7.00    1.50
  32 -10   2    5.60    1.10
  32 -10   2    6.10    1.70
  32  10  -2    7.20    1.60
  32  10  -2    8.60    4.20
  32  10  -2    4.40    2.30
 -32 -10   0    2.80    2.00
 -32  10   0    3.20    1.40
 -32 -10   0    1.20    1.40
  32 -10   0    9.80    5.70
  32 -10   0    1.00    1.20
  32  10   0    0.90    1.40
 -32 -10  -2    7.80    1.40
  32 -10  -2    3.70    2.90
  32 -10  -2    8.90    1.90
  32  10   2    8.70    1.30
  34 -10   0    0.50    1.10
  34  10   0   -0.20    1.20
  -1 -11   9    6.70    1.50
  -1 -11   9    5.20    1.80
   1 -11   9    7.40    1.90
  -1 -11   7   15.70    2.40
  -1 -11   7   17.80    3.00
  -1 -11   7   16.00    3.20
  -1 -11   7   12.60    3.00
   1 -11   7   15.60    3.00
   1 -11   7   13.40    3.10
   1 -11   7   15.90    2.50
   1 -11   7   17.30    2.60
  -1 -11   5   11.70    2.90
  -1  11  -5    2.90    3.00
  -1 -11   5    5.00    2.50
  -1  11  -5    6.60    1.60
  -1 -11   5    7.10    2.90
  -1 -11   5    7.70    2.20
   1 -11   5    6.60    3.10
   1 -11   5    5.50    3.30
   1  11  -5    6.70    1.40
   1  11  -5    9.00    2.90
   1 -11   5    4.90    2.40
  -1  11  -3  774.82   19.00
   1  11  -3  699.83   18.40
  -1  11  -1 3439.66   86.89
  -1  11  -1 3333.47   83.09
   1  11  -1 3476.65   86.79
   1  11  -1 3419.36   87.39
   1 -11   1 3524.75   86.49
  -1 -11  -1 3438.56   83.19
  -1  11   1 3456.45   83.09
  -1 -11  -1 3466.95   88.19
   1 -11  -1 3346.97   82.89
   1 -11  -1 3399.26   82.99
   1 -11  -1 3465.15   88.29
   1  11   1 3398.56   83.19
  -1 -11  -3  750.92   19.50
  -1 -11  -3  782.22   19.30
  -1  11   3  779.32   27.70
   1  11   3  739.43   26.40
   1 -11  -3  750.32   25.80
   1  11   3  756.82   26.60
   1 -11  -3  755.52   19.20
   1 -11  -3  762.52   19.10
  -1  11   5    7.90    2.20
  -1 -11  -5    8.50    1.50
  -1  11   5   11.10    2.60
  -1  11   5   -0.40    3.40
   1  11   5    7.20    2.10
   1 -11  -5    6.80    1.50
   1  11   5    5.00    2.50
  -1  11   7   12.00    3.70
  -1  11   7   15.50    2.60
  -1  11   7   17.20    2.30
   1  11   7   12.40    2.40
   1  11   7   11.70    2.00
  -1  11   9   11.70    1.60
  -1  11   9    9.70    1.30
   1  11   9    9.90    1.40
   1  11   9    9.00    2.90
  -3 -11   9    8.00    1.40
  -3 -11   9   11.30    1.60
  -3 -11   7  191.58    7.80
  -3 -11   7  193.78    7.30
  -3 -11   7  183.18    8.00
  -3 -11   7  160.88    9.60
   3 -11   7  185.18    7.80
  -3 -11   5   48.10    4.20
  -3  11  -5   48.00    4.30
  -3 -11   5   40.40    3.60
  -3  11  -5   53.79    3.10
  -3 -11   5   44.10    3.40
  -3 -11   5   47.80    4.30
   3  11  -5   49.80    2.70
   3 -11   5   43.10    3.80
   3 -11   5   46.50    4.90
  -3  11  -3    9.40    1.20
   3  11  -3    9.70    0.80
   3  11  -3   10.30    1.40
  -3  11  -1  449.76   16.50
  -3 -11   1  461.05   16.40
   3  11  -1  463.85   17.30
   3  11  -1  461.85   12.20
   3 -11   1  448.16   15.70
  -3  11   1  473.35   11.50
  -3  11   1  469.55   18.20
  -3 -11  -1  446.36   12.00
   3 -11  -1  457.65   17.40
   3 -11  -1  461.35   11.50
   3  11   1  451.75   17.60
   3  11   1  453.15   11.90
  -3 -11  -3   10.50    1.40
  -3  11   3    5.80    7.20
   3  11   3    4.70    6.80
   3  11   3    2.70    5.70
   3 -11  -3    5.60    6.00
  -3  11   5   50.89    4.40
  -3  11   5   46.50    4.30
  -3 -11  -5   49.20    3.00
  -3 -11  -5   43.90    4.00
  -3  11   5   50.89    3.90
   3  11   5   48.90    3.70
   3 -11  -5   45.80    2.80
   3  11   5   48.10    4.10
  -3  11   7  189.28    7.40
  -3  11   7  193.28    7.10
   3  11   7  169.28    8.60
   3  11   7  188.48    6.70
  -3  11   9    8.60    1.30
  -3  11   9   10.40    1.50
   3  11   9   10.90    1.40
  -5 -11   9   11.60    1.60
  -5 -11   9   11.90    1.40
  -5 -11   7   16.90    3.90
  -5 -11   7   20.00    4.40
  -5 -11   7   15.60    3.40
  -5 -11   7   12.20    4.20
   5 -11   7   10.70    3.90
   5 -11   7   15.10    2.40
   5 -11   7   18.20    2.40
   5 -11   7   12.30    3.30
  -5 -11   5   18.60    3.20
  -5  11  -5   15.50    3.80
  -5 -11   5   19.10    3.30
  -5 -11   5   14.30    2.70
   5 -11   5   16.60    2.40
   5 -11   5   17.20    4.20
   5 -11   5   17.20    4.20
   5  11  -5   17.90    1.70
  -5  11  -3  140.89    4.90
   5  11  -3  137.49   10.30
   5  11  -3  131.59    4.60
   5  11  -3  138.49    3.80
   5  11  -3  147.39   12.40
  -5 -11   1 8247.67  204.38
  -5  11  -1 8695.83  213.78
   5  11  -1 8473.65  214.58
   5  11  -1 8506.55  205.08
   5 -11   1 8423.56  212.48
  -5  11   1 8546.25  218.38
  -5 -11  -1 8449.15  208.28
  -5 -11  -1 8763.72  216.88
   5  11   1 8632.54  217.98
   5 -11  -1 8753.52  217.78
   5  11   1 8421.06  208.28
  -5 -11  -3  147.89    5.20
  -5  11   3   97.19   13.90
   5 -11  -3  142.09   14.40
   5 -11  -3  139.69    4.30
   5  11   3  144.39   12.40
  -5  11   5   13.20    2.60
  -5  11   5   15.80    2.50
  -5  11   5   13.70    3.20
  -5 -11  -5   11.60    1.80
   5  11   5   19.60    3.30
   5  11   5   14.90    2.20
   5 -11  -5   15.70    1.70
  -5  11   7   14.00    3.70
  -5  11   7   14.30    2.80
   5  11   7   16.30    2.60
   5  11   7   17.40    2.40
  -5  11   9    9.30    1.40
  -5  11   9    9.40    1.30
   5  11   9    7.00    1.50
  -7 -11   9   14.50    1.60
  -7 -11   9   10.20    1.90
  -7 -11   9   14.10    1.40
  -7 -11   7   39.50    3.80
  -7 -11   7   52.69    4.70
  -7 -11   7   54.49    3.90
   7 -11   7   50.99    4.00
   7 -11   7   49.80    6.90
   7 -11   7   51.29    4.50
   7 -11   7   43.90    3.50
  -7 -11   5  194.48    7.60
  -7 -11   5  196.28    8.00
  -7 -11   5  188.78    7.40
  -7 -11   5  199.98    8.20
  -7  11  -5  190.18    9.30
   7 -11   5  185.98    7.50
   7 -11   5  197.68    7.00
   7 -11   5  190.98    9.80
   7 -11   5  146.19   10.50
  -7  11  -3   83.39    9.60
  -7 -11   3   66.79   11.30
  -7  11  -3   80.59    3.80
   7  11  -3   77.29   12.70
   7 -11   3   82.79   10.00
   7  11  -3   81.89    3.20
   7  11  -3   79.29    2.60
  -7  11  -1  394.86   10.70
  -7 -11   1  389.36   10.10
  -7 -11   1  395.26   19.70
  -7  11  -1  404.96   20.00
  -7 -11   1  403.66   10.70
   7 -11   1  399.06   19.00
   7  11  -1  408.06   20.60
   7  11  -1  418.26   10.80
  -7 -11  -1  406.96   11.40
  -7  11   1  413.96   10.50
  -7  11   1  410.46   21.30
  -7 -11  -1  411.36   20.00
   7 -11  -1  412.26   10.60
   7  11   1  400.56   11.30
   7 -11  -1  446.16   21.20
   7  11   1  438.76   21.40
  -7  11   3  102.29   18.60
  -7 -11  -3   81.29    4.00
   7 -11  -3   81.39    2.90
   7 -11  -3   98.59   16.10
   7  11   3   81.69   11.40
  -7  11   5  193.98    7.40
  -7  11   5  201.28    7.80
  -7  11   5  189.18    7.80
  -7 -11  -5  204.78    7.10
  -7 -11  -5  189.38    9.90
   7 -11  -5  193.08    8.40
   7  11   5  196.78    7.60
   7 -11  -5  195.28    6.50
   7  11   5  196.48    6.80
   7  11   5  171.58    8.50
  -7  11   7   38.00    3.60
  -7  11   7   47.20    3.60
  -7  11   7   42.50    3.70
   7  11   7   45.50    3.30
   7  11   7   44.90    3.60
   7  11   7   48.60    3.80
  -7  11   9   14.30    1.40
  -7  11   9   14.70    1.50
  -9 -11   7   18.50    2.90
  -9 -11   7   14.70    2.80
  -9 -11   7   15.30    2.50
   9 -11   7   13.90    2.60
   9 -11   7   16.50    2.20
  -9 -11   5  227.08    8.40
  -9  11  -5  206.38   11.90
  -9 -11   5  220.08    8.80
  -9 -11   5  217.38    8.80
  -9 -11   5  219.38    8.20
   9 -11   5  225.28    7.70
   9 -11   5  220.38    8.10
  -9  11  -3   17.40    2.10
  -9 -11   3    8.80   13.40
   9  11  -3    8.60   14.00
   9 -11   3   11.10   10.00
   9  11  -3   16.70    1.20
  -9 -11   1  271.37    7.50
  -9  11  -1  242.98   18.60
  -9  11  -1  257.67    7.60
  -9 -11   1  242.68   18.20
   9 -11   1  263.67   17.70
   9  11  -1  256.27    7.50
   9  11  -1  244.08   18.80
  -9  11   1  265.67    7.00
  -9 -11  -1  255.87    7.90
  -9  11   1  259.37   19.60
  -9 -11  -1  247.48   18.00
   9  11   1  260.77   19.30
   9  11   1  242.28    7.90
   9 -11  -1  263.87    7.00
   9 -11  -1  281.27   19.00
  -9 -11  -3   13.10    2.20
  -9  11   3   12.30   16.00
   9 -11  -3   17.00   14.00
   9  11   3   11.20   11.40
   9 -11  -3   13.70    1.30
  -9  11   5  231.98    8.60
  -9  11   5  221.08    8.20
  -9 -11  -5  224.48   11.80
  -9  11   5  232.68    8.70
   9  11   5  227.18    8.20
   9 -11  -5  231.68    9.00
   9  11   5  227.48    7.50
   9 -11  -5  229.18    7.40
  -9  11   7   16.80    2.70
  -9  11   7   17.80    2.40
  -9  11   7   15.90    2.50
   9  11   7   12.60    2.80
   9  11   7   18.60    2.10
 -11 -11   7   28.60    3.20
 -11 -11   7   24.80    3.00
 -11 -11   7   27.10    3.00
  11  11  -7   20.70    4.90
  11 -11   7   24.70    2.40
 -11 -11   5  120.69    6.60
 -11 -11   5  124.39    6.50
 -11 -11   5  115.29    7.80
 -11 -11   5  117.79    6.30
 -11 -11   3   48.70   20.10
  11 -11   3   60.39   18.90
  11  11  -3   67.09    2.60
  11  11  -3   67.49   23.00
 -11 -11   1   75.39    3.30
 -11  11  -1   76.29    3.40
 -11 -11   1   57.59   13.60
 -11  11  -1   69.49   14.60
  11 -11   1   94.99   15.70
  11  11  -1   58.39   14.70
  11  11  -1   72.79    3.60
 -11 -11  -1   66.59    3.50
 -11  11   1   70.09    2.80
 -11  11   1   77.79   15.50
  11  11   1   80.69   15.80
  11 -11  -1   71.39    2.60
  11 -11  -1   85.19   14.90
 -11 -11  -3   69.39    4.70
 -11  11   3   67.69   24.60
  11 -11  -3   72.99    2.90
  11  11   3   25.90   23.50
  11  11   3   58.79   17.70
  11 -11  -3   65.69   21.70
 -11  11   5  126.99    7.70
 -11  11   5  120.19    6.70
 -11 -11  -5  108.39   10.90
  11  11   5  124.69    5.90
  11 -11  -5  123.09    6.70
  11 -11  -5  130.99    5.40
  11 -11  -5  115.89    8.80
  11  11   5  126.79    5.10
 -11  11   7   24.70    2.50
 -11  11   7   24.30    2.70
 -11  11   7   28.90    3.00
  11  11   7   23.30    2.90
  11  11   7   22.80    2.30
 -13 -11   7   23.30    2.70
 -13 -11   7   23.50    2.90
 -13 -11   7   25.30    2.70
  13 -11   7   28.70    2.50
  13  11  -7   25.80    4.70
 -13 -11   5   35.80    3.90
 -13 -11   5   37.20    4.20
 -13 -11   5   37.20    4.10
 -13 -11   5   42.90    3.80
  13 -11   5   41.20    3.50
 -13  11  -3    8.10    2.40
 -13 -11   3   14.20    2.70
 -13 -11   3  -25.90   26.20
 -13 -11   3   10.50    3.10
  13  11  -3   11.90   30.40
 -13  11  -1 1407.26   59.19
 -13 -11   1 1405.46   35.80
 -13 -11   1 1421.16   58.59
 -13  11  -1 1408.36   36.00
  13  11  -1 1426.66   59.49
  13 -11   1 1347.77   56.39
 -13 -11  -1 1391.16   36.50
 -13  11   1 1409.76   35.30
 -13  11   1 1476.75   61.19
 -13 -11  -1 1407.76   58.39
  13 -11  -1 1373.26   36.10
  13  11   1 1401.86   59.19
  13 -11  -1 1382.36   35.00
  13 -11  -1 1424.66   58.59
 -13  11   3   11.10    2.20
 -13 -11  -3   10.90    2.90
 -13  11   3    1.20   34.70
 -13  11   3    7.80    2.50
  13 -11  -3    8.70    1.30
  13  11   3   -1.30   24.70
  13 -11  -3   72.39   27.80
 -13  11   5   38.80    3.60
 -13  11   5   44.10    3.80
 -13  11   5   38.90    3.80
  13 -11  -5   37.70    5.00
  13 -11  -5   40.90    4.30
  13 -11  -5   40.20    3.40
  13  11   5   38.80    3.60
  13  11   5   45.80    3.50
 -13  11   7   25.50    2.50
 -13  11   7   36.30    3.30
 -13  11   7   23.10    2.60
  13  11   7   30.00    2.70
  13  11   7   28.50    2.60
 -15 -11   7   10.70    2.00
 -15 -11   7    5.80    2.00
 -15 -11   7    9.90    2.10
  15  11  -7   16.10    4.10
  15 -11   7    8.10    1.70
 -15 -11   5   22.00    3.20
 -15 -11   5   21.50    2.40
 -15 -11   5   20.20    3.00
 -15 -11   5   15.30    3.20
 -15 -11   5   15.00    3.60
  15  11  -5   22.70    5.20
  15 -11   5   18.90    2.50
 -15  11  -3   22.60    5.70
 -15 -11   3   18.20    2.90
 -15 -11   3   22.70    3.90
 -15  11  -3   16.30    3.50
 -15 -11   3   17.10    3.10
 -15 -11   3   20.00    3.20
  15  11  -3   27.70    5.20
  15 -11   3   17.50    2.20
  15 -11   3   21.60    4.70
 -15 -11   1  149.19    5.90
 -15 -11   1  122.19   28.30
 -15  11  -1  144.69    6.00
 -15  11  -1  156.08   33.60
  15 -11   1  111.69   26.50
  15 -11   1  140.09    6.30
  15  11  -1  147.39   31.00
 -15  11   1  155.98    5.60
 -15 -11  -1  146.89    6.60
 -15 -11  -1  134.39   30.40
 -15  11   1  151.88   29.30
  15 -11  -1  144.99    4.90
  15 -11  -1  167.48   28.80
  15  11   1  111.89   27.80
  15 -11  -1  149.39    6.10
 -15  11   3   23.30    2.90
 -15  11   3   19.70    3.60
 -15  11   3   24.00    2.80
 -15 -11  -3   15.60    3.80
 -15  11   3   19.60    3.60
  15 -11  -3   16.90    2.60
  15 -11  -3   19.30    3.50
  15  11   3   19.40    2.90
  15 -11  -3   18.10    1.90
 -15  11   5   23.00    2.90
 -15  11   5   22.60    3.10
 -15  11   5   20.00    2.90
  15 -11  -5   17.60    3.90
  15  11   5   18.10    2.50
  15 -11  -5   17.00    3.50
  15 -11  -5   19.00    3.70
  15  11   5   19.90    2.90
 -15  11   7    8.70    1.80
 -15  11   7    9.30    1.90
 -15  11   7    7.90    1.90
  15  11   7    7.10    2.00
  15  11   7    9.80    2.40
 -17 -11   7   59.09    3.70
  17  11  -7   55.09    5.20
  17 -11   7   50.59    3.10
 -17 -11   5   54.39    4.20
 -17 -11   5   51.09    3.50
 -17 -11   5   52.79    4.30
 -17 -11   5   43.90    4.20
  17 -11   5   49.10    3.70
  17  11  -5   43.30    5.20
 -17 -11   3   38.80    4.60
 -17 -11   3   36.10    3.60
 -17  11  -3   35.40    5.10
 -17 -11   3   37.70    3.90
 -17 -11   3   38.60    3.60
 -17  11  -3   33.50    3.30
  17 -11   3   41.00    3.10
  17  11  -3   36.70    4.80
 -17 -11   1  176.98    7.20
 -17  11  -1  181.48    7.60
 -17 -11   1  158.58    6.10
 -17  11  -1  158.08    6.20
  17 -11   1  177.58    6.50
  17 -11   1  181.68    7.30
  17  11  -1  166.48    8.70
 -17  11   1  160.58    7.20
 -17  11   1  171.08    6.20
 -17  11   1  160.48   44.40
 -17  11   1  165.28    6.80
 -17 -11  -1  172.18    7.80
  17  11   1  171.58    7.70
  17 -11  -1  171.08   42.10
  17  11   1  170.68    8.00
  17  11   1  151.78   46.00
  17 -11  -1  173.48    7.80
  17 -11  -1  176.18    5.80
 -17  11   3   50.59    4.60
 -17  11   3   43.30    6.30
 -17  11   3   48.30    4.50
 -17  11   3   42.90    3.80
 -17 -11  -3   44.10    6.00
 -17  11   3   43.10    4.00
  17 -11  -3   37.80    3.20
  17  11   3   37.70    3.40
  17 -11  -3   46.00    4.30
  17 -11  -3   41.90    4.10
  17  11   3   39.20    3.50
 -17 -11  -5   47.70    4.00
 -17  11   5   49.60    4.30
 -17  11   5   56.29    4.10
 -17  11   5   54.79    4.40
  17 -11  -5   51.29    4.40
  17 -11  -5   60.89    5.30
  17  11   5   50.39    4.30
  17  11   5   46.70    4.10
  17  11   5   42.80    3.30
 -17  11   7   57.69    3.40
 -17  11   7   55.99    4.20
 -17  11   7   58.29    3.30
  17  11   7   50.69    3.50
 -19 -11   7   34.20    2.80
 -19 -11   7   37.60    2.70
 -19 -11   7   32.60    3.00
  19  11  -7   29.40    4.50
  19 -11   7   37.40    2.60
 -19 -11   5   82.79    5.30
 -19  11  -5   75.19    5.90
 -19 -11   5   82.39    5.00
 -19 -11   5   75.79    4.80
  19  11  -5   82.79    6.80
  19 -11   5   83.39    4.60
 -19  11  -3   29.40    3.70
 -19 -11   3   24.50    3.30
 -19 -11   3   29.90    4.40
 -19 -11   3   23.60    3.20
  19 -11   3   28.00    2.40
  19  11  -3   23.10    4.00
 -19 -11   1   90.19    5.80
 -19 -11   1   90.99    4.50
 -19 -11   1   89.09    6.60
 -19  11  -1  108.59    7.20
 -19  11  -1  103.29    4.70
  19 -11   1  102.49    5.90
  19  11  -1   81.99    5.50
  19 -11   1   87.59    4.40
  19  11  -1   92.29    6.30
  19 -11   1   86.99    5.40
 -19 -11  -1   88.19    4.40
 -19 -11  -1   94.19    7.30
 -19  11   1   89.89    4.40
 -19  11   1   96.09    5.60
 -19  11   1   89.89    6.90
  19  11   1   85.89    6.10
  19 -11  -1   93.99    5.40
  19 -11  -1   99.59    5.50
  19 -11  -1   84.59    4.80
  19  11   1   87.39    6.60
  19  11   1   90.09    4.80
 -19 -11  -3   24.80    3.10
 -19  11   3   28.80    3.80
 -19  11   3   27.40    4.10
 -19  11   3   27.80    2.90
 -19  11   3   27.90    3.00
  19 -11  -3   23.60    2.80
  19 -11  -3   28.40    3.50
  19 -11  -3   25.40    3.50
  19  11   3   23.30    2.60
 -19  11   5   73.89    4.80
 -19 -11  -5   82.59    5.20
 -19  11   5   77.79    4.90
 -19  11   5   85.59    4.70
  19 -11  -5   76.09    5.60
  19  11   5   82.39    3.60
  19 -11  -5   84.09    6.00
  19  11   5   83.59    4.70
 -19  11   7   33.20    2.50
 -19  11   7   30.70    2.90
 -19  11   7   37.10    2.80
  19  11   7   34.00    2.90
 -21 -11   7    3.30    1.30
 -21 -11   7    6.80    1.60
 -21 -11   7    7.30    1.80
  21 -11   7    6.90    1.30
 -21 -11   5    4.00    2.00
 -21 -11   5   -2.60    2.60
 -21  11  -5    4.50    2.80
 -21 -11   5    2.80    2.00
  21  11  -5    5.50    3.00
  21  11  -5    1.40    2.50
  21 -11   5    3.30    1.60
 -21 -11   3  178.08    7.30
 -21 -11   3  184.18    7.50
 -21  11  -3  166.38    6.80
  21 -11   3  183.28    6.40
  21  11  -3  188.68    8.70
 -21  11  -1    8.80    4.80
 -21  11  -1   13.00    7.80
 -21  11  -1    7.20    2.40
 -21 -11   1    3.80    1.80
 -21 -11   1    3.10    5.60
 -21 -11   1    5.20    2.80
  21 -11   1    8.20    2.30
  21  11  -1    6.10    2.60
  21 -11   1    3.00    2.80
  21  11  -1    6.80    2.40
  21 -11   1    8.30    2.50
 -21  11   1    7.80    2.00
 -21  11   1    5.40    2.40
 -21 -11  -1    9.10    4.50
  21  11   1   12.40    3.00
  21  11   1    9.60    4.10
  21 -11  -1    7.50    2.50
  21  11   1    7.30    2.20
  21 -11  -1    6.80    2.10
 -21  11   3  183.98    6.80
 -21 -11  -3  183.28    6.80
 -21  11   3  166.58    7.90
 -21  11   3  172.68    8.10
 -21  11   3  183.18    7.10
  21 -11  -3  178.08    8.20
  21 -11  -3  176.48    7.80
  21  11   3  177.68    6.60
 -21  11   5    1.80    2.50
 -21  11   5    3.20    1.70
 -21 -11  -5    0.50    2.40
 -21  11   5    5.60    2.60
  21  11   5    1.30    1.80
  21 -11  -5    2.50    2.20
  21 -11  -5    5.00    2.80
 -21  11   7    2.90    1.20
 -21  11   7    6.50    2.10
  21  11   7    3.50    1.70
 -23  11  -5    5.90    2.50
 -23 -11   5    2.10    3.20
 -23 -11   5    5.00    2.10
 -23 -11   5    9.70    2.00
  23  11  -5   10.70    2.70
  23 -11   5    6.90    1.60
  23  11  -5    8.20    2.50
 -23 -11   3   36.20    3.30
 -23  11  -3   41.70    3.70
 -23 -11   3   39.00    3.90
 -23 -11   3   36.00    3.50
  23  11  -3   33.70    3.90
  23 -11   3   39.40    3.10
  23  11  -3   30.50    3.90
 -23 -11   1   29.30    3.70
 -23 -11   1   23.70    2.50
 -23  11  -1   23.40    4.70
 -23  11  -1   22.80    2.60
  23  11  -1   26.40    3.90
  23  11  -1   23.50    3.60
  23 -11   1   20.60    2.40
  23 -11   1   27.80    4.20
  23  11  -1   27.10    3.30
  23 -11   1   23.80    3.00
 -23 -11  -1   17.60    4.80
 -23 -11  -1   24.60    2.60
 -23  11   1   22.70    2.60
 -23  11   1   21.40    3.10
  23  11   1   20.70    4.90
  23  11   1   24.20    2.80
  23 -11  -1   21.90    3.50
  23 -11  -1   22.90    3.00
  23 -11  -1   23.60    2.90
  23  11   1   29.10    3.60
 -23  11   3   37.30    3.40
 -23  11   3   36.50    3.40
 -23 -11  -3   37.00    3.40
  23  11   3   36.70    3.20
  23 -11  -3   29.30    3.40
  23 -11  -3   24.80    4.30
  23 -11  -3   36.30    4.10
 -23 -11  -5    9.20    2.20
 -23  11   5    5.70    2.80
 -23  11   5    7.00    1.60
  23  11   5    4.10    1.70
  23 -11  -5    8.20    2.20
  23 -11  -5    7.90    2.90
 -25 -11   5    5.20    2.00
 -25 -11   5    6.30    1.80
 -25  11  -5    7.90    2.30
  25  11  -5    3.80    2.10
  25  11  -5    7.60    2.80
 -25 -11   3   61.79    4.30
 -25  11  -3   67.59    4.00
 -25 -11   3   59.79    4.90
 -25 -11   3   61.69    5.00
  25  11  -3   62.19    4.90
  25  11  -3   65.19    5.20
  25 -11   3   62.69    3.40
 -25 -11   1    9.50    2.70
 -25 -11   1   13.20    2.20
 -25  11  -1   16.30    2.30
 -25  11  -1   14.70    3.90
  25 -11   1   10.90    2.60
  25  11  -1   16.50    2.80
  25  11  -1   13.40    3.40
  25  11  -1   15.90    2.90
  25 -11   1   13.60    2.10
  25 -11   1   11.80    3.70
 -25  11   1   10.90    2.10
 -25 -11  -1   12.70    4.10
 -25 -11  -1   12.10    2.00
 -25  11   1   10.80    2.70
  25  11   1   10.50    5.90
  25 -11  -1   13.40    2.50
  25 -11  -1   10.30    2.50
  25 -11  -1   12.40    3.40
  25  11   1   11.70    2.20
  25  11   1   14.90    3.00
 -25  11   3   62.09    4.00
 -25 -11  -3   62.09    3.80
 -25  11   3   64.89    4.00
  25 -11  -3   66.09    4.50
  25 -11  -3   54.19    4.80
  25 -11  -3   63.59    5.20
  25  11   3   64.69    3.60
 -25  11   5    4.30    1.50
 -25 -11  -5    4.90    1.80
  25 -11  -5    3.30    2.60
  25  11   5    5.00    1.60
 -27  11  -5    7.20    2.00
 -27 -11   5    0.00    2.30
  27 -11   5    7.00    1.40
  27  11  -5    3.40    1.80
  27  11  -5    5.00    2.60
 -27  11  -3  158.18    5.90
 -27 -11   3  154.68    6.10
  27 -11   3  155.78    5.40
  27 -11   3  149.49    6.10
  27  11  -3  153.38    6.80
  27  11  -3  165.48    7.50
 -27  11  -1    4.70    3.50
 -27 -11   1   10.20    4.00
 -27 -11   1    8.00    2.60
 -27  11  -1   10.90    1.90
 -27 -11   1   11.50    1.90
  27 -11   1    7.30    1.80
  27  11  -1   12.90    2.40
  27 -11   1    6.10    4.00
  27  11  -1    6.90    2.40
  27  11  -1   12.30    3.40
 -27  11   1   13.90    2.70
 -27  11   1    7.00    1.90
 -27 -11  -1   11.00    1.90
 -27 -11  -1    6.20    3.40
  27 -11  -1   10.10    2.20
  27  11   1    6.90    1.80
  27 -11  -1    6.50    2.10
  27 -11  -1   11.10    3.10
  27  11   1   13.70    2.80
 -27 -11  -3  151.88    5.80
  27 -11  -3  146.39    7.30
  27  11   3  154.88    5.60
  27 -11  -3  159.78    6.30
  27 -11  -3  150.28    7.20
 -27 -11  -5    8.00    1.90
  27 -11  -5    6.90    2.80
  27  11   5    6.40    1.50
 -29  11  -3    8.60    1.70
  29 -11   3    8.50    1.80
  29  11  -3    6.30    2.90
  29 -11   3    5.70    1.30
 -29  11  -1   17.50    2.10
 -29 -11   1   19.40    2.20
 -29 -11   1   18.50    2.60
 -29  11  -1   18.20    4.70
  29  11  -1   14.10    2.50
  29  11  -1   21.60    2.60
  29 -11   1   22.20    5.30
  29  11  -1   17.70    3.90
  29 -11   1   19.10    2.10
 -29  11   1   20.70    2.30
 -29 -11  -1   23.30    3.70
 -29  11   1   19.60    2.70
 -29 -11  -1   19.90    2.10
  29  11   1   20.60    3.00
  29 -11  -1   17.90    3.50
  29 -11  -1   20.00    2.40
  29  11   1   18.70    2.20
  29 -11  -1   17.20    2.30
 -29 -11  -3    6.60    1.60
  29 -11  -3   10.20    2.90
  29 -11  -3    9.90    3.50
  29  11   3    7.40    1.50
 -31  11  -3    6.40    1.40
  31 -11   3    3.80    1.10
  31 -11   3    2.50    1.40
  31  11  -3    5.70    2.90
  31  11  -3    4.50    1.50
 -31  11  -1   34.50    2.70
 -31 -11   1   27.00    2.30
 -31 -11   1   31.20    2.80
  31  11  -1   30.60    2.70
  31  11  -1   40.30    3.20
  31 -11   1   34.90    2.50
  31 -11   1   35.70    2.80
  31  11  -1   17.10    4.70
 -31  11   1   32.20    3.00
 -31 -11  -1   35.30    3.70
 -31 -11  -1   37.10    2.60
  31 -11  -1   32.80    6.00
  31 -11  -1   35.20    3.00
  31  11   1   34.10    2.70
 -31 -11  -3    5.30    1.30
  31  11   3    5.80    1.10
  31 -11  -3    6.40    2.70
  31  11   3    5.30    1.50
 -33 -11   1    8.60    1.50
 -33  11  -1    4.70    1.40
  33 -11   1    8.10    1.20
  33  11  -1    4.80    1.70
 -33 -11  -1    5.20    3.30
 -33 -11  -1    3.90    1.30
  33  11   1    6.70    1.30
  33 -11  -1    6.60    2.60
   0 -12   8   43.50    3.80
   0 -12   8   43.90    3.20
   0 -12   8   38.10    3.80
   0 -12   8   31.20    3.70
   0 -12   6   -0.80    3.30
   0 -12   6    0.90    2.20
   0 -12   6    4.00    2.90
   0 -12   6    1.00    2.70
   0  12  -4  326.47    9.40
   0  12  -4  320.67    8.60
   0  12  -2    1.60    2.10
   0  12  -2    0.50    1.80
   0 -12   0 4022.80  103.39
   0  12   0 4173.88  103.69
   0  12   0 4079.79   99.19
   0  12   2    0.30    3.50
   0 -12  -2    0.90    0.50
   0 -12  -2    0.30    3.30
   0 -12  -2   -0.10    0.40
   0 -12  -4  324.77    9.20
   0  12   4  311.97   17.30
   0 -12  -4  328.07    9.10
   0  12   6   -0.20    1.70
   0 -12  -6   -1.00    2.20
   0  12   6    1.20    2.20
   0  12   6    0.80    3.40
   0  12   8   44.20    3.00
   0  12   8   43.90    3.30
  -2 -12   8    0.00    1.60
  -2 -12   8    1.00    2.30
  -2 -12   8   -0.20    1.90
   2 -12   8   -2.80    2.70
   2 -12   8    3.50    3.10
   2 -12   8    0.40    1.70
  -2 -12   6   35.30    3.90
  -2 -12   6   26.80    3.20
  -2 -12   6   34.90    3.90
   2 -12   6   30.40    3.70
   2 -12   6   31.30    3.20
   2 -12   6   28.40    4.00
   2 -12   6   28.30    2.80
  -2  12  -4  173.28    6.00
   2  12  -4  162.88    6.30
   2  12  -4  169.48    5.50
   2  12  -4  168.68    4.80
  -2  12  -2  889.01   23.30
  -2  12  -2  956.30   26.40
   2  12  -2  952.00   26.80
   2 -12   2  983.60   25.50
   2  12  -2  953.90   23.10
   2  12  -2  959.70   28.10
  -2 -12   0  566.74   14.20
  -2  12   0  546.35   13.90
  -2  12   0  586.84   19.30
   2 -12   0  539.55   18.60
   2  12   0  565.84   14.40
   2  12   0  560.44   18.50
   2 -12   0  565.74   13.80
   2  12   0  570.94   19.30
  -2  12   2  945.81   23.30
  -2  12   2  989.70   31.90
  -2 -12  -2  951.00   24.00
   2  12   2  978.60   30.10
   2 -12  -2  931.81   23.30
   2 -12  -2  952.90   30.10
   2  12   2  925.11   30.60
   2  12   2  936.31   23.80
   2 -12  -2  949.71   23.60
  -2  12   4  163.58   15.50
  -2 -12  -4  164.38    5.90
  -2  12   4  125.49   14.30
  -2 -12  -4  164.18    5.30
   2 -12  -4  170.08    5.20
   2  12   4  170.98   15.90
  -2  12   6   30.10    3.80
  -2  12   6   26.60    3.20
  -2 -12  -6   32.10    3.30
  -2  12   6   30.90    2.90
   2  12   6   34.00    3.00
   2  12   6   29.50    3.20
   2 -12  -6   27.00    2.90
   2  12   6   20.60    4.40
  -2  12   8   -0.30    1.30
  -2  12   8    1.40    2.80
  -2  12   8   -1.10    1.50
   2  12   8   -2.40    1.80
   2  12   8    1.00    1.30
  -4 -12   8   38.90    3.60
  -4 -12   8   43.40    4.00
  -4 -12   8   45.70    3.20
   4 -12   8   50.09    4.60
   4 -12   8   42.60    3.30
   4 -12   8   45.70    4.10
  -4 -12   6   39.70    3.50
  -4 -12   6   29.00    3.70
  -4 -12   6   42.20    4.10
  -4 -12   6   36.10    3.60
   4 -12   6   34.30    3.30
   4 -12   6   33.50    4.30
   4 -12   6   38.70    4.00
   4 -12   6   38.30    3.10
  -4  12  -4   57.69    3.50
   4  12  -4   53.99    2.70
   4  12  -4   39.00    4.10
   4  12  -4   52.89    2.10
  -4  12  -2  797.62   26.40
   4  12  -2  829.62   21.20
   4 -12   2  860.31   25.30
   4  12  -2  828.52   28.50
   4  12  -2  870.31   20.40
  -4  12   0 6312.27  160.48
  -4 -12   0 6272.27  152.58
  -4 -12   0 6169.08  159.58
  -4  12   0 6062.79  152.08
   4 -12   0 6625.14  160.08
   4  12   0 6247.18  160.58
   4  12   0 6347.56  152.58
  -4 -12  -2  830.92   20.90
  -4  12   2  838.72   30.20
   4  12   2  807.12   29.30
   4  12   2  804.12   20.80
   4  12   2  799.62   27.20
   4 -12  -2  791.82   28.50
   4 -12  -2  803.82   20.20
  -4  12   4   49.40   14.70
  -4 -12  -4   50.09    3.70
   4 -12  -4   36.20   11.50
   4 -12  -4   53.19    2.40
   4  12   4   32.10   10.50
  -4  12   6   35.10    3.70
  -4  12   6   42.40    3.70
  -4  12   6   36.90    3.60
  -4 -12  -6   30.80    3.30
   4 -12  -6   32.60    3.20
   4  12   6   40.80    3.50
   4  12   6   32.40    3.40
  -4  12   8   50.89    3.10
  -4  12   8   43.20    4.10
  -4  12   8   42.90    3.30
   4  12   8   52.29    3.00
   4  12   8   45.70    3.60
  -6 -12   8   22.00    2.60
  -6 -12   8   19.20    2.50
  -6 -12   8   23.00    2.30
   6 -12   8   16.60    2.30
   6 -12   8   19.30    2.40
  -6 -12   6   71.59    5.60
  -6 -12   6   60.49    5.00
  -6 -12   6   84.49    5.60
  -6  12  -6   48.20    6.30
  -6 -12   6   65.29    4.70
   6 -12   6   61.59    5.20
   6 -12   6   69.59    4.00
   6 -12   6   62.49    4.70
   6 -12   6   56.69    5.00
  -6  12  -4  324.17   10.40
   6  12  -4  322.37    8.40
  -6  12  -2   11.80    6.40
  -6 -12   2    5.40    5.30
  -6  12  -2    6.20    0.90
   6  12  -2    5.30    0.50
   6 -12   2   11.90    4.90
   6  12  -2    4.50    1.10
   6  12  -2   20.40    6.60
  -6 -12   0 9974.50  253.87
  -6 -12   0 9414.56  236.98
  -6  12   0 9939.71  248.88
   6  12   0 9753.82  237.68
   6 -12   0 9999.00  247.88
   6  12   2    6.00    1.20
   6  12   2    8.60    4.80
   6 -12  -2    4.30    0.60
   6  12   2    3.60    7.30
   6 -12  -2   -1.10    5.60
  -6 -12  -4  301.97   10.20
   6 -12  -4  316.97    8.80
  -6  12   6   71.69    4.90
  -6  12   6   72.99    5.20
  -6  12   6   64.99    4.40
  -6 -12  -6   57.29    5.20
   6  12   6   66.89    4.80
   6  12   6   67.79    4.10
   6 -12  -6   61.29    5.20
   6  12   6   67.09    5.40
  -6  12   8   27.10    2.60
  -6  12   8   18.80    2.50
  -6  12   8   20.20    2.20
   6  12   8   21.90    2.10
   6  12   8   23.50    3.40
  -8 -12   8   35.30    3.30
  -8 -12   8   38.70    3.50
  -8 -12   8   35.00    2.90
   8 -12   8   38.10    3.40
  -8 -12   6   35.10    3.50
  -8 -12   6   43.40    3.70
  -8 -12   6   42.20    4.00
  -8 -12   6   38.60    4.10
  -8  12  -6   35.50    4.70
   8 -12   6   43.40    3.60
   8 -12   6   47.20    4.50
   8 -12   6   37.40    5.40
  -8 -12   4   89.79    6.00
  -8  12  -4  105.79    5.50
  -8 -12   4  104.99    5.90
   8 -12   4   95.89    4.80
   8  12  -4  102.39    3.30
   8  12  -4   98.89   15.70
  -8 -12   2  173.38    4.90
  -8  12  -2  193.58   15.80
  -8 -12   2  160.58   16.10
   8  12  -2  167.88    5.50
   8  12  -2  195.08   16.60
   8  12  -2  187.48    4.80
  -8  12   0   33.00    8.30
  -8 -12   0   37.80    2.10
  -8  12   0   32.60    1.70
  -8 -12   0   37.50    8.10
   8 -12   0   37.70    7.90
   8 -12   0   32.90    1.40
   8  12   0   31.00    2.10
   8  12   0   35.70    8.80
  -8 -12  -2  175.98    6.10
  -8  12   2  180.48   17.70
   8  12   2  171.88   18.20
   8 -12  -2  179.78    5.10
   8 -12  -2  177.08   16.50
   8  12   2  158.18   13.90
  -8  12   4  101.89    5.60
  -8  12   4  101.19    5.60
  -8 -12  -4  117.89    5.90
  -8  12   4   90.39    5.60
  -8  12   4   78.49   26.10
   8 -12  -4  109.69    3.90
   8 -12  -4   88.19   20.80
  -8  12   6   41.50    3.90
  -8  12   6   49.80    4.40
  -8  12   6   41.40    3.90
  -8 -12  -6   50.89    5.60
   8 -12  -6   45.90    4.10
   8  12   6   35.20    3.60
   8  12   6   47.50    3.40
   8  12   6   37.30    3.80
  -8  12   8   41.10    2.80
  -8  12   8   31.30    2.70
  -8  12   8   41.20    3.00
   8  12   8   30.10    2.70
 -10 -12   8    2.70    1.50
 -10 -12   8    3.40    1.70
 -10 -12   8    0.40    1.50
  10 -12   8    2.00    1.70
 -10 -12   6    7.30    2.70
 -10 -12   6   11.50    2.40
 -10 -12   6    7.80    3.40
 -10 -12   6   13.50    2.90
 -10  12  -6   11.80    5.30
  10 -12   6   10.20    2.00
  10 -12   6    7.30    2.90
 -10  12  -4   27.20    3.60
 -10 -12   4   31.30    3.90
 -10 -12   4   34.30    3.70
 -10 -12   4   32.70    3.50
  10  12  -4   36.40    2.30
  10  12  -4   48.50   25.40
  10 -12   4   25.00    2.70
 -10  12  -2   29.50   11.60
 -10  12  -2   35.20    2.60
 -10 -12   2   44.90   15.50
  10 -12   2   38.20   11.20
  10  12  -2   29.70    2.50
  10  12  -2   34.20   12.70
 -10  12   0   31.40    1.90
 -10 -12   0   42.70   10.70
 -10  12   0   24.70   10.40
 -10 -12   0   31.00    2.20
  10  12   0   27.10   10.20
  10  12   0   27.80    2.60
  10 -12   0   30.30    1.50
  10 -12   0   42.70   10.30
 -10 -12  -2   36.00    2.90
 -10  12   2   14.80   12.50
  10 -12  -2   40.60    1.90
  10  12   2   40.30   14.60
  10 -12  -2   51.49   13.70
 -10  12   4   29.40    3.20
 -10 -12  -4   23.50    3.50
 -10  12   4    9.80   36.50
 -10  12   4   30.20    3.10
  10 -12  -4   31.80    2.30
  10  12   4   28.10    2.40
  10 -12  -4   38.90   28.90
 -10  12   6    6.10    2.40
 -10  12   6    5.30    2.10
 -10  12   6    6.50    2.30
 -10 -12  -6    3.60    3.70
  10  12   6    5.70    2.50
  10 -12  -6   12.70    4.90
  10  12   6    3.60    1.80
 -10  12   8    3.90    1.40
 -10  12   8    4.20    1.40
 -10  12   8    3.80    1.60
  10  12   8    3.60    1.60
 -12 -12   8   20.20    2.10
 -12 -12   8   16.80    2.10
 -12 -12   8   20.30    2.00
  12 -12   8   17.20    2.00
 -12 -12   6    3.80    2.10
 -12 -12   6    5.00    2.20
 -12 -12   6    4.20    3.80
 -12 -12   6    0.00    2.30
  12 -12   6    8.60    2.00
 -12 -12   4  158.98    6.40
 -12 -12   4  158.48    7.50
 -12 -12   4  162.08    7.10
 -12  12  -4  171.68    8.60
 -12 -12   4  166.98    7.30
 -12 -12   4  161.18    7.20
  12 -12   4  164.98    5.60
  12 -12   4  169.18    6.50
 -12 -12   2  909.61   23.30
 -12  12  -2  895.01   44.50
 -12 -12   2  916.61   46.40
 -12  12  -2  931.01   24.50
  12  12  -2  881.31   47.00
  12 -12   2  917.71   43.40
  12  12  -2  920.31   23.60
 -12 -12   0    5.70   12.00
 -12  12   0   13.80   12.70
 -12 -12   0    0.80    1.10
 -12  12   0    4.90    1.10
  12 -12   0   -3.40   11.20
  12 -12   0    2.60    0.70
  12  12   0    6.50   13.00
 -12 -12  -2  924.41   25.00
 -12  12   2  982.90   55.49
 -12 -12  -2  968.70   44.80
  12 -12  -2  906.41   23.20
  12 -12  -2  903.21   46.50
  12 -12  -2  890.81   24.40
  12  12   2  882.41   45.60
 -12  12   4  168.08    7.10
 -12 -12  -4  144.89    8.80
 -12  12   4  163.38    7.00
 -12  12   4  171.18    7.00
  12 -12  -4  173.48    5.80
  12  12   4  168.58    6.10
  12 -12  -4  171.98    8.80
  12 -12  -4  164.98    7.10
 -12  12   6    1.90    2.00
 -12  12   6    3.70    2.10
 -12  12   6    5.10    1.90
  12  12   6    6.00    2.30
  12  12   6    5.10    1.80
  12 -12  -6   12.30    4.40
 -12  12   8   19.60    1.90
 -12  12   8   20.10    1.90
 -12  12   8   17.50    1.90
  12  12   8   16.90    2.30
 -14 -12   8   11.00    1.80
 -14 -12   8   10.10    1.70
 -14 -12   8   11.10    1.60
  14 -12   8   11.60    2.50
 -14 -12   6   84.29    7.90
  14 -12   6  101.19    7.20
 -14 -12   4  105.79    6.00
 -14 -12   4  100.49    5.10
 -14 -12   4  106.89    5.90
 -14  12  -4   84.59    8.20
 -14 -12   4  103.79    6.10
 -14 -12   4  101.59    5.90
  14  12  -4   97.89    7.50
  14 -12   4  101.79    4.20
  14 -12   4  101.39    5.10
 -14 -12   2  951.80   25.50
 -14 -12   2  909.11   58.19
 -14  12  -2  972.90   26.90
  14 -12   2  970.90   59.09
  14  12  -2  998.80   62.69
  14  12  -2 1098.09   27.90
 -14  12   0  141.59   25.80
 -14 -12   0  177.58    6.80
 -14  12   0  185.08    6.30
 -14 -12   0  261.47   30.10
  14 -12   0  177.18    6.80
  14 -12   0  186.38    5.70
  14  12   0  147.99   26.10
  14 -12   0  176.08   23.50
 -14 -12  -2  969.00   26.60
 -14 -12  -2  924.11   57.49
 -14  12   2  923.01   57.99
  14  12   2  976.70   55.69
  14 -12  -2  962.40   24.60
  14 -12  -2  952.60   25.80
  14 -12  -2 1019.60   56.59
 -14 -12  -4  101.99    8.90
 -14  12   4   98.89    5.50
 -14  12   4   93.79    5.50
 -14  12   4   92.99    5.70
  14  12   4  101.59    4.80
  14 -12  -4   87.99    6.70
  14  12   4  100.59    4.50
  14 -12  -4  100.39    5.70
  14 -12  -4   99.89    4.40
 -14  12   6   93.19    6.50
  14 -12  -6   92.29    7.60
  14  12   6   93.89    5.40
  14  12   6   96.29    4.60
 -14  12   8    8.90    1.50
 -14  12   8   10.20    1.50
 -14  12   8   11.20    1.60
 -16 -12   8   14.40    1.60
 -16 -12   8   19.10    1.70
 -16 -12   8   16.60    2.60
  16 -12   8   14.80    1.70
 -16 -12   6   15.90    2.60
 -16 -12   6   13.80    2.70
 -16 -12   6   13.00    2.40
  16  12  -6    8.50    5.60
  16 -12   6   18.10    2.20
 -16 -12   4   32.40    3.60
 -16 -12   4   33.20    4.20
 -16 -12   4   27.20    3.40
 -16 -12   4   34.80    3.80
 -16  12  -4   30.10    3.80
 -16 -12   4   31.50    3.30
  16 -12   4   31.00    2.80
  16 -12   4   35.70    3.30
  16  12  -4   26.20    4.80
 -16 -12   2  215.98    7.70
 -16  12  -2  206.38    7.40
 -16 -12   2  208.38    7.20
 -16 -12   2  213.88    8.40
 -16  12  -2  216.28    8.70
  16 -12   2  198.28    8.90
  16  12  -2  151.88   44.20
  16 -12   2  212.88    8.40
  16  12  -2  210.28    9.60
 -16 -12   0   55.79   30.00
 -16  12   0   49.80   30.40
 -16  12   0  114.79    5.20
 -16 -12   0  104.69    5.50
  16  12   0  138.69   34.30
  16 -12   0  105.79   29.30
  16 -12   0  109.79    5.40
 -16  12   2  202.88    7.60
 -16 -12  -2  214.18    9.30
 -16  12   2  211.48    7.30
  16 -12  -2  166.68   43.70
  16 -12  -2  217.38    6.80
  16 -12  -2  215.28    8.10
 -16  12   4   31.50    3.40
 -16  12   4   33.20    3.50
 -16  12   4   33.80    3.30
  16  12   4   34.50    3.00
  16 -12  -4   34.30    3.10
  16 -12  -4   29.70    3.60
  16 -12  -4   30.90    3.90
 -16  12   6   16.00    2.50
 -16  12   6   20.00    2.60
 -16  12   6   15.70    2.40
  16  12   6   17.00    2.50
  16  12   6   15.90    2.40
  16 -12  -6   13.90    4.00
 -16  12   8   15.70    1.50
 -16  12   8   15.20    1.60
 -16  12   8   17.20    1.90
 -18 -12   6  101.39    5.20
 -18 -12   6   87.19    4.80
 -18 -12   6   96.89    5.00
  18  12  -6   96.09    7.80
  18 -12   6   94.29    4.40
  18  12  -6   96.99    6.10
 -18 -12   4  123.99    6.30
 -18  12  -4  105.09    5.80
 -18 -12   4  105.69    5.40
 -18 -12   4  105.59    5.80
 -18 -12   4  101.79    6.50
  18 -12   4  105.99    4.30
  18 -12   4  117.49    5.40
  18  12  -4  110.99    7.60
 -18  12  -2  170.78    8.90
 -18 -12   2  162.88    7.40
 -18 -12   2  170.88    8.00
 -18 -12   2  172.68    6.40
 -18  12  -2  174.88    6.40
  18  12  -2  165.38    8.40
  18  12  -2  170.18    9.10
  18 -12   2  173.18    9.90
  18 -12   2  173.98    6.20
 -18  12   0   72.19    3.90
 -18 -12   0   48.80    4.70
 -18  12   0  125.99   51.79
 -18  12   0   65.09    5.30
 -18 -12   0   79.49    5.70
 -18  12   0   67.59    6.00
 -18 -12   0   71.39    3.90
  18  12   0   72.39    5.80
  18 -12   0   68.39    4.70
  18 -12   0   73.99    5.00
  18 -12   0   45.40   45.40
  18 -12   0   65.89    4.10
  18  12   0  103.59   51.99
 -18  12   2  173.98    6.80
 -18 -12  -2  184.28   14.80
 -18  12   2  182.68    7.10
 -18  12   2  169.78    6.50
  18 -12  -2  169.48    6.20
  18  12   2  188.48    6.60
  18 -12  -2  173.28    7.60
  18 -12  -2  181.28    7.50
  18 -12  -2  151.58    8.20
 -18  12   4  103.19    5.90
 -18  12   4  108.59    5.40
 -18  12   4  115.99    6.00
  18  12   4  111.49    5.60
  18  12   4  112.99    4.90
  18 -12  -4  110.69    6.30
  18 -12  -4  121.29    6.30
  18 -12  -4  116.09    6.50
 -18  12   6   94.69    4.60
 -18  12   6   92.99    4.80
 -18  12   6   92.19    4.70
  18  12   6   96.79    4.70
  18 -12  -6   92.09    6.70
 -20 -12   6   62.39    5.00
 -20 -12   6   59.89    3.90
 -20 -12   6   56.99    3.70
  20  12  -6   57.19    4.70
  20 -12   6   60.09    3.50
  20  12  -6   61.09    5.30
 -20 -12   4  136.79    6.60
 -20 -12   4  128.09    6.10
 -20 -12   4  123.09    5.70
 -20 -12   4  122.39    6.90
 -20  12  -4  126.99    6.00
  20  12  -4  130.99    7.50
  20 -12   4  134.49    5.80
  20 -12   4  125.39    4.80
 -20  12  -2    3.50    1.90
 -20 -12   2    5.60    3.50
 -20 -12   2    3.70    2.10
  20  12  -2    3.40    3.80
  20 -12   2   -4.40    3.40
 -20 -12   0   45.10    3.50
 -20 -12   0   33.90    5.00
 -20 -12   0   49.50    5.50
 -20  12   0   37.30    3.30
 -20  12   0   38.70    3.80
 -20  12   0   40.40    5.10
  20 -12   0   39.50    3.60
  20  12   0   38.00    4.00
  20 -12   0   40.40    4.10
  20 -12   0   41.90    3.60
  20  12   0   40.30    3.60
  20  12   0   44.30    4.40
 -20 -12  -2    4.20    1.80
 -20  12   2    3.80    2.00
 -20  12   2    6.30    2.10
 -20  12   2    0.80    3.30
  20 -12  -2    2.50    2.20
  20 -12  -2    5.20    2.80
  20  12   2    6.50    3.60
 -20  12   4  119.99    5.40
 -20  12   4  124.19    6.20
 -20  12   4  113.89    6.20
 -20 -12  -4  117.99    5.70
  20  12   4  125.49    5.00
  20 -12  -4  123.39    6.50
  20 -12  -4  119.99    6.90
 -20  12   6   64.19    3.90
 -20  12   6   55.89    5.10
 -20  12   6   58.19    3.40
 -20 -12  -6   57.19    4.20
  20 -12  -6   55.79    5.20
  20  12   6   64.49    3.90
 -22 -12   6    8.80    1.90
 -22 -12   6    7.20    2.40
 -22 -12   6    5.30    1.70
  22  12  -6   11.10    3.00
  22 -12   6    8.80    1.60
  22  12  -6    8.70    2.80
 -22 -12   4   15.30    2.60
 -22  12  -4   14.90    2.50
 -22 -12   4   13.00    2.30
 -22 -12   4   17.40    3.70
 -22 -12   4   11.80    2.60
  22 -12   4   16.80    1.90
  22  12  -4   15.70    3.20
  22  12  -4   18.70    3.10
  22 -12   4   20.10    2.40
 -22 -12   2   28.00    3.60
 -22 -12   2   29.60    2.80
 -22  12  -2   27.30    2.90
  22 -12   2   30.10    2.80
  22  12  -2   33.90    4.10
  22 -12   2   30.20    4.60
  22  12  -2   28.50    4.00
  22  12  -2   29.60    3.70
 -22 -12   0    5.80    1.70
 -22  12   0    6.90    1.90
 -22  12   0  -10.40   10.20
 -22 -12   0    4.80    3.20
  22 -12   0    5.90    2.70
  22  12   0    4.90    3.00
  22 -12   0    2.90    1.80
  22  12   0    5.30    2.80
  22 -12   0    4.90    2.30
  22  12   0    3.70    2.20
 -22 -12  -2   27.30    2.80
 -22  12   2   29.30    2.90
 -22  12   2   29.70    2.90
 -22  12   2   27.40    3.20
 -22 -12  -2   24.20    6.70
  22  12   2   31.30    4.20
  22 -12  -2   29.50    3.40
  22  12   2   31.40    2.90
  22 -12  -2   27.50    3.60
  22 -12  -2   31.90    3.50
 -22  12   4   17.00    3.30
 -22  12   4   18.20    2.30
 -22 -12  -4   13.20    2.40
  22 -12  -4   15.60    3.30
  22 -12  -4   18.60    2.90
  22  12   4   16.70    2.10
 -22  12   6    9.30    2.40
 -22  12   6    8.80    2.60
 -22  12   6    6.00    1.40
 -22 -12  -6   10.10    3.10
  22  12   6    8.00    1.70
  22 -12  -6    7.70    3.30
 -24 -12   6   -0.30    1.60
  24  12  -6   -0.20    2.80
  24  12  -6    3.70    2.50
  24 -12   6    1.40    1.10
 -24 -12   4  209.08    7.10
 -24  12  -4  202.88    7.20
 -24 -12   4  193.68    7.10
 -24 -12   4  198.88    7.60
  24 -12   4  196.98    6.20
  24  12  -4  203.08    8.70
  24 -12   4  207.28    7.30
  24  12  -4  193.08    8.20
 -24  12  -2  106.29    4.90
 -24 -12   2  108.29    6.00
 -24 -12   2   95.69    5.00
  24 -12   2  104.39    8.50
  24  12  -2  103.99    6.30
  24  12  -2  102.89    6.20
  24  12  -2  106.29    6.20
  24 -12   2  103.39    4.70
 -24  12   0   45.50    4.40
 -24 -12   0   52.49    3.60
 -24  12   0   53.79    3.60
 -24 -12   0   52.59    5.20
  24 -12   0   50.69    4.30
  24  12   0   47.40    4.00
  24  12   0   52.79    5.10
  24 -12   0   46.60    3.90
  24  12   0   54.89    5.00
  24 -12   0   56.29    5.30
 -24  12   2  109.59    5.20
 -24 -12  -2   91.79    7.40
 -24  12   2  106.69    5.50
 -24 -12  -2  106.19    5.00
  24 -12  -2  103.09    5.50
  24  12   2  106.59    4.90
  24 -12  -2  111.79    6.50
  24 -12  -2  102.19    5.70
  24  12   2   95.39    7.30
 -24 -12  -4  211.88    7.20
 -24  12   4  194.48    7.00
  24 -12  -4  202.08    7.80
  24  12   4  203.38    6.70
  24 -12  -4  233.38   10.40
 -24 -12  -6    4.20    4.90
 -24  12   6    2.40    1.20
  24 -12  -6    2.80    3.70
  24  12   6    1.70    1.40
  26 -12   6   16.70    1.50
 -26 -12   4    7.00    2.30
 -26 -12   4    0.60    1.50
 -26  12  -4    5.00    1.80
 -26 -12   4    5.00    2.60
  26 -12   4    6.30    1.60
  26  12  -4    7.40    2.60
  26  12  -4    0.70    2.10
 -26  12  -2   12.30    2.00
 -26 -12   2    7.30    3.10
 -26 -12   2    8.50    2.50
 -26 -12   2   10.80    2.50
  26 -12   2    7.00    1.60
  26  12  -2    8.00    2.80
  26  12  -2    9.30    2.50
  26  12  -2   13.70    3.20
  26 -12   2   11.10    6.90
 -26  12   0   82.29    4.40
 -26 -12   0   74.69    6.00
 -26  12   0   81.29    7.00
 -26 -12   0   86.89    4.40
  26 -12   0   81.49    6.20
  26  12   0   86.79    4.80
  26 -12   0   76.19    4.50
  26  12   0   88.29    5.60
  26  12   0   87.09    7.40
  26 -12   0   82.09    4.90
 -26  12   2   12.60    2.40
 -26 -12  -2    2.10    5.00
 -26  12   2   12.80    2.40
 -26 -12  -2   13.30    2.00
  26  12   2   12.80    2.00
  26 -12  -2    8.20    2.20
  26 -12  -2   11.40    2.40
  26 -12  -2   10.90    2.80
 -26 -12  -4    5.80    1.70
  26 -12  -4    3.50    1.70
  26  12   4    4.50    1.40
  26 -12  -4    1.20    2.60
  26  12   6   15.20    1.60
 -28 -12   4   26.10    2.90
 -28  12  -4   22.30    2.20
  28  12  -4   28.00    3.40
  28 -12   4   26.40    2.50
  28  12  -4   26.20    2.60
 -28  12  -2   38.40    3.00
 -28 -12   2   25.60    4.00
 -28 -12   2   30.70    3.30
 -28 -12   2   32.10    3.10
  28 -12   2   40.20    3.60
  28 -12   2   39.00    2.80
  28  12  -2   35.40    4.10
  28  12  -2   31.60    3.30
  28  12  -2   40.00    3.80
 -28  12   0  153.18    6.00
 -28 -12   0  160.78    5.90
 -28  12   0  153.78    6.80
 -28 -12   0  149.59    7.20
  28  12   0  147.09    6.10
  28 -12   0  151.48    5.90
  28 -12   0  147.89    7.90
  28 -12   0  148.49    6.00
  28  12   0  151.78    6.60
  28  12   0  155.98    9.10
 -28  12   2   40.00    3.30
 -28 -12  -2   40.70    3.10
 -28 -12  -2   30.60    5.50
 -28  12   2   26.50    2.80
  28 -12  -2   37.80    3.20
  28  12   2   40.40    3.00
  28 -12  -2   36.20    4.00
  28 -12  -2   37.20    3.30
 -28 -12  -4   30.70    2.50
  28 -12  -4   20.50    3.20
  28  12   4   23.20    2.40
  28  12   4   24.50    1.70
 -30  12  -4    3.00    1.50
  30 -12   4    5.00    1.60
  30  12  -4    4.50    1.50
  30  12  -4    5.50    2.80
 -30 -12   2    4.40    2.20
 -30  12  -2    3.90    1.90
  30 -12   2    4.70    1.30
  30  12  -2    6.10    2.60
  30 -12   2    6.50    1.80
  30  12  -2    5.40    3.30
  30  12  -2    5.00    2.30
 -30 -12   0   38.40    2.80
 -30 -12   0   36.20    3.40
 -30  12   0   35.80    2.90
  30  12   0   31.50    2.80
  30 -12   0   35.90    4.50
  30 -12   0   36.30    3.40
  30 -12   0   33.70    2.90
 -30 -12  -2    1.90    8.00
 -30 -12  -2    4.70    1.50
  30 -12  -2    6.20    2.00
  30  12   2    4.50    1.50
  30 -12  -2    5.20    2.70
  30  12   4    3.60    1.40
  30 -12  -4    3.40    2.60
 -32  12  -2   11.90    1.60
 -32 -12   2   11.90    1.60
  32 -12   2   13.40    1.50
  32  12  -2    7.00    4.20
  32  12  -2   12.40    1.80
  32  12  -2   15.40    2.50
  32 -12   2   14.60    1.90
 -32 -12   0    4.40    2.10
 -32  12   0    0.50    1.30
 -32 -12   0    1.40    1.40
  32  12   0    1.40    1.40
  32 -12   0   -2.00    5.00
  32 -12   0    1.00    1.20
 -32 -12  -2   11.40    1.50
  32 -12  -2   12.50    2.90
  32  12   2   14.50    1.50
  32 -12  -2   12.40    1.90
 -34  12   0    9.40    2.90
  34 -12   0    6.20    1.20
  34  12   0    6.60    1.40
  -1 -13   9    9.60    1.90
  -1 -13   9    8.60    1.50
   1 -13   9    7.70    2.10
  -1 -13   7   64.69    5.20
  -1 -13   7   62.59    5.00
  -1 -13   7   64.59    4.30
   1 -13   7   71.39    6.10
   1 -13   7   67.29    5.10
   1 -13   7   59.29    5.30
   1 -13   7   65.49    4.40
  -1 -13   5   46.60    4.30
  -1  13  -5   52.19    5.20
  -1 -13   5   40.70    4.10
  -1  13  -5   47.80    2.80
  -1 -13   5   33.80    3.80
   1 -13   5   36.90    3.90
   1 -13   5   41.40    4.10
   1 -13   5   43.40    3.60
   1  13  -5   42.20    2.60
   1 -13   5   46.30    4.40
   1  13  -5   51.89    5.00
   1  13  -3   80.49    2.50
  -1  13  -1  112.39    6.40
  -1  13  -1   95.29    2.70
   1 -13   1  108.59    6.00
   1  13  -1  113.79    6.30
   1  13  -1  102.79    6.60
  -1  13   1  115.09    3.30
  -1 -13  -1  113.39    7.20
  -1  13   1  112.99    7.60
  -1 -13  -1  113.29    3.40
   1 -13  -1  102.69    7.00
   1 -13  -1  112.99    3.20
   1  13   1  116.09    7.50
   1 -13  -1  109.99    3.10
   1  13   1  104.99    3.70
  -1  13   3   66.79    9.70
  -1 -13  -3   78.69    2.80
  -1 -13  -3   72.49    3.00
   1 -13  -3   74.89    8.60
   1  13   3   67.19    9.20
   1  13   3   72.59    9.00
   1 -13  -3   73.69    2.70
   1 -13  -3   75.49    2.70
  -1  13   5   43.20    3.90
  -1 -13  -5   46.40    2.90
  -1  13   5   38.40    4.30
  -1  13   5   42.00    3.80
   1  13   5   48.80    3.70
   1  13   5   45.20    3.80
   1 -13  -5   48.20    2.90
  -1  13   7   69.39    4.20
  -1  13   7   68.09    4.50
   1  13   7   64.59    4.10
   1  13   7   67.99    4.40
   1  13   7   57.89    5.70
  -1  13   9   13.30    1.70
  -1  13   9   11.50    1.40
   1  13   9    8.40    1.30
  -3 -13   9    3.00    1.50
  -3 -13   9    2.90    1.30
  -3 -13   7   30.70    4.80
  -3 -13   7   25.00    3.30
  -3 -13   7   35.20    3.90
  -3 -13   7   35.30    3.70
   3 -13   7   35.40    5.30
   3 -13   7   40.80    5.00
  -3 -13   5    4.30    2.60
  -3 -13   5    5.30    2.70
  -3  13  -5    5.30    1.60
  -3  13  -5    0.40    3.70
  -3 -13   5    9.20    2.40
   3  13  -5    4.20    1.40
   3 -13   5   -0.50    3.20
   3 -13   5    4.60    1.90
  -3  13  -3  589.84   15.70
   3  13  -3  614.54   16.10
   3  13  -3  590.94   18.50
   3  13  -3  585.44   14.60
   3  13  -3  578.54   15.50
  -3  13  -1 1039.20   26.60
  -3  13  -1 1041.90   32.30
   3  13  -1 1151.38   33.80
   3  13  -1 1088.29   32.00
   3  13  -1 1113.89   27.00
   3 -13   1 1056.79   31.60
  -3 -13  -1 1105.69   27.40
  -3  13   1 1132.99   26.90
  -3  13   1 1076.49   34.80
   3  13   1 1094.99   27.40
   3  13   1 1105.29   33.40
   3 -13  -1 1100.59   34.00
   3 -13  -1 1061.99   26.90
   3  13   1 1081.99   34.30
  -3  13   3  564.04   26.20
  -3 -13  -3  597.44   15.90
   3  13   3  574.74   23.30
   3 -13  -3  587.44   24.00
   3 -13  -3  612.84   15.20
  -3  13   5    6.20    2.10
  -3  13   5    5.90    2.40
  -3  13   5    4.90    2.90
  -3 -13  -5    2.00    3.10
  -3 -13  -5    2.30    1.40
   3  13   5    2.70    2.60
   3  13   5    4.80    1.90
   3 -13  -5    6.60    1.40
  -3  13   7   31.30    5.30
  -3  13   7   37.00    3.50
  -3  13   7   33.00    3.60
   3  13   7   38.70    3.50
  -3  13   9    3.40    1.10
  -3  13   9    1.90    1.30
   3  13   9    1.60    1.20
  -5 -13   9    2.30    1.20
  -5 -13   9    5.10    3.40
  -5 -13   9    0.90    1.40
  -5 -13   7   71.29    5.40
  -5 -13   7   72.79    5.50
  -5 -13   7   67.59    4.90
  -5 -13   7   67.49    5.20
   5 -13   7   64.69    3.90
   5 -13   7   69.29    4.30
   5 -13   7   57.59    5.50
   5 -13   7   67.59    6.10
  -5  13  -5    1.40    3.50
  -5 -13   5    2.70    2.30
  -5 -13   5    0.90    2.50
  -5 -13   5    3.30    2.30
  -5 -13   5   -0.20    2.40
   5 -13   5    3.90    1.90
   5 -13   5    9.60    3.90
   5 -13   5    1.60    3.90
  -5  13  -3  217.68    6.80
   5  13  -3  211.98    5.40
   5  13  -3  209.58    6.50
   5  13  -3  203.58   12.30
   5  13  -3  196.68   14.00
  -5 -13   1 2736.33   68.29
  -5 -13   1 2757.82   67.69
  -5  13  -1 2834.62   77.19
   5  13  -1 2831.72   68.59
   5  13  -1 2827.62   78.29
   5 -13   1 2816.82   76.09
  -5  13   1 2691.33   77.59
  -5 -13  -1 2737.83   67.39
   5 -13  -1 2755.22   76.39
   5  13   1 2806.32   77.49
   5 -13  -1 2791.32   66.69
   5  13   1 2728.33   67.29
   5  13   1 2681.53   75.19
  -5 -13  -3  218.98    7.10
  -5  13   3  245.08   18.90
   5 -13  -3  192.28   16.40
   5  13   3  220.98   15.40
   5 -13  -3  213.98    6.20
  -5  13   5    3.40    2.10
  -5  13   5    1.40    2.60
  -5 -13  -5    1.10    1.10
  -5  13   5    5.30    2.30
   5 -13  -5   -0.10    1.30
   5  13   5    8.10    3.60
   5  13   5    6.40    2.80
   5  13   5   -1.30    1.70
  -5  13   7   67.19    4.90
  -5  13   7   69.59    5.00
  -5  13   7   69.39    4.40
   5  13   7   61.09    4.40
   5  13   7   68.89    3.90
  -5  13   9    2.90    1.20
  -5  13   9    2.60    1.00
   5  13   9    2.40    1.30
  -7 -13   9    0.10    1.30
  -7 -13   9    2.70    1.20
  -7 -13   9    2.90    1.70
  -7 -13   7   16.30    3.00
  -7 -13   7   19.90    3.70
  -7 -13   7   13.80    2.80
  -7 -13   7   14.20    2.50
   7 -13   7   15.70    2.20
   7 -13   7   13.60    2.50
   7 -13   7   11.50    4.30
   7 -13   7   11.90    4.70
  -7  13  -5   92.29    7.80
  -7 -13   5   96.79    6.00
  -7 -13   5   86.49    5.70
  -7 -13   5   91.19    5.20
  -7 -13   5   86.49    5.30
   7 -13   5   85.79    6.50
   7 -13   5   97.69    6.00
   7 -13   5   98.59    4.60
   7 -13   5   98.49    7.70
  -7  13  -3  116.09    4.60
  -7  13  -3   92.09   10.90
   7  13  -3  107.29    3.10
   7 -13   3  114.19   10.80
   7  13  -3  114.19    4.30
   7  13  -3   95.49   14.00
  -7  13  -1 2331.17   56.19
  -7  13  -1 2284.77   67.79
  -7 -13   1 2272.47   67.49
  -7 -13   1 2320.07   56.19
  -7 -13   1 2054.89   55.59
   7  13  -1 2383.96   69.29
   7  13  -1 2281.57   56.29
   7 -13   1 2378.66   66.89
  -7 -13  -1 2304.47   57.59
  -7 -13  -1 2377.96   68.89
  -7  13   1 2349.17   70.79
  -7  13   1 2311.17   56.59
   7  13   1 2288.37   57.49
   7 -13  -1 2363.16   69.59
   7  13   1 2271.27   69.69
   7 -13  -1 2335.17   56.69
  -7 -13  -3  120.69    5.00
  -7  13   3  130.89   20.10
   7 -13  -3  117.19    3.80
   7 -13  -3   85.49   14.10
   7  13   3  112.09   13.20
   7  13   3  100.29   17.00
  -7  13   5   93.79    5.50
  -7  13   5   93.29    5.30
  -7 -13  -5   92.39    8.00
  -7  13   5   94.99    5.00
  -7 -13  -5   97.09    4.90
   7  13   5   90.29    5.70
   7  13   5   94.49    4.50
   7 -13  -5   91.49    4.10
   7 -13  -5   86.69    6.80
  -7  13   7   15.70    2.30
  -7  13   7   17.20    2.80
  -7  13   7   16.40    2.50
   7  13   7   13.10    2.80
   7  13   7   15.30    2.10
  -7  13   9    0.90    1.00
  -7  13   9    1.50    1.20
  -9 -13   7   29.40    3.20
  -9 -13   7   36.10    3.60
  -9 -13   7   46.80    3.80
   9 -13   7   35.50    3.20
   9 -13   7   26.70    3.00
  -9 -13   5   98.79    5.50
  -9 -13   5   85.49    6.00
  -9 -13   5   96.39    5.80
  -9 -13   5   97.59    5.60
  -9  13  -5   95.49    8.80
   9 -13   5   99.69    4.70
   9 -13   5   73.49    6.40
   9 -13   5   88.49    6.10
  -9  13  -3  240.88   26.20
  -9  13  -3  258.07    8.40
  -9 -13   3  258.17   23.00
   9  13  -3  275.57   26.10
   9  13  -3  240.38    7.30
   9  13  -3  243.88    7.30
  -9  13  -1 2550.94   62.09
  -9  13  -1 2590.64   77.89
  -9 -13   1 2535.35   61.99
  -9 -13   1 2581.14   77.29
   9  13  -1 2494.95   78.09
   9 -13   1 2463.95   75.29
   9  13  -1 2402.26   61.99
  -9  13   1 2606.54   61.89
  -9 -13  -1 2503.15   76.89
  -9 -13  -1 2551.54   62.99
  -9  13   1 2461.05   78.99
   9 -13  -1 2547.75   78.09
   9 -13  -1 2556.84   61.89
   9  13   1 2484.85   78.39
  -9 -13  -3  256.77    8.80
  -9  13   3  236.38   27.10
   9 -13  -3  234.78   23.10
   9  13   3  297.07   22.50
   9 -13  -3  248.58    7.10
   9  13   3  204.78   25.80
  -9 -13  -5   96.79    9.40
  -9  13   5  101.89    5.20
  -9  13   5   91.79    5.50
  -9  13   5   96.49    5.40
   9  13   5   92.49    4.50
   9  13   5   79.29    5.40
   9 -13  -5   91.79    6.50
   9 -13  -5  102.19    4.50
  -9  13   7   37.60    3.50
  -9  13   7   38.40    3.20
  -9  13   7   34.70    3.20
   9  13   7   29.50    3.40
   9  13   7   36.90    3.00
 -11 -13   7  108.59    5.70
 -11 -13   7  121.09    5.60
 -11 -13   7  128.79    6.00
  11 -13   7  115.39    4.90
 -11 -13   5   -0.80    2.50
 -11 -13   5    0.00    2.90
 -11 -13   5    4.00    2.40
 -11 -13   5   -0.40    2.20
  11 -13   5    1.60    1.80
 -11 -13   3  -19.80   18.80
 -11  13  -3   15.10    2.30
  11  13  -3   24.00   21.30
 -11 -13   1 1017.50   26.80
 -11  13  -1 1050.29   44.60
 -11  13  -1 1050.49   26.70
 -11 -13   1 1040.50   43.80
  11  13  -1 1008.70   26.50
  11 -13   1 1055.19   42.70
  11  13  -1 1005.90   44.70
 -11 -13  -1 1066.69   27.80
 -11  13   1 1041.10   26.60
 -11  13   1 1006.00   45.70
 -11 -13  -1 1070.09   49.70
  11 -13  -1 1101.19   45.10
  11 -13  -1 1053.09   26.40
 -11  13   3   25.00   24.30
 -11 -13  -3    8.80    3.00
  11  13   3   23.70   17.60
  11 -13  -3   30.20   18.30
  11 -13  -3   12.80    1.30
 -11  13   5    0.90    2.20
 -11  13   5    5.80    2.50
  11  13   5    3.50    1.80
  11 -13  -5    3.90    4.50
  11 -13  -5    3.80    3.00
  11 -13  -5    0.90    2.10
  11  13   5    2.80    2.40
 -11  13   7  113.19    5.10
 -11  13   7  122.99    5.40
 -11  13   7  120.29    5.40
  11  13   7  114.09    5.70
  11  13   7  117.79    4.80
 -13 -13   7    2.40    1.80
 -13 -13   7   -1.60    1.80
 -13 -13   7    1.50    1.80
  13  13  -7   -6.30    4.20
  13 -13   7   -0.80    1.50
 -13 -13   5  212.78    8.70
 -13 -13   5  215.98    8.90
 -13 -13   5  208.58    8.40
  13 -13   5  212.88    7.60
 -13  13  -3  127.19    6.20
 -13 -13   3  112.99    6.50
 -13 -13   3  117.49    5.90
  13 -13   3  124.69    7.20
  13  13  -3  122.39   35.20
  13 -13   3  122.89    4.90
 -13 -13   1  681.33   39.80
 -13  13  -1  737.63   41.50
 -13 -13   1  687.83   18.40
 -13  13  -1  683.73   18.60
  13 -13   1  660.23   37.80
  13 -13   1  644.54   18.70
  13  13  -1  689.23   41.50
 -13 -13  -1  702.53   40.00
 -13  13   1  615.04   41.80
 -13 -13  -1  674.93   19.20
 -13  13   1  696.03   18.00
  13 -13  -1  734.53   40.70
  13  13   1  639.84   40.90
  13 -13  -1  680.43   18.90
  13 -13  -1  702.63   17.80
 -13 -13  -3  130.39    6.80
 -13  13   3  117.69    5.20
 -13  13   3  117.09    5.80
  13  13   3   28.90   25.90
  13 -13  -3  119.39    5.60
  13 -13  -3  128.79   30.70
  13 -13  -3  126.59    4.40
 -13  13   5  204.88    8.10
 -13  13   5  212.48    7.90
 -13  13   5  210.58    8.10
  13  13   5  207.68    7.90
  13  13   5  217.18    7.10
  13 -13  -5  195.88    7.60
  13 -13  -5  206.78    8.70
 -13  13   7    5.00    1.60
 -13  13   7    1.80    1.70
 -13  13   7   -0.40    1.50
  13  13   7    1.10    2.40
  13  13   7   -0.10    1.80
 -15 -13   7   47.20    3.60
 -15 -13   7   49.50    3.70
 -15 -13   7   44.10    3.50
  15 -13   7   50.49    3.10
  15  13  -7   43.10    5.00
 -15 -13   5  280.17   10.40
 -15 -13   5  277.27    9.90
 -15 -13   5  291.77    9.80
 -15 -13   5  273.37    9.90
 -15 -13   5  267.37    8.30
  15 -13   5  292.57    9.30
  15  13  -5  255.57   11.90
 -15  13  -3  101.79    6.80
 -15 -13   3  107.49    6.10
 -15  13  -3   95.59    6.10
 -15 -13   3  114.89    5.80
 -15 -13   3   95.39    6.90
  15 -13   3  125.89    7.50
  15 -13   3  106.89    4.50
 -15 -13   1  174.78   31.00
 -15  13  -1  201.48   36.50
 -15  13  -1  183.88    7.00
 -15 -13   1  183.18    6.80
  15  13  -1  177.08   32.60
  15 -13   1  153.78   31.70
  15 -13   1  177.18    7.20
 -15  13   1  193.28    6.50
 -15 -13  -1  182.78   31.20
 -15  13   1  127.29   30.90
 -15 -13  -1  181.98    7.60
  15 -13  -1  155.38   30.60
  15 -13  -1  187.18    5.90
  15  13   1  170.28   30.50
  15 -13  -1  182.98    7.10
 -15  13   3  108.19    5.00
 -15  13   3  102.99    6.40
 -15 -13  -3  100.99    7.30
 -15  13   3  108.59    5.50
 -15  13   3  105.49    7.00
  15 -13  -3  109.69    5.60
  15 -13  -3  107.99    6.50
  15  13   3  110.69    5.10
  15 -13  -3  106.09    4.30
 -15  13   5  286.47    9.60
 -15  13   5  290.37    9.60
 -15  13   5  266.07    9.50
  15 -13  -5  273.47   10.30
  15 -13  -5  290.57   10.60
  15  13   5  260.87    8.00
  15  13   5  273.37    8.80
 -15  13   7   49.00    3.40
 -15  13   7   54.99    3.40
 -15  13   7   49.60    3.40
  15  13   7   44.50    3.90
  15  13   7   48.70    3.80
 -17 -13   7    4.80    1.80
 -17 -13   7    3.90    2.70
  17  13  -7    5.80    3.90
  17 -13   7    2.60    1.40
 -17 -13   5   20.20    2.80
 -17 -13   5   26.20    3.40
 -17 -13   5   21.90    3.00
 -17 -13   5   21.80    3.80
 -17 -13   5   21.50    2.30
  17  13  -5   23.50    4.60
  17 -13   5   18.50    2.40
 -17  13  -3   21.80    2.90
 -17 -13   3   20.40    3.40
 -17 -13   3   23.00    4.20
 -17  13  -3   24.90    5.00
 -17 -13   3   23.70    3.00
 -17 -13   3   18.70    3.10
  17 -13   3   22.40    2.20
  17 -13   3   15.10    4.80
  17  13  -3   16.40    4.20
 -17 -13   1  577.64   17.10
 -17 -13   1  577.44   16.90
 -17 -13   1  554.14   15.70
 -17  13  -1  610.84   17.50
 -17  13  -1  568.94   15.90
  17 -13   1  582.74   16.80
  17 -13   1  586.94   17.10
 -17 -13  -1  596.54   17.90
 -17  13   1  598.04   16.90
 -17  13   1  539.35   16.50
 -17  13   1  569.74   16.30
 -17  13   1  409.16   57.19
  17  13   1  573.74   64.89
  17 -13  -1  543.35   63.79
  17  13   1  545.25   17.10
  17  13   1  557.44   16.70
  17 -13  -1  587.94   17.70
  17 -13  -1  602.84   15.70
  17 -13  -1  583.84   16.70
 -17  13   3   23.70    3.80
 -17  13   3   23.80    2.90
 -17 -13  -3   23.80    5.10
 -17  13   3   27.00    4.10
 -17  13   3   23.20    3.80
 -17  13   3   23.80    2.80
  17  13   3   24.50    2.70
  17 -13  -3   20.80    3.40
  17 -13  -3   21.70    2.40
  17  13   3   22.10    2.90
  17 -13  -3   22.70    3.10
 -17  13   5   17.20    2.60
 -17  13   5   21.00    2.90
 -17  13   5   24.40    3.00
 -17 -13  -5   24.40    3.40
  17 -13  -5   20.80    3.70
  17 -13  -5   16.10    3.20
  17  13   5   17.20    2.60
  17  13   5   21.90    2.10
 -17  13   7    2.00    1.60
 -17  13   7    4.60    1.60
  17  13   7    3.40    1.90
 -19 -13   7    1.80    1.60
 -19 -13   7    0.40    1.40
 -19 -13   7    1.90    1.40
  19  13  -7   -4.90    3.90
  19 -13   7   -0.30    1.20
 -19  13  -5   42.20    3.90
 -19 -13   5   36.80    3.60
 -19 -13   5   46.30    3.30
 -19 -13   5   44.80    4.00
 -19 -13   5   43.50    4.00
  19  13  -5   40.00    4.60
  19 -13   5   45.20    3.50
 -19 -13   3  311.07   10.40
 -19 -13   3  272.07   11.10
 -19 -13   3  296.47   10.70
  19 -13   3  292.57    9.00
  19  13  -3  311.77   11.80
  19 -13   3  312.27   15.90
 -19  13  -1   25.10    2.50
 -19 -13   1   22.50    4.10
 -19  13  -1   27.80    4.30
 -19 -13   1   19.00    2.30
 -19 -13   1   25.50    3.70
 -19  13  -1   22.40    5.00
  19 -13   1   23.20    3.00
  19  13  -1   19.90    3.30
  19  13  -1   26.60    4.00
  19 -13   1   27.90    3.90
  19 -13   1   24.20    2.70
 -19  13   1   21.40    4.10
 -19 -13  -1   19.20    4.90
 -19 -13  -1   27.70    2.60
 -19 -13  -1   24.40    4.30
 -19  13   1   23.10    2.40
 -19  13   1   30.20    3.00
 -19  13   1   26.00    3.30
  19  13   1   27.10    4.10
  19 -13  -1   20.20    3.10
  19  13   1   24.70    3.70
  19 -13  -1   22.70    3.10
  19 -13  -1   21.60    3.00
  19  13   1   24.40    2.60
 -19  13   3  280.87   10.20
 -19  13   3  304.57    9.90
 -19  13   3  308.87    9.80
 -19  13   3  282.07   10.70
  19 -13  -3  306.97   10.70
  19 -13  -3  314.87   11.10
  19  13   3  300.37    9.50
  19 -13  -3  292.47    9.70
 -19 -13  -5   44.60    3.70
 -19  13   5   40.50    3.60
 -19  13   5   44.20    3.60
 -19  13   5   43.30    4.10
  19  13   5   46.00    3.20
  19 -13  -5   43.70    3.90
  19 -13  -5   39.90    4.50
  19  13   5   47.60    4.00
 -19  13   7    1.40    1.20
 -19  13   7    1.40    1.60
 -19  13   7    2.30    1.50
 -21 -13   7    1.90    1.90
 -21 -13   7    2.60    1.60
 -21 -13   7    2.40    1.50
  21 -13   7    3.90    1.20
 -21 -13   5   25.00    3.20
 -21  13  -5   26.60    3.30
 -21 -13   5   26.00    2.80
 -21 -13   5   22.80    2.90
  21  13  -5   28.80    3.80
  21  13  -5   20.30    3.40
  21 -13   5   20.90    2.40
 -21 -13   3   83.19    5.30
 -21 -13   3   83.79    5.20
 -21  13  -3   80.59    4.70
  21  13  -3   87.09    6.60
  21 -13   3   80.99    4.00
 -21 -13   1   28.00    2.70
 -21 -13   1   14.20    6.90
 -21 -13   1   29.90    4.30
 -21  13  -1   29.60    4.80
  21  13  -1   30.80    4.30
  21 -13   1   20.70    3.90
  21 -13   1   30.30    3.90
  21  13  -1   22.60    3.20
  21 -13   1   23.80    3.00
  21  13  -1   28.90    3.60
 -21 -13  -1   24.90    5.10
 -21 -13  -1   26.80    3.50
 -21  13   1   30.00    3.80
  21 -13  -1   28.40    4.10
  21 -13  -1   29.70    3.60
  21 -13  -1   27.90    3.10
  21  13   1   27.30    3.70
  21  13   1   22.90    4.70
 -21  13   3   89.59    4.80
 -21  13   3   72.69    6.30
 -21 -13  -3   87.29    4.80
 -21  13   3   83.29    4.60
 -21  13   3   91.49    7.70
  21 -13  -3   86.59    7.30
  21 -13  -3   89.69    5.70
  21 -13  -3   79.09    5.50
  21  13   3   78.79    4.40
 -21  13   5   21.90    2.50
 -21  13   5   25.00    3.00
 -21  13   5   26.60    3.20
 -21 -13  -5   25.70    2.90
  21 -13  -5   28.40    5.30
  21  13   5   25.80    2.70
  21 -13  -5   23.00    2.90
 -21  13   7    4.20    1.20
  21  13   7    3.30    2.00
 -23  13  -5   -1.90    2.50
 -23 -13   5    2.90    2.00
 -23 -13   5    1.00    1.80
 -23 -13   5   -2.70    3.20
  23  13  -5   -1.10    2.50
  23  13  -5    1.20    2.20
  23 -13   5    1.70    1.40
 -23 -13   3    4.40    2.60
 -23 -13   3    4.20    2.60
 -23  13  -3    3.20    1.80
 -23 -13   3    2.10    2.00
  23 -13   3    3.70    1.60
  23  13  -3   -1.10    2.20
  23  13  -3    6.90    2.80
 -23 -13   1   20.40    2.40
 -23  13  -1   24.40    4.50
 -23 -13   1   19.60    3.40
 -23  13  -1   23.20    2.70
  23  13  -1   19.90    3.40
  23  13  -1   18.40    3.00
  23 -13   1   22.90    2.90
  23 -13   1   21.60    2.50
  23  13  -1   18.90    3.50
 -23 -13  -1   24.90    2.60
 -23  13   1   23.80    2.50
 -23  13   1   23.40    3.20
 -23 -13  -1   25.90    4.90
  23  13   1   21.40    2.70
  23 -13  -1   19.20    3.30
  23 -13  -1   22.30    3.00
  23  13   1   29.80    5.50
  23  13   1   23.40    3.50
  23 -13  -1   21.70    2.80
 -23  13   3   -1.30    1.90
 -23 -13  -3    3.60    1.90
 -23  13   3    8.80    4.20
 -23  13   3    4.20    1.70
  23 -13  -3    5.60    2.40
  23 -13  -3    3.10    2.10
  23  13   3    3.40    1.70
  23 -13  -3    0.90    3.60
 -23  13   5    5.20    3.00
 -23  13   5    1.10    1.40
 -23 -13  -5    0.00    2.20
  23 -13  -5   -2.00    1.80
  23 -13  -5   -0.20    2.60
 -25 -13   5   -0.80    1.80
 -25 -13   5    0.90    1.80
 -25  13  -5    5.90    2.30
  25  13  -5    0.20    2.60
  25 -13   5   -1.70    1.30
  25  13  -5    1.70    2.10
 -25  13  -3   55.29    3.90
 -25 -13   3   56.79    4.10
 -25 -13   3   49.20    4.80
  25  13  -3   58.29    4.90
  25 -13   3   54.69    3.90
  25  13  -3   54.69    5.10
  25 -13   3   54.79    3.30
 -25 -13   1    3.00    1.70
 -25  13  -1    3.80    1.70
 -25  13  -1    8.10    3.90
 -25 -13   1    1.20    2.60
  25  13  -1    2.40    2.90
  25  13  -1    1.10    2.20
  25 -13   1    0.30    3.30
  25 -13   1    2.30    1.50
  25  13  -1    2.40    2.20
 -25  13   1    4.30    2.30
 -25 -13  -1    3.30    3.80
 -25 -13  -1    2.90    1.60
 -25  13   1    3.60    1.80
  25 -13  -1   -1.90    2.40
  25  13   1    2.30    1.70
  25  13   1    3.10    2.70
  25 -13  -1    5.40    2.10
  25 -13  -1    1.50    1.90
  25  13   1    5.40    6.40
 -25 -13  -3   58.09    3.70
 -25  13   3   54.89    3.70
  25 -13  -3   52.69    5.00
  25 -13  -3   54.89    4.60
  25 -13  -3   62.79    4.30
  25  13   3   59.89    3.60
 -25  13   5    0.60    1.40
 -25 -13  -5    0.60    1.70
  25  13   5    3.60    1.50
  25 -13  -5   -1.00    2.60
 -27  13  -5   12.40    2.30
 -27 -13   5   10.80    2.20
  27  13  -5   10.20    2.00
  27 -13   5   10.80    1.50
  27  13  -5   13.10    2.90
 -27 -13   3    9.70    4.50
 -27  13  -3    5.70    1.70
 -27 -13   3    3.70    1.80
  27  13  -3    0.40    2.70
  27 -13   3    6.80    1.40
  27 -13   3    7.00    1.80
  27  13  -3    5.50    2.20
 -27  13  -1   62.69    5.20
 -27 -13   1   59.79    3.80
 -27  13  -1   57.89    3.70
 -27 -13   1   63.89    4.90
  27  13  -1   54.59    4.60
  27 -13   1   54.39    5.40
  27  13  -1   55.09    5.20
  27 -13   1   65.69    3.70
  27  13  -1   64.29    4.40
 -27 -13  -1   60.09    3.70
 -27 -13  -1   50.49    4.80
 -27  13   1   60.19    4.40
 -27  13   1   59.09    3.70
  27  13   1   56.29    5.00
  27  13   1   56.89    3.90
  27 -13  -1   56.39    5.30
  27 -13  -1   56.69    4.10
  27 -13  -1   59.69    4.20
 -27 -13  -3    4.80    1.60
  27 -13  -3    5.00    1.80
  27 -13  -3    5.60    2.60
  27  13   3    8.80    1.60
  27 -13  -3    1.50    3.10
 -27 -13  -5   13.30    1.80
  27  13   5   15.90    1.80
  27 -13  -5   13.60    3.00
 -29 -13   3    2.40    1.40
 -29  13  -3   -0.40    1.40
  29 -13   3    1.70    1.10
  29  13  -3   -0.30    2.60
  29  13  -3    2.60    1.90
  29 -13   3    2.70    1.50
 -29 -13   1   32.90    3.10
 -29  13  -1   38.10    3.10
 -29 -13   1   35.40    3.50
  29  13  -1   37.00    3.10
  29  13  -1   28.20    3.00
  29 -13   1   26.90    2.40
  29 -13   1   36.90    5.30
  29  13  -1   29.80    4.40
  29 -13   1   35.00    3.00
 -29  13   1   32.10    3.00
 -29 -13  -1   29.50    3.80
 -29 -13  -1   34.70    2.90
 -29  13   1   34.70    3.10
  29 -13  -1   37.20    3.20
  29  13   1   27.80    2.70
  29  13   1   28.70    3.10
  29 -13  -1   30.70    2.80
  29 -13  -1   28.70    3.80
 -29 -13  -3    1.70    1.40
  29  13   3    3.00    1.30
  29 -13  -3    3.80    3.00
  29 -13  -3   -0.20    2.50
  29 -13  -3    1.00    1.70
 -31  13  -3   30.00    2.50
  31 -13   3   29.40    3.00
  31 -13   3   28.20    2.10
  31  13  -3   31.90    2.70
  31  13  -3   21.30    3.40
 -31 -13   1    6.10    1.80
 -31  13  -1    9.00    1.60
 -31 -13   1    6.10    1.90
  31 -13   1   10.30    2.30
  31  13  -1   11.60    4.80
  31  13  -1    7.00    2.00
  31  13  -1    9.00    1.90
  31 -13   1    5.80    1.40
 -31 -13  -1    7.40    1.50
 -31 -13  -1   10.60    3.20
 -31  13   1    7.10    1.70
  31 -13  -1    9.50    1.70
  31  13   1    6.90    1.60
  31 -13  -1    7.20    3.70
 -31 -13  -3   27.30    2.30
  31  13   3   31.40    2.80
  31  13   3   27.30    2.00
  31 -13  -3   26.00    3.30
 -33 -13   1    0.60    1.30
 -33  13  -1    1.20    1.20
  33 -13   1    2.80    1.10
  33  13  -1    0.60    1.60
 -33 -13  -1    1.10    1.20
 -33 -13  -1   -3.50    3.30
  33  13   1    3.00    1.20
  33 -13  -1    1.40    1.40
   0 -14   8   -2.70    1.60
   0 -14   8    2.50    2.10
   0 -14   8   -2.70    2.90
   0 -14   8   -1.10    3.20
   0 -14   6   23.90    3.00
   0 -14   6   23.30    3.50
   0 -14   6   21.20    3.60
   0 -14   6   22.60    2.60
   0  14  -4    0.40    0.70
   0  14  -4    0.40    1.30
   0  14  -2 2638.54   67.19
   0  14  -2 2588.04   63.99
   0  14  -2 2697.83   67.89
   0 -14   0    1.30    2.20
   0  14   0    0.30    0.40
   0 -14   0    0.00    0.20
   0  14   0    0.20    0.20
   0 -14  -2 2694.03   66.09
   0 -14  -2 2740.93   66.29
   0  14   2 2733.43   74.09
   0 -14  -2 2653.93   73.09
   0  14   2 2746.83   66.19
   0 -14  -4   -0.40    1.20
   0 -14  -4   -0.50    0.70
   0  14   4   -8.20   10.70
   0  14   4   -1.00   10.00
   0  14   6   22.50    2.60
   0  14   6   22.30    4.00
   0 -14  -6   17.60    2.70
   0  14   6   22.60    2.90
   0  14   8    1.30    1.60
   0  14   8   -1.70    1.30
  -2 -14   8    1.70    2.30
  -2 -14   8    3.30    1.70
  -2 -14   8    1.50    1.90
   2 -14   8   -3.60    2.30
   2 -14   8    1.10    2.50
   2 -14   8    3.20    3.00
   2 -14   8    1.50    2.30
  -2 -14   6   34.70    3.40
  -2 -14   6   35.70    3.00
  -2 -14   6   36.60    4.00
  -2 -14   6   26.70    3.70
   2 -14   6   37.30    3.40
   2 -14   6   32.10    4.00
   2 -14   6   35.90    4.10
   2 -14   6   39.10    3.50
  -2  14  -4   79.49    3.90
   2  14  -4   88.99    5.10
   2  14  -4   82.99    3.60
   2  14  -4   83.29    2.80
  -2  14  -2  515.85   13.70
  -2  14  -2  549.15   17.80
   2 -14   2  549.95   16.60
   2  14  -2  569.14   19.40
   2  14  -2  577.04   17.90
  -2  14   0   31.60    1.10
  -2  14   0   27.30    5.10
  -2 -14   0   32.60    1.40
   2  14   0   37.40    1.70
   2  14   0   27.90    4.20
   2 -14   0   34.10    1.10
   2 -14   0   30.60    4.50
  -2  14   2  569.34   22.70
  -2 -14  -2  553.34   14.50
  -2  14   2  546.05   13.90
   2 -14  -2  562.74   14.10
   2  14   2  560.84   14.40
   2 -14  -2  549.05   20.80
   2  14   2  546.45   20.90
   2 -14  -2  552.34   13.90
  -2 -14  -4   79.99    3.90
  -2 -14  -4   84.79    3.30
  -2  14   4   55.79   13.50
   2 -14  -4   78.49    3.20
   2  14   4   83.99   12.20
  -2  14   6   34.60    3.80
  -2 -14  -6   33.40    3.30
  -2  14   6   39.60    3.50
  -2  14   6   33.60    3.50
   2  14   6   42.50    4.10
   2 -14  -6   31.30    3.20
   2  14   6   32.80    2.90
   2  14   6   38.50    4.80
  -2  14   8   -4.30    2.90
  -2  14   8    0.40    1.30
  -2  14   8    1.50    1.50
   2  14   8   -0.50    1.30
   2  14   8    1.10    1.80
  -4 -14   8    1.80    1.60
  -4 -14   8    0.80    1.90
  -4 -14   8    4.40    2.20
   4 -14   8    1.40    1.90
   4 -14   8    9.60    3.80
   4 -14   8    4.60    2.70
   4 -14   8    1.70    2.20
  -4 -14   6   37.20    3.40
  -4 -14   6   36.70    3.30
  -4 -14   6   40.60    4.20
  -4 -14   6   38.60    4.00
   4 -14   6   38.20    3.50
   4 -14   6   37.30    4.20
   4 -14   6   34.30    3.20
   4 -14   6   39.10    4.40
  -4  14  -4  219.18    7.60
   4  14  -4  227.08    5.90
   4  14  -4  215.68    7.80
   4  14  -4  215.78    6.60
  -4  14  -2 1478.45   42.80
   4 -14   2 1470.15   41.10
   4  14  -2 1439.76   36.60
   4  14  -2 1519.45   45.10
   4  14  -2 1465.35   42.50
  -4  14   0  132.49    3.90
  -4  14   0  134.99    9.80
  -4 -14   0  145.49    4.40
   4 -14   0  149.09    9.40
   4  14   0  145.59   10.20
   4 -14   0  139.79    3.80
   4  14   0  145.69    4.50
  -4  14   2 1365.66   46.00
  -4 -14  -2 1451.45   36.10
   4 -14  -2 1433.96   35.40
   4  14   2 1483.35   46.00
   4 -14  -2 1448.26   44.80
   4  14   2 1432.16   36.00
   4  14   2 1451.45   43.80
  -4 -14  -4  203.88    7.40
  -4 -14  -4  214.58    6.50
   4 -14  -4  206.48    6.20
   4  14   4  180.48   20.10
  -4  14   6   39.50    3.80
  -4  14   6   45.20    4.30
  -4 -14  -6   39.40    3.70
  -4  14   6   43.80    3.60
   4  14   6   45.50    4.20
   4  14   6   42.80    3.50
   4 -14  -6   41.80    3.60
  -4  14   8   -2.70    1.40
  -4  14   8    2.80    2.40
  -4  14   8    1.60    1.40
   4  14   8    1.70    2.00
   4  14   8    0.00    1.30
  -6 -14   8   96.99    4.90
  -6 -14   8   91.09    4.90
  -6 -14   8   99.19    4.40
   6 -14   8   95.29    4.50
   6 -14   8   95.19    4.60
  -6 -14   6   57.29    5.20
  -6 -14   6   47.30    3.70
  -6 -14   6   46.60    4.30
  -6 -14   6   59.29    4.50
   6 -14   6   53.19    5.00
   6 -14   6   53.29    4.60
   6 -14   6   58.09    4.80
   6 -14   6   58.29    3.80
  -6  14  -4  118.19    5.50
  -6  14  -2  203.58    6.10
  -6 -14   2  165.68   13.20
  -6  14  -2  199.98   14.30
   6  14  -2  193.78   15.40
   6  14  -2  196.28    6.00
  -6 -14   0   42.40    2.10
  -6 -14   0   39.70    7.10
  -6  14   0   39.90    7.70
   6 -14   0   44.40    7.20
   6  14   0   46.20    7.90
   6 -14   0   42.60    1.60
   6  14   0   40.00    2.20
  -6 -14  -2  192.18    6.30
   6 -14  -2  198.58   14.40
   6  14   2  201.58   15.40
   6  14   2  194.28   13.10
   6 -14  -2  199.18    5.50
   6  14   2  189.48    6.30
  -6 -14  -4  111.49    5.60
  -6  14   4  113.49   23.00
   6 -14  -4  115.29    4.00
   6 -14  -4   96.89   18.10
   6 -14  -4  117.99    6.20
  -6  14   6   53.79    4.10
  -6  14   6   44.60    4.00
  -6  14   6   57.59    4.50
  -6 -14  -6   58.89    5.10
   6  14   6   48.40    4.60
   6  14   6   53.99    3.60
   6 -14  -6   58.39    5.00
   6  14   6   49.10    4.30
  -6  14   8   90.29    4.60
  -6  14   8  100.59    4.40
  -6  14   8   98.89    4.20
   6  14   8   95.69    4.00
   6  14   8   88.69    5.60
  -8 -14   8    3.20    1.70
  -8 -14   8    1.80    1.70
   8 -14   8    2.90    1.90
  -8 -14   6   43.50    4.10
  -8 -14   6   47.50    4.30
  -8 -14   6   40.90    3.60
  -8 -14   6   43.20    4.20
   8 -14   6   44.80    3.50
   8 -14   6   31.10    5.10
   8 -14   6   40.90    3.50
  -8  14  -4   69.59    4.70
  -8 -14   4   60.69    5.10
  -8 -14   4   68.09    5.50
  -8 -14   4   57.99    5.10
   8  14  -4   67.09   15.60
   8 -14   4   70.39    4.20
  -8 -14   2  255.47    6.70
  -8 -14   2  262.67   17.90
  -8  14  -2  260.77    7.80
  -8  14  -2  258.87   18.90
   8  14  -2  250.37   20.50
   8  14  -2  255.97    7.60
  -8 -14   0    1.20    4.90
  -8  14   0   -2.30    6.60
  -8  14   0    1.10    0.50
  -8 -14   0    0.40    0.60
   8  14   0   -3.80    6.90
   8  14   0    0.20    1.00
   8 -14   0   -3.70    6.00
   8 -14   0    0.60    0.40
  -8  14   2  257.77   20.80
  -8 -14  -2  258.57    8.20
   8  14   2  258.37   21.50
   8  14   2  257.67   17.50
   8 -14  -2  257.47    7.10
   8 -14  -2  248.68   18.80
  -8  14   4   65.09    4.70
  -8  14   4   67.39   28.40
  -8  14   4   64.89    4.70
  -8  14   4   66.19    5.00
   8 -14  -4   67.89    3.00
   8  14   4   63.49    3.90
   8 -14  -4   65.69    4.80
   8 -14  -4   78.09   22.70
  -8 -14  -6   41.90    4.20
  -8  14   6   38.70    3.70
  -8  14   6   51.29    4.60
  -8  14   6   33.60    3.20
   8  14   6   39.50    3.70
   8  14   6   45.50    3.80
   8  14   6   45.90    3.30
   8 -14  -6   32.40    4.00
  -8  14   8    4.40    1.40
  -8  14   8    0.90    1.70
  -8  14   8    0.30    1.40
   8  14   8    2.10    1.40
 -10 -14   8    3.80    1.60
 -10 -14   8    0.80    1.30
 -10 -14   8    2.90    1.70
  10 -14   8    2.30    1.70
 -10 -14   6   -2.00    2.10
 -10 -14   6   -5.20    2.10
 -10 -14   6    0.80    3.00
 -10 -14   6    0.70    2.40
  10 -14   6    4.20    1.80
  10 -14   6    1.40    3.50
 -10 -14   4   42.50    3.90
 -10  14  -4   51.79    4.80
 -10 -14   4   50.39    4.40
 -10 -14   4   52.19    4.10
 -10 -14   4   45.80    4.40
 -10 -14   4   48.00    3.70
  10 -14   4   40.40    3.80
  10  14  -4   52.39   27.50
 -10 -14   2  153.88   19.70
 -10  14  -2  169.78    5.90
 -10  14  -2  154.78   18.60
  10  14  -2  163.18    5.70
  10 -14   2  171.58   18.60
  10  14  -2  176.88   21.00
 -10 -14   0   73.89   13.10
 -10 -14   0   95.39    3.80
 -10  14   0   61.59   13.00
 -10  14   0   83.69    3.20
  10 -14   0   89.09    3.00
  10  14   0   94.39   14.50
  10 -14   0   89.69   13.60
  10  14   0   86.09    4.00
 -10 -14  -2  163.48    6.20
 -10  14   2  163.98   21.70
  10  14   2  169.78   20.80
  10 -14  -2  183.98   21.00
  10 -14  -2  172.98    5.00
  10 -14  -2  152.68    6.10
 -10  14   4   48.30    4.30
 -10  14   4   50.69    4.50
 -10  14   4   46.30    3.90
 -10 -14  -4   49.40    4.80
  10 -14  -4   47.40    4.30
  10  14   4   40.30    3.40
  10 -14  -4   54.29    2.80
 -10  14   6    3.20    2.20
 -10  14   6    5.30    2.20
 -10  14   6    3.00    1.90
  10 -14  -6    4.90    6.50
  10  14   6    2.30    2.50
  10 -14  -6    7.40    5.10
  10  14   6    2.80    1.70
 -10  14   8    3.60    1.60
 -10  14   8    3.20    1.30
 -10  14   8    2.80    1.30
  10  14   8    2.80    1.60
 -12 -14   8   18.70    2.10
 -12 -14   8   16.60    1.90
 -12 -14   8   17.20    2.10
  12 -14   8   21.20    2.00
 -12 -14   6   25.90    3.20
 -12 -14   6   20.30    3.70
 -12 -14   6   22.60    3.40
 -12 -14   6   26.70    3.30
  12 -14   6   24.90    2.60
 -12 -14   4   23.90    3.40
 -12 -14   4   28.10    3.00
 -12 -14   4   29.10    3.30
 -12 -14   4   22.10    3.60
 -12 -14   4   20.10    3.10
 -12  14  -4   26.00    4.20
  12 -14   4   25.00    2.30
  12 -14   4   22.10    2.60
 -12  14  -2  100.09    4.70
 -12 -14   2  114.79   19.20
  12 -14   2   76.39   16.60
  12  14  -2   82.39   23.20
  12  14  -2   93.59    4.90
 -12  14   0   -0.30    0.90
 -12 -14   0   -2.70   12.70
 -12 -14   0    0.80    1.00
 -12  14   0    9.60   13.60
  12 -14   0    0.30    0.60
  12 -14   0    1.40   12.20
  12  14   0  -11.70   13.40
 -12  14   2  100.69   22.70
 -12 -14  -2  101.69    5.10
  12  14   2  106.59   21.40
  12 -14  -2  108.59   22.00
  12 -14  -2  108.69    4.80
  12 -14  -2   96.29    4.90
 -12  14   4   27.90    3.20
 -12  14   4   25.10    3.20
 -12  14   4   24.30    3.00
 -12 -14  -4   23.40    4.40
  12 -14  -4   21.70    3.20
  12 -14  -4   22.40    2.00
  12  14   4   23.00    2.40
  12 -14  -4   28.80    4.60
 -12  14   6   21.10    2.60
 -12  14   6   25.00    3.00
 -12  14   6   25.10    3.00
  12 -14  -6   30.80    4.90
  12  14   6   24.30    2.40
  12  14   6   25.10    3.00
 -12  14   8   15.10    1.90
 -12  14   8   19.00    1.80
 -12  14   8   17.60    1.90
  12  14   8   21.70    2.30
 -14 -14   8    3.20    1.30
 -14 -14   8    6.20    1.60
 -14 -14   8    5.90    1.50
  14 -14   8    5.70    2.30
 -14 -14   6   27.10    4.30
 -14 -14   6   21.20    4.00
 -14 -14   4   41.70    3.70
 -14 -14   4   40.00    3.90
 -14 -14   4   48.30    4.10
 -14 -14   4   40.60    4.20
 -14  14  -4   34.00    5.20
 -14 -14   4   45.70    4.10
  14 -14   4   42.30    3.10
  14 -14   4   38.70    3.30
  14  14  -4   27.50    6.00
 -14  14  -2  779.02   21.40
 -14 -14   2  746.43   20.00
  14 -14   2  743.43   21.00
  14  14  -2  823.12   59.79
 -14  14   0   27.50   21.40
 -14 -14   0   68.89    4.00
 -14 -14   0   66.49   25.00
 -14  14   0   62.89    3.50
  14 -14   0   68.59    2.90
  14 -14   0   64.79    4.30
  14  14   0   80.19   22.70
  14 -14   0   71.29   19.80
 -14 -14  -2  773.42   49.30
 -14 -14  -2  782.02   22.50
 -14  14   2  795.72   55.49
  14 -14  -2  774.52   52.29
  14  14   2  729.93   52.49
  14 -14  -2  792.42   21.70
  14 -14  -2  809.02   20.40
 -14  14   4   38.90    3.50
 -14  14   4   36.90    3.60
 -14  14   4   43.40    3.80
 -14 -14  -4   39.80    6.10
  14  14   4   39.30    3.30
  14 -14  -4   39.20    4.00
  14 -14  -4   36.00    3.10
  14  14   4   38.30    3.00
  14 -14  -4   38.70    4.20
 -14  14   6   26.10    4.50
 -14  14   6   25.80    3.10
 -14  14   6   20.90    2.70
  14 -14  -6   20.00    4.60
  14  14   6   21.00    2.70
  14  14   6   17.90    2.40
 -14  14   8    4.30    1.30
 -14  14   8    4.40    1.30
 -14  14   8    4.00    1.40
 -16 -14   8    2.90    1.30
 -16 -14   8    1.90    1.30
 -16 -14   8    3.40    1.40
  16 -14   8    2.40    1.40
 -16 -14   6   62.39    4.70
 -16 -14   6   64.79    4.40
 -16 -14   6   59.59    4.30
  16 -14   6   63.79    3.80
 -16 -14   4  132.39    5.90
 -16 -14   4  138.39    6.50
 -16 -14   4  124.49    6.30
 -16 -14   4  133.99    6.20
 -16  14  -4   97.39    6.70
  16  14  -4  116.39    8.70
  16 -14   4  135.89    5.80
  16 -14   4  117.59    4.60
 -16 -14   2  134.39    5.40
 -16 -14   2  118.19    6.20
 -16 -14   2  117.59    5.60
 -16  14  -2  117.59    5.50
 -16  14  -2  118.79    6.60
  16  14  -2  131.09    8.30
  16 -14   2  113.29    6.40
  16 -14   2  119.39    4.80
 -16  14   0   49.60    3.80
 -16 -14   0   51.29    4.20
 -16  14   0   71.29   32.00
 -16 -14   0   76.89   30.50
  16 -14   0   52.59    4.00
  16  14   0   49.30   31.60
  16 -14   0   -0.80   26.40
 -16 -14  -2  120.89    6.90
 -16  14   2  -47.90   43.20
 -16  14   2  120.89    5.70
 -16  14   2  128.09    5.60
 -16  14   2  110.19    5.30
  16 -14  -2  134.09    5.80
  16 -14  -2  125.09    4.60
  16 -14  -2  177.28   43.60
  16 -14  -2  100.59    6.60
 -16  14   4  124.19    6.10
 -16  14   4  124.69    6.30
 -16  14   4  127.19    5.90
  16 -14  -4  119.79    5.60
  16  14   4  133.39    5.30
  16 -14  -4  134.09    6.50
  16  14   4  128.09    5.60
 -16  14   6   64.39    4.20
 -16  14   6   61.39    3.90
 -16  14   6   62.79    4.20
  16  14   6   57.69    4.20
  16  14   6   59.19    4.20
 -16  14   8    3.90    1.60
 -16  14   8    1.90    1.20
 -16  14   8    3.40    1.30
 -18 -14   6   28.80    3.00
 -18 -14   6   29.20    3.00
 -18 -14   6   34.80    3.40
  18 -14   6   32.30    2.90
  18  14  -6   31.70    3.90
 -18 -14   4   43.60    4.40
 -18  14  -4   46.50    3.90
 -18 -14   4   46.70    3.80
 -18 -14   4   51.29    4.50
 -18 -14   4   42.50    4.00
 -18 -14   4   40.80    3.50
  18 -14   4   44.90    3.70
  18  14  -4   37.10    4.90
  18 -14   4   41.60    3.00
 -18 -14   2   55.79    4.70
 -18 -14   2   51.09    4.10
 -18 -14   2   63.39    4.80
 -18  14  -2   59.39    4.00
  18  14  -2   63.19    5.50
  18 -14   2   47.40    3.40
  18  14  -2   56.19    5.40
  18 -14   2   56.09    5.40
 -18  14   0    0.60    1.60
 -18 -14   0    3.10    1.70
 -18 -14   0    4.30    2.70
 -18  14   0    4.40    2.60
 -18  14   0    5.70    3.70
 -18 -14   0   -4.20    3.50
  18 -14   0    3.20    2.10
  18  14   0   -1.80    3.00
  18 -14   0    1.50    1.80
  18 -14   0    3.50    2.40
  18 -14   0   -6.80   44.70
 -18 -14  -2   58.89    6.80
 -18  14   2   54.59    4.30
 -18  14   2   52.39    3.90
 -18  14   2   56.99    4.20
  18 -14  -2   55.29    4.80
  18 -14  -2   62.19    4.70
  18 -14  -2   57.49    3.40
  18  14   2   63.29    3.90
  18  14   2   50.59    4.80
 -18  14   4   50.59    4.60
 -18  14   4   54.59    3.90
 -18  14   4   45.00    4.00
  18  14   4   47.70    3.60
  18  14   4   51.19    4.40
  18 -14  -4   35.20    4.00
  18 -14  -4   33.10    3.90
  18 -14  -4   53.59    5.00
 -18  14   6   36.30    3.00
 -18  14   6   37.70    3.50
 -18  14   6   29.70    2.80
  18  14   6   30.50    2.90
  18 -14  -6   40.30    4.70
 -20 -14   6   65.69    3.90
 -20 -14   6   65.49    4.00
  20 -14   6   65.89    3.60
  20  14  -6   61.39    5.40
  20  14  -6   68.39    6.50
 -20 -14   4   -2.60    3.10
 -20 -14   4    1.60    1.90
 -20 -14   4    2.50    2.40
 -20  14  -4    1.90    2.40
 -20 -14   4    4.30    2.40
  20  14  -4   -2.80    3.00
  20 -14   4    0.80    1.50
  20 -14   4    1.70    1.70
 -20 -14   2   35.00    4.40
 -20 -14   2   40.30    3.70
 -20 -14   2   37.90    4.10
 -20  14  -2   41.00    3.80
  20  14  -2   39.30    4.70
  20 -14   2   32.70    3.00
  20 -14   2   45.30    4.50
 -20 -14   0   19.90    3.90
 -20  14   0   19.60    4.80
 -20 -14   0   20.60    4.70
 -20  14   0   23.10    3.80
 -20  14   0   20.70    2.40
 -20 -14   0   21.40    2.50
  20  14   0   15.20    2.70
  20 -14   0   17.00    2.60
  20  14   0   22.80    3.50
  20 -14   0   18.80    3.30
  20  14   0   21.20    3.50
  20 -14   0   20.50    2.80
 -20  14   2   47.50    6.60
 -20  14   2   43.00    3.70
 -20  14   2   37.60    3.10
 -20 -14  -2   60.39   10.90
  20 -14  -2   44.30    4.00
  20 -14  -2   38.10    4.20
  20  14   2   42.50    3.70
  20  14   2   37.80    4.30
  20 -14  -2   29.90    3.50
 -20  14   4    2.40    2.90
 -20  14   4    1.30    1.80
 -20  14   4    1.40    2.90
 -20 -14  -4    2.80    2.00
  20  14   4    4.00    1.70
  20 -14  -4   -1.10    2.30
  20 -14  -4   -3.80    2.20
 -20  14   6   69.39    3.90
 -20 -14  -6   64.19    5.70
 -20  14   6   65.89    4.00
 -20  14   6   66.39    3.60
  20 -14  -6   71.89    6.50
  20  14   6   63.69    3.90
 -22 -14   6    3.00    2.40
 -22 -14   6    1.80    1.60
 -22 -14   6    3.20    1.60
  22  14  -6    5.60    3.00
  22 -14   6    2.70    1.20
  22  14  -6    0.10    2.60
 -22 -14   4   45.40    4.50
 -22 -14   4   44.30    3.70
 -22 -14   4   46.60    4.20
 -22 -14   4   53.39    4.40
 -22  14  -4   54.79    4.30
  22 -14   4   45.40    3.00
  22  14  -4   52.49    4.80
  22 -14   4   49.30    3.70
 -22 -14   2   22.10    3.20
 -22 -14   2   21.70    2.70
 -22  14  -2   28.50    2.80
  22  14  -2   33.40    4.10
  22 -14   2   27.00    4.60
  22 -14   2   30.40    2.70
  22  14  -2   20.80    4.00
 -22  14   0   12.30    4.60
 -22 -14   0   19.50    2.40
 -22 -14   0   14.00    3.60
 -22  14   0   22.90    2.50
  22 -14   0   17.50    2.80
  22  14   0   17.80    3.50
  22  14   0   18.80    2.80
  22 -14   0   18.60    3.40
  22  14   0   20.90    3.60
  22 -14   0   19.00    2.60
 -22 -14  -2   23.10    6.20
 -22  14   2   21.00    3.00
 -22  14   2   23.50    2.70
 -22 -14  -2   23.00    2.60
 -22  14   2   26.10    2.80
  22  14   2   24.30    4.00
  22  14   2   24.70    2.70
  22 -14  -2   30.70    3.30
  22 -14  -2   25.20    3.30
  22 -14  -2   20.30    3.30
 -22  14   4   39.60    4.10
 -22  14   4   51.69    3.60
 -22 -14  -4   49.90    4.00
  22  14   4   52.29    3.30
  22 -14  -4   52.59    5.00
  22 -14  -4   45.30    4.30
 -22  14   6    3.20    1.30
 -22  14   6    3.10    4.40
 -22 -14  -6    1.50    2.80
 -22  14   6    3.10    2.40
  22  14   6    3.90    1.50
  22 -14  -6    5.30    3.50
 -24 -14   6   23.40    2.00
 -24 -14   6   19.70    2.10
  24  14  -6   21.60    2.80
  24 -14   6   26.10    2.20
  24  14  -6   19.10    3.20
 -24 -14   4   45.50    4.20
 -24 -14   4   62.29    3.80
 -24  14  -4   55.69    3.90
 -24 -14   4   44.70    4.10
  24  14  -4   50.19    4.40
  24  14  -4   44.60    6.70
  24 -14   4   54.89    2.90
  24 -14   4   54.09    3.70
 -24  14  -2   40.80    3.40
 -24 -14   2   26.70    3.60
 -24 -14   2   30.00    2.90
  24  14  -2   36.70    4.00
  24 -14   2   30.50    2.70
  24  14  -2   37.50    4.20
  24  14  -2   37.90    4.30
  24 -14   2   35.90    5.10
 -24 -14   0   29.80    4.00
 -24 -14   0   35.10    3.10
 -24  14   0   37.10    5.80
 -24  14   0   30.70    2.90
  24  14   0   32.00    4.40
  24 -14   0   34.50    3.30
  24  14   0   36.20    3.40
  24  14   0   29.00    3.80
  24 -14   0   34.60    3.00
  24 -14   0   39.20    4.40
 -24 -14  -2   35.60    3.30
 -24 -14  -2   35.70    6.60
 -24  14   2   32.80    3.40
 -24  14   2   32.80    3.00
  24  14   2   34.10    4.30
  24  14   2   31.70    2.90
  24 -14  -2   32.00    4.20
  24 -14  -2   31.10    3.30
  24 -14  -2   27.50    3.10
 -24  14   4   50.19    3.40
 -24 -14  -4   57.19    3.80
  24 -14  -4   55.49    4.10
  24  14   4   59.29    3.40
 -24  14   6   18.90    1.70
 -24 -14  -6   18.50    3.60
  24  14   6   19.70    1.90
  24 -14  -6    6.80    4.60
 -26 -14   4   12.90    2.90
 -26 -14   4   12.00    1.90
 -26  14  -4   16.20    2.70
 -26 -14   4    7.80    2.40
  26 -14   4   14.40    1.50
  26  14  -4    8.40    2.60
  26  14  -4   11.10    2.60
  26 -14   4   10.50    1.90
 -26 -14   2    0.80    2.00
 -26  14  -2    2.80    1.60
 -26 -14   2    0.00    2.80
 -26 -14   2   -2.00    2.30
  26  14  -2    2.90    2.20
  26  14  -2    4.20    2.80
  26  14  -2   -1.30    2.90
  26 -14   2    4.30    6.30
  26 -14   2    0.90    1.30
 -26 -14   0    6.50    1.90
 -26  14   0    8.60    2.00
  26 -14   0    5.80    3.40
  26  14   0   10.40    3.40
  26 -14   0    6.70    2.00
  26  14   0   10.80    4.30
  26  14   0    4.90    2.30
  26 -14   0    3.00    3.20
 -26  14   2    2.40    2.10
 -26  14   2    2.30    1.80
 -26 -14  -2    1.30    5.00
 -26 -14  -2    1.50    1.50
  26  14   2    1.00    1.50
  26 -14  -2    1.70    1.80
  26 -14  -2    3.80    2.20
  26 -14  -2   -0.80    2.40
 -26 -14  -4   14.20    2.00
  26 -14  -4   12.70    2.90
  26 -14  -4   11.50    2.10
  26  14   4   11.10    1.60
 -28  14  -4   15.70    2.00
 -28 -14   4   12.50    2.60
  28 -14   4   17.20    1.90
  28  14  -4   16.30    3.20
  28  14  -4   12.40    2.10
 -28 -14   2   22.00    2.90
 -28  14  -2   15.40    2.10
 -28 -14   2   14.00    3.40
  28  14  -2   18.40    3.50
  28 -14   2   16.10    2.30
  28  14  -2   11.80    3.10
  28  14  -2   15.10    2.70
  28 -14   2   16.00    1.80
 -28  14   0  157.58    6.80
 -28  14   0  154.98    6.10
 -28 -14   0  163.88    6.00
 -28 -14   0  163.98    7.40
  28 -14   0  167.48    6.10
  28  14   0  163.48    9.70
  28  14   0  154.08    6.80
  28  14   0  149.19    6.30
  28 -14   0  156.68    7.90
 -28 -14  -2   17.30    2.10
 -28  14   2   13.80    2.60
 -28 -14  -2   10.10    5.00
  28 -14  -2   13.30    2.10
  28 -14  -2   16.60    3.10
  28 -14  -2   20.60    2.60
  28  14   2   19.50    2.20
 -28 -14  -4   17.50    1.90
  28  14   4   13.50    1.50
  28  14   4   14.80    2.00
  28 -14  -4   17.10    3.00
 -30  14  -4   15.00    1.80
  30 -14   4   14.80    1.80
  30  14  -4   17.60    1.90
  30  14  -4   15.30    3.10
 -30 -14   2    8.90    3.60
  30 -14   2   10.40    1.90
  30  14  -2    5.60    2.90
  30  14  -2    5.70    3.30
  30  14  -2    3.20    2.80
 -30  14   0   40.90    2.90
 -30 -14   0   38.70    2.80
 -30 -14   0   40.40    3.70
  30 -14   0   39.00    3.70
  30 -14   0   37.20    4.50
  30 -14   0   40.40    2.90
  30  14   0   36.40    3.20
  30  14   0   41.10    4.80
 -30 -14  -2    3.20    4.90
  30 -14  -2    6.90    2.00
  30  14   2    7.30    2.50
  30 -14  -2    8.10    2.80
 -30 -14  -4   13.60    2.00
  30  14   4   16.10    1.70
  30 -14  -4   10.80    2.80
 -32 -14   2   12.40    1.80
 -32  14  -2   16.20    1.70
  32 -14   2   10.90    1.90
  32  14  -2   14.30    2.80
  32  14  -2   16.00    1.90
  32 -14   2   18.20    1.60
 -32 -14   0   -0.30    1.40
 -32 -14   0    1.20    2.00
 -32  14   0    1.50    1.40
  32  14   0    1.10    1.40
  32 -14   0    0.90    1.10
  32 -14   0    7.90    4.80
 -32 -14  -2   14.60    1.60
  32  14   2   15.40    1.60
  32 -14  -2   14.10    3.10
  32 -14  -2   16.40    2.00
 -34  14   0    0.10    1.90
  34  14   0    0.00    1.20
  34 -14   0    0.30    1.00
  -1 -15   9    3.00    1.50
  -1 -15   7   32.10    4.30
  -1 -15   7   28.40    4.90
  -1 -15   7   27.60    4.30
   1 -15   7   24.50    4.50
   1 -15   7   19.10    4.40
  -1  15  -5   54.89    5.30
  -1 -15   5   51.19    3.80
  -1 -15   5   54.59    5.30
  -1  15  -5   53.99    2.90
  -1 -15   5   49.20    4.50
  -1 -15   5   55.29    4.60
   1 -15   5   49.99    4.70
   1 -15   5   58.59    5.50
   1 -15   5   48.10    3.70
   1  15  -5   56.79    5.20
   1  15  -5   54.39    2.80
   1 -15   5   44.20    4.30
   1  15  -3 2115.89   51.39
  -1  15  -1  601.44   15.40
  -1  15  -1  613.34   20.40
   1 -15   1  639.14   20.00
   1  15  -1  669.03   20.50
  -1 -15  -1  632.04   15.90
  -1 -15  -1  608.14   21.40
  -1 -15  -1  626.34   15.60
  -1  15   1  626.04   22.20
  -1  15   1  645.74   15.90
   1 -15  -1  598.14   15.50
   1 -15  -1  652.63   21.80
   1  15   1  622.34   21.60
   1 -15  -1  603.94   15.60
   1  15   1  638.04   16.00
  -1 -15  -3 2044.60   50.59
  -1 -15  -3 2035.60   50.89
  -1  15   3 2040.30   61.39
   1  15   3 1968.50   50.59
   1 -15  -3 2112.99   59.69
   1  15   3 2095.19   60.39
   1 -15  -3 2096.19   50.59
   1 -15  -3 2073.09   50.49
  -1 -15  -5   57.09    3.20
  -1  15   5   48.00    3.80
  -1  15   5   56.59    4.70
  -1  15   5   44.50    4.30
   1 -15  -5   53.09    3.10
   1  15   5   52.79    4.50
   1  15   5   54.59    3.80
  -1  15   7   23.40    4.10
  -1  15   7   24.80    2.90
  -1  15   7   26.10    2.70
   1  15   7   27.80    3.50
   1  15   7   24.80    2.70
   1  15   7   25.90    4.10
  -1  15   9    3.30    1.50
  -1  15   9    1.10    1.10
   1  15   9    0.50    1.10
  -3 -15   9    2.90    1.60
  -3 -15   9    2.90    1.40
  -3 -15   7   26.70    3.00
   3 -15   7   27.30    2.90
   3 -15   7   25.30    3.40
   3 -15   7   22.00    2.70
   3 -15   7   19.40    3.60
  -3  15  -5   27.10    2.20
  -3 -15   5   23.90    3.20
  -3 -15   5   22.70    3.30
  -3 -15   5   26.90    3.20
  -3 -15   5   26.50    2.70
  -3  15  -5   20.50    3.60
   3 -15   5   24.00    2.40
   3 -15   5   25.10    3.90
   3 -15   5   22.50    3.60
   3 -15   5   27.60    3.90
   3  15  -3 1418.36   34.40
   3  15  -3 1434.26   37.10
   3  15  -3 1430.16   37.80
   3  15  -3 1383.06   35.50
  -3  15  -1 3114.49   78.09
  -3  15  -1 3176.88   85.19
   3 -15   1 3162.08   84.09
   3  15  -1 3308.07   86.29
   3  15  -1 3269.27   84.69
   3 -15   1 3280.07   78.09
   3  15  -1 3252.37   78.69
  -3  15   1 3310.47   77.69
  -3 -15  -1 3144.99   78.09
  -3  15   1 3236.18   87.09
   3  15   1 3173.18   86.39
   3  15   1 3137.39   84.99
   3 -15  -1 3155.58   85.59
   3 -15  -1 3122.49   77.49
   3  15   1 3278.57   78.19
  -3 -15  -3 1403.76   35.20
  -3  15   3 1427.26   47.30
   3  15   3 1349.56   35.00
   3 -15  -3 1419.86   34.50
   3  15   3 1374.16   44.00
   3 -15  -3 1371.56   44.30
  -3  15   5   23.60    3.50
  -3 -15  -5   27.10    2.60
  -3  15   5   21.20    2.90
  -3 -15  -5   25.90    3.80
  -3  15   5   22.00    2.60
   3  15   5   22.40    2.60
   3 -15  -5   24.60    2.20
   3  15   5   21.80    3.10
  -3  15   7   29.20    3.90
  -3  15   7   28.70    3.40
   3  15   7   19.70    2.80
  -3  15   9    4.40    1.10
  -3  15   9    3.70    1.30
   3  15   9    3.10    1.20
  -5 -15   9   -2.30    3.00
  -5 -15   9    0.70    1.40
  -5 -15   9    2.10    1.20
  -5 -15   7   72.29    5.30
  -5 -15   7   74.69    5.20
  -5 -15   7   74.49    4.60
  -5 -15   7   75.39    5.10
   5 -15   7   64.49    4.40
   5 -15   7   65.59    6.20
   5 -15   7   73.69    5.70
   5 -15   7   75.99    4.10
  -5 -15   5   -2.20    2.40
  -5 -15   5    0.90    2.30
  -5 -15   5    0.90    2.30
  -5  15  -5   -1.30    3.60
  -5 -15   5   -1.30    2.10
   5 -15   5   -1.50    1.70
   5 -15   5   -0.20    3.50
   5 -15   5    2.40    5.10
  -5  15  -3  226.38    7.60
  -5  15  -3  195.98    6.50
   5  15  -3  195.18   12.20
   5  15  -3  194.88    6.50
   5  15  -3  186.78   14.60
  -5  15  -1 3181.18   88.09
  -5 -15   1 3208.08   78.09
  -5 -15   1 3318.17   78.89
   5 -15   1 3170.08   86.59
   5 -15   1 3271.87   78.49
   5  15  -1 3243.58   89.19
   5  15  -1 3226.18   79.09
  -5 -15  -1 3292.27   80.09
  -5  15   1 3326.57   91.39
   5  15   1 3199.68   88.49
   5  15   1 3273.27   90.69
   5 -15  -1 3309.77   79.29
   5  15   1 3192.58   79.99
   5 -15  -1 3265.47   89.69
  -5 -15  -3  203.08    6.70
  -5  15   3  158.38   18.90
   5 -15  -3  184.58   16.40
   5  15   3  205.48   15.20
   5 -15  -3  193.58    5.70
  -5  15   5   -3.60    2.50
  -5 -15  -5    0.40    3.70
  -5 -15  -5   -0.20    1.40
  -5  15   5    0.50    2.20
  -5  15   5    1.80    1.90
   5 -15  -5   -0.70    1.20
   5  15   5   -7.00    3.70
   5  15   5    0.80    2.60
   5  15   5   -2.10    1.60
  -5  15   7   72.39    4.40
  -5  15   7   76.19    5.00
  -5  15   7   79.69    4.20
   5  15   7   66.79    4.50
   5  15   7   71.49    3.90
  -5  15   9    1.50    1.40
  -5  15   9    3.30    1.20
   5  15   9    1.10    1.30
  -7 -15   9   -2.20    1.80
  -7 -15   9    1.40    1.20
  -7 -15   9    1.40    1.30
  -7 -15   7   16.60    2.80
  -7 -15   7   17.20    2.90
  -7 -15   7   18.40    2.70
  -7 -15   7   11.70    3.30
   7 -15   7    9.50    2.60
   7 -15   7   17.20    2.20
   7 -15   7   18.70    4.40
  -7 -15   5  138.89    6.80
  -7 -15   5  130.89    6.90
  -7  15  -5  132.49    8.80
  -7 -15   5  141.79    6.40
  -7 -15   5  130.79    5.90
   7 -15   5  117.19    8.90
   7 -15   5  122.19    7.90
   7 -15   5  125.59    5.40
  -7  15  -3   52.79    3.10
  -7  15  -3   52.19    9.70
   7 -15   3   54.19    7.60
   7  15  -3   52.29   13.00
   7  15  -3   49.10    3.40
  -7 -15   1 1794.72   42.80
  -7  15  -1 1789.32   55.59
  -7 -15   1 1740.43   54.59
  -7 -15   1 1716.23   43.50
   7  15  -1 1744.03   43.70
   7  15  -1 1757.22   56.39
   7 -15   1 1752.22   53.89
  -7  15   1 1772.52   43.10
  -7 -15  -1 1782.42   44.10
   7  15   1 1798.82   57.09
   7 -15  -1 1771.42   43.10
   7 -15  -1 1718.63   60.79
   7  15   1 1715.23   44.10
  -7 -15  -3   54.89    3.50
  -7  15   3   49.90   15.20
   7  15   3   25.50   13.00
   7  15   3   53.09   11.70
   7 -15  -3   54.59    2.30
   7 -15  -3   40.80   12.70
  -7  15   5  136.69    6.40
  -7 -15  -5  136.39    7.00
  -7 -15  -5  129.09    8.90
  -7  15   5  128.59    6.00
  -7  15   5  136.59    6.30
   7  15   5  127.99    6.40
   7 -15  -5  140.29    7.90
   7 -15  -5  146.89    5.30
   7  15   5  115.99    6.60
   7  15   5  149.88    5.50
  -7  15   7   14.10    2.20
  -7  15   7   14.30    2.50
  -7  15   7   10.10    2.20
   7  15   7   16.90    2.80
   7  15   7   14.60    2.00
  -7  15   9    2.10    1.00
  -7  15   9    1.40    1.10
  -9 -15   7   97.29    5.50
  -9 -15   7  102.59    5.60
  -9 -15   7   84.79    6.70
  -9 -15   7   95.29    5.00
   9 -15   7   87.39    4.40
   9 -15   7   76.89    5.90
  -9 -15   5  197.98    8.00
  -9 -15   5  199.58    8.50
  -9  15  -5  204.68   11.10
  -9 -15   5  193.68    7.50
  -9 -15   5  205.18    8.40
   9 -15   5  189.38   10.00
   9 -15   5  203.08    7.20
  -9 -15   3  143.89   17.90
  -9  15  -3  111.89   16.70
  -9  15  -3  121.79    5.20
   9  15  -3  139.59   19.90
   9 -15   3  105.49   13.60
   9  15  -3  108.29    4.80
  -9 -15   1   63.79    2.80
  -9 -15   1   51.89   10.80
  -9  15  -1   60.59    2.70
  -9  15  -1   49.00   10.90
   9 -15   1   65.99   11.70
   9  15  -1   63.39   12.00
   9  15  -1   56.19    3.10
  -9  15   1   58.69    2.30
  -9 -15  -1   65.99   11.60
  -9 -15  -1   62.39    3.20
  -9  15   1   58.09   12.60
   9 -15  -1   63.29    2.30
   9 -15  -1   64.79   11.60
   9  15   1   56.69   12.30
  -9 -15  -3  120.99    5.60
  -9  15   3   93.79   20.30
   9  15   3  112.79   19.60
   9 -15  -3  103.89   18.90
   9 -15  -3  121.59    4.60
   9 -15  -3  116.09    5.40
   9  15   3  103.89   16.80
  -9 -15  -5  201.28   12.20
  -9  15   5  202.78    7.90
  -9  15   5  198.88    7.60
  -9  15   5  205.88    7.90
   9  15   5  194.48    7.70
   9  15   5  200.38    6.80
   9 -15  -5  208.08    8.60
  -9  15   7   98.79    4.70
  -9  15   7   93.79    4.90
  -9  15   7   96.59    4.90
   9  15   7   83.79    7.50
   9  15   7   88.59    4.10
 -11 -15   7   33.50    3.50
 -11 -15   7   31.50    3.30
 -11 -15   7   31.40    3.10
  11 -15   7   36.30    2.90
 -11 -15   5   79.99    5.30
 -11 -15   5   80.09    5.70
 -11 -15   5   68.19    5.30
 -11 -15   5   74.19    5.00
  11 -15   5   75.89    4.30
 -11  15  -3  119.99    5.60
 -11 -15   3  128.69   23.10
  11  15  -3  131.89   26.30
  11  15  -3  104.89    5.00
 -11  15  -1 2312.47   55.99
 -11 -15   1 2221.98   74.69
 -11 -15   1 2248.48   55.89
 -11  15  -1 2292.27   76.09
  11  15  -1 2253.17   76.79
  11  15  -1 2175.88   55.99
  11 -15   1 2221.88   72.99
 -11 -15  -1 2302.47   56.89
 -11 -15  -1 2198.38   74.59
 -11  15   1 2239.08   77.69
 -11  15   1 2257.67   55.49
  11 -15  -1 2289.87   75.69
  11 -15  -1 2244.38   55.49
 -11  15   3   49.90   28.10
 -11 -15  -3  119.49    6.50
  11  15   3  137.19   21.90
  11 -15  -3  107.79    5.30
  11 -15  -3  119.39    4.10
  11 -15  -3  104.29   24.80
 -11  15   5   72.79    4.90
 -11  15   5   65.79    5.50
 -11  15   5   73.79    5.00
  11  15   5   70.19    5.00
  11 -15  -5   71.89    5.80
  11 -15  -5   77.19    7.20
  11 -15  -5   68.59    4.30
 -11  15   7   37.30    3.50
 -11  15   7   41.70    3.40
 -11  15   7   47.00    3.30
  11  15   7   38.40    3.00
  11  15   7   36.70    3.30
 -13 -15   7    3.90    1.90
 -13 -15   7    3.00    1.70
 -13 -15   7    0.90    1.70
  13 -15   7   -0.20    1.40
  13  15  -7   11.10    4.10
 -13 -15   5  103.99    6.30
 -13 -15   5  106.39    5.70
 -13 -15   5   99.29    5.90
 -13 -15   5   96.29    5.90
  13 -15   5  100.39    4.90
 -13 -15   3   38.90   30.80
 -13 -15   3  157.08   11.70
 -13 -15   3  153.68    7.20
 -13 -15   3  159.98    6.70
 -13  15  -3  155.18    7.00
  13 -15   3  158.18    7.50
  13 -15   3  147.69    5.30
  13  15  -3  114.59   37.50
 -13  15  -1  198.28   26.30
 -13 -15   1  202.58    6.80
 -13 -15   1  164.98   23.00
 -13  15  -1  200.48    7.00
  13 -15   1  224.28   25.90
  13 -15   1  189.48    7.30
  13  15  -1  201.58   26.60
 -13 -15  -1  213.08   25.40
 -13 -15  -1  192.28    7.40
 -13  15   1  178.88   26.20
 -13  15   1  200.18    6.30
  13  15   1  169.38   25.90
  13 -15  -1  199.88    7.20
  13 -15  -1  192.38   25.20
 -13  15   3  153.78    6.40
 -13  15   3  150.38    6.70
 -13 -15  -3  166.48    7.90
  13 -15  -3  180.08   37.50
  13 -15  -3  164.58    5.40
  13 -15  -3  162.58    8.50
  13 -15  -3  163.48    6.70
 -13  15   5  105.79    5.60
 -13  15   5  103.09    5.40
 -13  15   5  107.59    5.60
  13  15   5   98.09    5.60
  13 -15  -5  114.09    7.20
  13 -15  -5  100.19    5.60
  13 -15  -5  107.19    6.50
  13  15   5  107.09    4.70
  13  15   5  105.49    4.60
 -13  15   7    2.20    1.60
 -13  15   7    2.70    1.60
 -13  15   7    2.70    1.70
  13  15   7    1.00    2.80
  13  15   7    5.50    1.80
 -15 -15   7   14.90    2.40
 -15 -15   7    7.80    2.00
 -15 -15   7   15.10    2.20
  15  15  -7    8.60    4.10
  15 -15   7   12.00    1.80
 -15 -15   5   82.89    5.70
 -15 -15   5   77.59    4.10
 -15 -15   5   67.39    5.20
 -15 -15   5   86.09    5.20
 -15 -15   5   71.09    5.50
  15 -15   5   74.39    4.30
  15  15  -5   74.09    6.80
 -15  15  -3   21.10    3.60
 -15 -15   3   24.30    3.10
 -15  15  -3   20.50    3.20
 -15 -15   3   13.80    3.20
 -15 -15   3   14.00    2.80
  15 -15   3   19.90    2.10
  15 -15   3   14.10    4.10
  15  15  -3   24.10    5.10
 -15 -15   1   19.60   25.20
 -15  15  -1   86.29   28.30
 -15  15  -1   79.79    4.50
 -15 -15   1   74.39    4.20
  15 -15   1   21.00   26.40
  15  15  -1   92.89   30.40
  15 -15   1   76.49    4.80
 -15  15   1   77.49    3.90
 -15 -15  -1   48.40    6.00
 -15 -15  -1   51.19   29.50
  15 -15  -1   55.99   32.00
  15  15   1   42.90   27.90
  15 -15  -1   76.89    3.20
  15 -15  -1   73.29    4.50
 -15  15   3   22.20    2.60
 -15 -15  -3   13.80    3.60
 -15  15   3   15.30    3.40
 -15  15   3   15.30    4.00
 -15  15   3   17.40    2.70
  15 -15  -3   15.10    3.20
  15 -15  -3   15.30    2.70
  15 -15  -3   16.60    1.90
 -15  15   5   78.19    4.90
 -15  15   5   79.49    4.70
 -15  15   5   71.59    4.70
  15  15   5   71.99    3.90
  15 -15  -5   78.19    5.90
  15 -15  -5   67.19    6.00
  15 -15  -5   68.59    6.50
  15  15   5   76.39    4.30
 -15  15   7   15.10    2.10
 -15  15   7   12.70    1.90
 -15  15   7   14.80    2.10
  15  15   7   11.50    2.30
  15  15   7   11.20    2.20
 -17 -15   7    1.70    1.60
 -17 -15   7    4.00    1.80
 -17 -15   7    3.00    1.70
  17  15  -7    1.90    3.70
  17 -15   7    1.50    1.20
 -17 -15   5    0.70    2.00
 -17 -15   5    2.40    2.50
 -17 -15   5    2.00    1.90
 -17 -15   5    0.20    1.80
 -17 -15   5    4.10    3.20
  17 -15   5   -0.80    1.60
  17  15  -5   10.40    4.20
 -17 -15   3   10.60    2.70
 -17 -15   3    3.10    3.60
 -17 -15   3    6.00    2.50
 -17 -15   3    7.40    3.00
 -17  15  -3    7.80    2.50
 -17  15  -3    8.60    4.20
  17  15  -3   -1.20    3.60
  17 -15   3    7.20    1.80
 -17 -15   1  -21.80   46.40
 -17  15  -1   21.60    2.70
 -17 -15   1   19.70    3.00
 -17  15  -1   25.20    3.30
 -17 -15   1   25.20    2.50
  17 -15   1   18.60    2.90
  17 -15   1   20.70    2.30
  17  15  -1   25.90    4.20
  17 -15   1   28.30    3.30
 -17  15   1   89.29   47.80
 -17  15   1   26.60    3.70
 -17  15   1   22.60    2.90
 -17  15   1   20.20    2.90
 -17  15   1   15.50    3.30
 -17 -15  -1   18.20    3.20
  17 -15  -1   22.60    2.60
  17 -15  -1   20.50    2.00
  17 -15  -1   -4.50   41.10
  17 -15  -1   21.80    2.90
  17 -15  -1   27.20    3.30
  17  15   1   19.50    3.80
  17  15   1   26.80    3.90
 -17  15   3    0.60    3.40
 -17 -15  -3    8.70    4.40
 -17  15   3    5.10    3.30
 -17  15   3    4.10    3.70
 -17  15   3    6.50    2.20
 -17  15   3    6.00    2.10
  17 -15  -3    8.20    2.50
  17 -15  -3    3.10    2.60
  17  15   3    6.70    2.40
  17 -15  -3    7.10    1.90
 -17  15   5    4.20    1.90
 -17  15   5    2.80    2.10
 -17  15   5   -1.70    2.20
  17 -15  -5   -1.90    2.70
  17  15   5    3.70    2.10
  17  15   5    4.10    1.80
  17 -15  -5    3.10    2.70
 -17  15   7    2.80    1.40
 -17  15   7    0.60    1.50
 -17  15   7    1.90    1.60
  17  15   7    3.10    2.00
 -19 -15   7    4.90    1.50
 -19 -15   7    7.20    1.50
 -19 -15   7    6.80    1.80
  19 -15   7    5.20    1.30
  19  15  -7    1.40    3.80
 -19 -15   5   17.80    2.80
 -19  15  -5   28.10    3.50
 -19 -15   5   22.90    2.90
 -19 -15   5   25.90    2.40
 -19 -15   5   23.20    3.30
  19 -15   5   20.80    2.50
  19  15  -5   24.00    4.20
 -19  15  -3  115.69    6.30
 -19 -15   3  113.29    7.60
 -19 -15   3  130.09    6.40
  19  15  -3  137.39    7.80
  19 -15   3  115.89    8.80
  19 -15   3  122.79    4.90
 -19 -15   1  123.99    7.50
 -19 -15   1  121.99    6.80
 -19  15  -1  126.79    7.90
 -19 -15   1  120.49    5.20
 -19  15  -1  125.49    9.00
 -19  15  -1  124.19    5.30
  19  15  -1  121.89    7.20
  19 -15   1  123.59    6.50
  19 -15   1  126.19    5.80
  19  15  -1  113.59    6.30
 -19 -15  -1  122.49    8.80
 -19  15   1  114.29    7.70
 -19  15   1  113.89    5.40
 -19  15   1  124.89    5.20
 -19  15   1  117.19    6.20
 -19 -15  -1  123.49    8.20
 -19 -15  -1  119.29    5.20
  19 -15  -1  121.99    6.20
  19  15   1  118.39    7.00
  19 -15  -1  123.19    5.60
  19  15   1  118.09    7.40
  19  15   1  121.29    5.50
  19 -15  -1  119.89    6.10
 -19  15   3  131.09    5.60
 -19  15   3  107.99    6.80
 -19  15   3  109.09    7.30
 -19  15   3  127.09    5.60
  19 -15  -3  119.39    5.70
  19  15   3  120.89    5.30
  19 -15  -3  133.39    6.50
  19 -15  -3  136.79    6.90
 -19  15   5   18.40    2.40
 -19  15   5   26.50    3.10
 -19 -15  -5   20.00    2.80
 -19  15   5   21.60    2.80
  19 -15  -5   21.10    3.60
  19  15   5   23.90    2.10
  19 -15  -5   24.20    3.10
  19  15   5   19.00    2.80
 -19  15   7    6.60    1.90
 -19  15   7    7.20    1.60
 -19  15   7    5.80    1.40
  19  15   7    5.60    1.90
 -21 -15   7    1.80    1.70
 -21 -15   7    1.20    2.00
  21 -15   7    0.60    1.10
 -21  15  -5   22.50    3.30
 -21 -15   5   24.70    3.30
 -21 -15   5   25.40    2.70
 -21 -15   5   24.60    3.00
  21  15  -5   26.40    3.70
  21  15  -5   23.20    3.50
  21 -15   5   21.30    2.40
 -21 -15   3  186.48    7.60
 -21 -15   3  171.48    7.40
 -21  15  -3  179.18    6.90
  21 -15   3  178.28    6.30
  21  15  -3  187.28    8.90
 -21  15  -1  100.59    4.80
 -21  15  -1   95.39    8.20
 -21 -15   1   76.19    7.90
 -21 -15   1   71.89    7.50
  21 -15   1   98.99    4.70
  21 -15   1   94.79    5.40
  21  15  -1   90.39    5.80
  21  15  -1  111.89    6.90
  21 -15   1  103.49    6.30
 -21  15   1  101.99    5.20
 -21  15   1  110.29    6.50
 -21 -15  -1   98.89    7.80
 -21 -15  -1  102.09    4.80
  21 -15  -1   98.39    5.70
  21 -15  -1  101.09    6.00
  21 -15  -1   96.89    5.20
  21  15   1   92.89    6.40
  21  15   1   97.69    7.80
  21  15   1  117.19    6.50
 -21 -15  -3  186.78    7.00
 -21  15   3  177.38    6.90
 -21  15   3  176.08    7.90
 -21  15   3  183.68    6.80
  21  15   3  183.08    6.80
  21 -15  -3  187.98    8.30
  21 -15  -3  168.88    8.40
  21 -15  -3  182.08    7.70
 -21  15   5   24.50    2.50
 -21 -15  -5   25.10    2.80
 -21  15   5   22.20    3.10
 -21  15   5   26.40    3.00
  21 -15  -5   27.30    3.10
  21  15   5   26.10    2.90
  21 -15  -5   29.50    5.10
 -21  15   7    1.40    1.10
  21  15   7    1.40    2.70
 -23  15  -5    7.70    2.60
 -23 -15   5    9.30    2.10
 -23 -15   5    7.20    3.20
 -23 -15   5    9.80    2.20
  23  15  -5    8.20    2.80
  23  15  -5    9.00    2.50
  23 -15   5    8.20    1.70
 -23 -15   3   80.39    5.40
 -23  15  -3   80.69    4.60
 -23 -15   3   82.69    5.00
 -23 -15   3   78.19    5.30
  23  15  -3   93.29    6.10
  23  15  -3   83.89    5.60
  23 -15   3   79.59    3.90
 -23 -15   1   20.90    3.50
 -23  15  -1   16.50    4.10
 -23 -15   1   19.00    2.30
 -23  15  -1   17.20    2.30
  23  15  -1   16.10    3.00
  23 -15   1   18.70    2.40
  23  15  -1   13.90    3.20
  23 -15   1   17.70    2.80
  23  15  -1   20.50    3.30
  23 -15   1   11.00    3.60
 -23  15   1   18.00    2.30
 -23  15   1   15.50    2.90
 -23 -15  -1   13.50    4.10
 -23 -15  -1   17.40    2.30
  23  15   1   17.50    5.70
  23 -15  -1   20.00    2.70
  23 -15  -1   15.30    3.40
  23 -15  -1   18.30    2.80
  23  15   1   20.00    2.60
  23  15   1   13.00    3.20
 -23  15   3   84.79    4.60
 -23  15   3   67.69    6.10
 -23 -15  -3   86.29    4.60
 -23  15   3   83.99    4.30
  23 -15  -3   95.99    5.30
  23  15   3   83.99    4.40
  23 -15  -3   79.49    5.70
  23 -15  -3   80.89    6.60
 -23 -15  -5    3.10    3.00
 -23  15   5    6.80    1.70
  23 -15  -5   11.60    3.20
  23  15   5    9.60    1.90
 -25  15  -5    6.20    2.40
 -25 -15   5    6.10    1.90
 -25 -15   5    9.80    2.00
  25 -15   5    8.40    1.60
  25  15  -5    4.00    2.40
  25  15  -5   11.80    2.40
 -25 -15   3   83.39    5.30
 -25  15  -3   80.59    4.40
 -25 -15   3   82.79    4.80
  25  15  -3   89.99    5.80
  25  15  -3   77.99    5.50
  25 -15   3   79.39    3.80
  25 -15   3   82.99    4.50
 -25 -15   1   30.50    2.70
 -25  15  -1   34.40    4.40
 -25 -15   1   33.70    3.80
 -25  15  -1   36.80    3.30
  25 -15   1   35.10    3.00
  25  15  -1   30.50    3.80
  25  15  -1   33.60    3.50
  25 -15   1   30.40    4.20
  25  15  -1   29.10    4.20
 -25  15   1   31.00    3.30
 -25  15   1   36.60    3.40
 -25 -15  -1   30.20    4.30
 -25 -15  -1   37.10    3.20
  25 -15  -1   41.00    3.80
  25 -15  -1   32.10    3.00
  25 -15  -1   35.20    4.20
  25  15   1   36.10    3.80
  25  15   1   33.10    3.10
 -25 -15  -3   80.89    4.30
  25 -15  -3   79.49    4.70
  25 -15  -3   76.09    6.00
  25  15   3   79.79    4.10
  25 -15  -3   82.29    5.70
 -25 -15  -5    7.10    1.80
 -25  15   5    5.50    1.50
  25  15   5    8.30    1.80
  25 -15  -5    9.80    3.00
 -27 -15   5    7.20    2.10
 -27  15  -5   12.30    2.30
  27  15  -5   12.80    2.80
  27  15  -5    9.50    2.00
  27 -15   5    8.10    1.40
 -27 -15   3    3.60    3.10
 -27  15  -3    7.80    1.80
 -27 -15   3    8.00    1.90
  27  15  -3    5.70    2.30
  27 -15   3    8.00    1.90
  27  15  -3    6.30    2.60
  27 -15   3    7.20    1.50
 -27  15  -1   45.00    3.40
 -27 -15   1   42.90    3.40
 -27  15  -1   48.20    4.70
 -27 -15   1   36.40    3.70
  27 -15   1   49.80    3.30
  27  15  -1   37.20    3.40
  27  15  -1   32.90    3.60
  27  15  -1   39.40    4.70
  27 -15   1   46.90    5.40
 -27  15   1   45.90    4.10
 -27 -15  -1   42.80    3.30
 -27  15   1   42.20    3.40
 -27 -15  -1   44.50    4.60
  27  15   1   44.10    3.50
  27 -15  -1   48.10    3.80
  27 -15  -1   40.70    4.40
  27 -15  -1   39.20    3.60
  27  15   1   45.20    3.80
 -27 -15  -3    9.80    1.80
  27 -15  -3    9.40    3.20
  27 -15  -3    8.10    1.90
  27 -15  -3    8.70    2.50
  27  15   3    7.00    1.60
 -27 -15  -5   12.90    1.80
  27 -15  -5   10.20    3.00
  27  15   5   11.70    1.70
 -29  15  -3    1.20    1.50
 -29 -15   3    4.50    1.50
 -29 -15   3   10.50    3.40
  29 -15   3    7.20    1.30
  29 -15   3    3.20    1.50
  29  15  -3    3.90    2.80
  29  15  -3    6.80    1.90
 -29 -15   1   24.70    2.30
 -29 -15   1   26.70    3.10
 -29  15  -1   23.50    2.30
  29  15  -1   25.10    2.70
  29  15  -1   21.80    4.40
  29 -15   1   24.00    2.80
  29  15  -1   23.20    2.90
  29 -15   1   25.10    2.30
  29 -15   1   23.80    4.80
 -29  15   1   28.60    2.60
 -29 -15  -1   29.90    2.70
 -29 -15  -1   20.60    3.60
  29  15   1   27.50    2.60
  29  15   1   24.10    3.10
  29 -15  -1   23.00    3.50
  29 -15  -1   28.70    2.70
 -29 -15  -3    2.30    1.40
  29  15   3    4.10    1.20
  29 -15  -3    7.20    3.10
  29 -15  -3    2.90    2.40
 -31  15  -3   46.10    2.80
  31 -15   3   49.90    3.30
  31  15  -3   46.40    3.00
  31 -15   3   40.00    2.80
  31  15  -3   39.80    4.00
 -31 -15   1   35.50    3.20
 -31  15  -1   32.10    2.60
 -31 -15   1   23.00    2.80
  31  15  -1   30.10    2.70
  31 -15   1   37.30    2.40
  31  15  -1   27.50    2.60
  31  15  -1   27.90    5.50
  31 -15   1   24.40    4.10
 -31 -15  -1   34.20    2.50
 -31 -15  -1   27.10    3.60
 -31  15   1   25.30    2.30
  31 -15  -1   37.60    2.80
  31 -15  -1   17.10    3.70
  31  15   1   28.30    2.60
 -31 -15  -3   42.40    2.50
  31  15   3   45.40    3.00
  31 -15  -3   32.40    3.50
  31  15   3   41.80    2.20
 -33 -15   1   15.80    1.90
 -33  15  -1   17.50    1.70
  33  15  -1   19.40    2.10
  33 -15   1   17.60    1.60
 -33 -15  -1    6.20    4.90
 -33 -15  -1   18.40    2.00
  33 -15  -1   19.90    1.80
  33  15   1   17.30    1.60
   0 -16   8    1.70    2.10
   0 -16   8    3.60    2.70
   0 -16   8    1.30    1.70
   0 -16   8   -0.60    4.20
   0 -16   6    0.20    2.70
   0 -16   6   -0.20    1.80
   0 -16   6    0.60    2.20
   0 -16   6    0.60    2.60
   0  16  -4 1022.20   26.70
   0  16  -4 1049.99   25.70
   0  16  -2    0.30    0.40
   0  16  -2   -2.60    3.20
   0  16  -2    3.80    3.00
   0  16   0  809.12   19.80
   0 -16   0  807.32   19.30
   0  16   0  767.62   19.30
   0  16   0  754.62   27.40
   0 -16  -2    0.80    0.50
   0  16   2   -1.10    0.60
   0  16   2    5.30    4.60
   0 -16  -2   -2.10    3.60
   0 -16  -2    0.40    0.40
   0 -16  -4 1008.10   25.30
   0  16   4  954.30   37.40
   0  16   4  995.00   37.90
   0 -16  -4  993.10   25.20
   0  16   6    0.70    1.70
   0 -16  -6   -3.30    2.20
   0  16   6    0.80    2.10
   0  16   8    3.90    1.60
   0  16   8   -0.20    1.30
  -2 -16   8   -1.10    2.20
  -2 -16   8   -0.90    1.60
  -2 -16   8    1.50    2.00
  -2 -16   8    4.90    3.30
   2 -16   8   -0.90    1.80
   2 -16   8    1.10    2.30
   2 -16   8    2.50    2.30
   2 -16   8    0.80    2.80
  -2 -16   6   86.59    6.10
  -2 -16   6   93.49    5.30
  -2 -16   6   98.29    6.10
  -2 -16   6   95.99    4.80
   2 -16   6  104.39    6.40
   2 -16   6   98.99    6.20
   2 -16   6   93.99    5.30
   2 -16   6   92.29    4.70
  -2  16  -4  131.39    5.20
   2  16  -4  136.29    4.80
   2  16  -4  128.29    3.80
  -2  16  -2   42.50    5.40
  -2  16  -2   44.20    1.60
   2  16  -2   41.70    2.10
   2 -16   2   40.70    4.70
   2  16  -2   41.60    5.00
   2  16  -2   40.50    6.10
  -2  16   0  288.27    7.50
  -2 -16   0  281.87    7.40
  -2 -16   0  294.97   13.20
  -2  16   0  297.67   13.40
   2 -16   0  285.27   12.80
   2  16   0  298.07    8.10
   2 -16   0  313.37    7.50
   2  16   0  298.77   12.90
  -2  16   2   38.30    7.70
  -2 -16  -2   48.20    2.20
  -2  16   2   43.70    1.80
   2 -16  -2   44.20    6.90
   2  16   2   46.00    2.20
   2  16   2   41.20    6.90
   2 -16  -2   44.70    1.70
  -2 -16  -4  125.19    4.40
  -2 -16  -4  129.49    5.10
   2  16   4  106.59   15.40
   2 -16  -4  131.69    4.40
   2  16   4  118.89   15.00
  -2  16   6   93.59    5.30
  -2 -16  -6   92.89    5.30
  -2  16   6   94.19    5.90
  -2  16   6   94.49    4.80
   2  16   6   93.59    5.20
   2  16   6   80.69    6.00
   2 -16  -6   92.79    5.10
   2  16   6   98.09    4.70
  -2  16   8    2.10    1.50
  -2  16   8    7.10    3.10
  -2  16   8    2.50    1.30
   2  16   8    1.80    1.40
   2  16   8    5.30    3.10
  -4 -16   8    5.80    2.00
  -4 -16   8    4.50    2.40
  -4 -16   8    4.20    1.70
   4 -16   8    5.00    2.00
   4 -16   8    9.50    2.90
   4 -16   8    3.20    2.20
   4 -16   8   -2.20    3.60
[truncated: 1,088,913 more chars]
