# Supplementary material for: 1-Ethyl-3,3-di­methyl­spiro­[indoline-2,8′-phenaleno[1,9-fg]chromene]
Source: IUCrdata. 2024 Feb 13;9(Pt 2):x240137. doi: 10.1107/S2414314624001378 (PMC10915545; doi:10.1107/S2414314624001378)
Supplement: Supplementary file 2 [file x-09-x240137-Isup2.hkl]

data_I                                                                          
_shelx_title ' Liuzq202035-sad-fdd2_a.res in Fdd2'                              
_shelx_refln_list_code          4                                               
_shelx_F_calc_maximum      812.70                                               
_exptl_crystal_F_000      7040.00                                               
_reflns_d_resolution_high  0.8091                                               
                                                                                
loop_                                                                           
 _space_group_symop_operation_xyz                                               
 'x, y, z'                                                                      
 '-x, -y, z'                                                                    
 '-x+1/4, y+1/4, z+1/4'                                                         
 'x+1/4, -y+1/4, z+1/4'                                                         
 'x, y+1/2, z+1/2'                                                              
 '-x, -y+1/2, z+1/2'                                                            
 '-x+1/4, y+3/4, z+3/4'                                                         
 'x+1/4, -y+3/4, z+3/4'                                                         
 'x+1/2, y, z+1/2'                                                              
 '-x+1/2, -y, z+1/2'                                                            
 '-x+3/4, y+1/4, z+3/4'                                                         
 'x+3/4, -y+1/4, z+3/4'                                                         
 'x+1/2, y+1/2, z'                                                              
 '-x+1/2, -y+1/2, z'                                                            
 '-x+3/4, y+3/4, z+1/4'                                                         
 'x+3/4, -y+3/4, z+1/4'                                                         
                                                                                
_cell_length_a    27.8745                                                       
_cell_length_b    83.4747                                                       
_cell_length_c     7.5368                                                       
_cell_angle_alpha  90.000                                                       
_cell_angle_beta   90.000                                                       
_cell_angle_gamma  90.000                                                       
                                                                                
_shelx_F_squared_multiplier     1.000                                           
                                                                                
loop_                                                                           
 _refln_index_h                                                                 
 _refln_index_k                                                                 
 _refln_index_l                                                                 
 _refln_F_squared_calc                                                          
 _refln_F_squared_meas                                                          
 _refln_F_squared_sigma                                                         
 _refln_observed_status                                                         
  13   1  -7       2484.87       3281.83       339.74 o                         
  15   1  -7        793.47        680.43       361.57 o                         
  17   1  -7        103.23        571.81       243.37 o                         
  19   1  -7         29.28        371.24       475.88 o                         
  11   3  -7       1341.77        741.72       492.29 o                         
  13   3  -7        669.65        827.05       361.02 o                         
  15   3  -7        261.96         67.75       250.38 o                         
  17   3  -7        480.71       -466.04       466.04 o                         
  11   5  -7        827.97        426.65       354.45 o                         
  13   5  -7        924.11       1634.42       341.32 o                         
  15   5  -7         87.54        511.99       308.50 o                         
  17   5  -7        226.39        -43.34       282.25 o                         
  19   5  -7        172.39        367.58       367.58 o                         
  11   7  -7        902.09        498.86       354.45 o                         
  13   7  -7        212.97        590.75       301.94 o                         
  15   7  -7       1275.36       1680.36       315.07 o                         
  17   7  -7        669.98        282.25       295.38 o                         
  19   7  -7        123.07        137.84       301.94 o                         
   9   9  -7        467.12       1128.99       367.58 o                         
  11   9  -7       1074.08       1450.63       341.32 o                         
  13   9  -7       1878.44       1640.98       328.20 o                         
  15   9  -7        520.91        669.52       288.81 o                         
  17   9  -7        795.53       1194.63       295.38 o                         
  19   9  -7        267.75        590.75       288.81 o                         
  11  11  -7       1648.88       1358.73       321.63 o                         
  13  11  -7       1653.65       1693.49       308.50 o                         
  15  11  -7        513.12       1056.79       269.12 o                         
  17  11  -7       3470.28       3616.06       341.32 o                         
  19  11  -7       1928.92       1929.79       295.38 o                         
  13  13  -7         83.59       -275.68       275.68 o                         
  15  13  -7       3013.60       2829.05       328.20 o                         
  17  13  -7        234.08        380.71       255.99 o                         
  19  13  -7         49.86       -255.99       255.99 o                         
  13  15  -7        224.92        728.60       269.12 o                         
  15  15  -7        932.86        564.50       269.12 o                         
  17  15  -7        100.19        124.71       242.87 o                         
  19  15  -7        267.14         91.89       249.43 o                         
  15  17  -7       1477.85       1214.33       269.12 o                         
  17  17  -7        825.35        958.33       242.87 o                         
  19  17  -7       1385.58       1371.86       262.56 o                         
  15  19  -7        506.50         65.64       236.30 o                         
  17  19  -7        122.44       -223.17       223.17 o                         
  19  19  -7       1226.19       1188.07       255.99 o                         
  15  21  -7       2057.12       2002.00       275.68 o                         
  17  21  -7        124.20        308.50       229.74 o                         
  19  21  -7        810.79       1142.12       295.38 o                         
  15  23  -7        109.92        144.41       223.17 o                         
  17  23  -7         26.23       -223.17       223.17 o                         
  17  25  -7        277.00        505.42       223.17 o                         
  19  25  -7          7.10         59.08       242.87 o                         
  17  27  -7        352.60        761.41       216.61 o                         
  19  27  -7        333.44        479.17       229.74 o                         
  17  29  -7        129.42       -203.48       203.48 o                         
  19  29  -7       1374.96       1273.40       255.99 o                         
  17  31  -7        161.15       -210.05       210.05 o                         
  17  33  -7        242.64        590.75       210.05 o                         
  17  35  -7        346.97        603.88       223.17 o                         
  17  37  -7        125.69        -26.26       242.87 o                         
  17  39  -7        370.35        564.50       210.05 o                         
   2   0  -6       2691.39       2894.69       275.68 o                         
   6   0  -6       2132.54       1883.85       229.74 o                         
  10   0  -6      17883.81      18606.75       715.47 o                         
  14   0  -6       9678.61       9746.77       505.42 o                         
  18   0  -6       1345.04       1479.62       410.25 o                         
  22   0  -6       7390.73       8695.56       299.02 o                         
   0   2  -6       5123.37       5138.89       315.07 o                         
   2   2  -6       3949.57       3685.53       149.30 o                         
   4   2  -6       2962.49       3143.11       164.08 o                         
   6   2  -6      14413.82      14311.53       389.88 o                         
   8   2  -6      39728.18      38256.95       805.27 o                         
  10   2  -6       5296.19       4508.80       223.89 o                         
  12   2  -6       2718.85       2363.01       288.81 o                         
  14   2  -6       7168.84       7021.27       317.71 o                         
  16   2  -6       6048.03       6002.64       229.17 o                         
  18   2  -6       4328.27       4940.97       242.83 o                         
  20   2  -6       4622.21       4880.28       190.09 o                         
  22   2  -6        251.52        198.58       108.72 o                         
  24   2  -6       2118.98       1773.80       174.01 o                         
   2   4  -6       2715.77       2538.71       124.94 o                         
   4   4  -6      16888.84      16123.59       324.55 o                         
   6   4  -6      28154.31      28285.15       498.49 o                         
   8   4  -6       5719.02       5715.30       278.77 o                         
  10   4  -6      37674.73      37053.77       656.87 o                         
  12   4  -6        407.12        433.22       236.30 o                         
  14   4  -6      18565.96      18928.02       505.34 o                         
  16   4  -6       2611.59       2866.77       151.89 o                         
  18   4  -6       3718.47       4359.98       209.38 o                         
  20   4  -6       2348.61       2527.43       141.17 o                         
  22   4  -6       3041.69       3243.52       161.83 o                         
  24   4  -6        102.01        320.65       139.01 o                         
   0   6  -6       3355.20       3420.85       249.10 o                         
   2   6  -6       4623.09       4388.52       208.71 o                         
   4   6  -6       1985.27       1776.32       119.85 o                         
   6   6  -6       6262.15       6008.45       219.61 o                         
   8   6  -6       9599.54       9975.44       303.06 o                         
  10   6  -6       4283.40       4109.93       208.22 o                         
  12   6  -6        452.35        321.63       242.87 o                         
  14   6  -6       3797.46       3650.13       275.68 o                         
  16   6  -6       1373.87       1401.15       140.29 o                         
  18   6  -6       1039.73       1214.73       214.23 o                         
  20   6  -6       4388.03       4530.47       225.71 o                         
  22   6  -6       1101.35       1099.68       125.81 o                         
  24   6  -6        897.05        736.69       150.79 o                         
   2   8  -6        581.04        446.15        96.76 o                         
   4   8  -6       9831.96       8859.55       239.75 o                         
   6   8  -6       3007.60       2656.78       146.12 o                         
   8   8  -6       1209.13       1197.83       132.79 o                         
  10   8  -6       9929.15       9517.24       316.14 o                         
  12   8  -6       6244.54       6294.14       466.04 o                         
  14   8  -6       2662.41       2286.45       213.35 o                         
  16   8  -6       1103.14       1039.14       127.07 o                         
  18   8  -6       5924.99       6401.60       259.34 o                         
  20   8  -6       1055.14       1142.72       133.42 o                         
  22   8  -6       4342.08       5081.94       216.98 o                         
  24   8  -6         78.98        102.82       113.97 o                         
   0  10  -6       7667.66       6957.10       354.45 o                         
   2  10  -6       3776.40       4069.96       204.06 o                         
   4  10  -6      15462.92      14748.95       312.99 o                         
   6  10  -6      22344.75      21600.17       415.41 o                         
   8  10  -6       7161.68       6640.90       431.92 o                         
  10  10  -6       3729.65       3738.04       207.93 o                         
  12  10  -6       1307.52       1089.61       288.81 o                         
  14  10  -6       4313.77       4751.62       459.47 o                         
  16  10  -6       2270.14       2529.64       233.32 o                         
  18  10  -6       3581.75       3870.23       200.63 o                         
  20  10  -6        838.55        924.15       124.11 o                         
  22  10  -6        410.48        622.19       103.16 o                         
  24  10  -6         82.21        -20.33       120.53 o                         
   2  12  -6       1915.32       1932.50       167.38 o                         
   4  12  -6       2416.10       2084.25       150.79 o                         
   6  12  -6       4372.62       3737.35       208.45 o                         
   8  12  -6       2533.08       2917.96       260.47 o                         
  10  12  -6        470.27        573.32       188.22 o                         
  12  12  -6        358.73        807.36       288.81 o                         
  14  12  -6       5864.95       6057.84       498.86 o                         
  16  12  -6       1091.41        777.18       213.65 o                         
  18  12  -6       5506.30       6245.60       256.30 o                         
  20  12  -6       3718.31       3790.37       157.11 o                         
  22  12  -6        500.46        624.79        99.57 o                         
  24  12  -6        102.71        161.10       103.49 o                         
   0  14  -6       1579.32       1155.25       177.23 o                         
   2  14  -6       2414.25       2123.55       150.79 o                         
   4  14  -6       2764.32       2669.43       169.36 o                         
   6  14  -6       3828.91       3848.83       234.36 o                         
   8  14  -6       2839.29       2463.32       311.79 o                         
  10  14  -6         98.46        413.58       263.37 o                         
  12  14  -6       1686.81       2021.69       321.63 o                         
  14  14  -6       1552.82       1312.78       301.94 o                         
  18  14  -6       1994.25       2344.25       282.25 o                         
  20  14  -6       3910.94       4337.59       195.78 o                         
  22  14  -6        178.39        190.78        95.93 o                         
  24  14  -6       1418.45       1234.21       145.90 o                         
   2  16  -6       6521.61       6093.82       241.22 o                         
   4  16  -6       9989.54      10207.14       315.51 o                         
   6  16  -6      15050.80      14295.69       850.03 o                         
   8  16  -6       3761.26       3747.34       315.07 o                         
  10  16  -6       3280.21       2493.80       307.41 o                         
  12  16  -6       4488.83       5125.77       498.86 o                         
  14  16  -6       1865.71       2513.98       328.20 o                         
  16  16  -6       3129.33       3550.42       374.14 o                         
  18  16  -6       1546.44       1667.62       176.46 o                         
  20  16  -6        688.18        747.52       109.79 o                         
  22  16  -6         86.18        -48.86        95.40 o                         
  24  16  -6        114.35        -26.55       107.06 o                         
   0  18  -6      28849.51      25708.25       800.80 o                         
   2  18  -6       1388.05       1371.53       136.86 o                         
   4  18  -6       2940.62       2697.53       169.36 o                         
   6  18  -6       4502.19       4180.56       347.89 o                         
   8  18  -6       3257.88       2403.43       194.94 o                         
  12  18  -6       1998.78       2356.45       374.14 o                         
  14  18  -6       1336.57        728.60       321.63 o                         
  16  18  -6       2042.37       1581.90       315.07 o                         
  18  18  -6       2856.99       2702.72       175.56 o                         
  20  18  -6         76.72         94.31       102.62 o                         
  22  18  -6        374.94        432.08       195.17 o                         
  24  18  -6        113.11          6.68       105.24 o                         
   2  20  -6      12161.72      11502.45       331.84 o                         
   4  20  -6       2226.59       2156.02       164.72 o                         
   6  20  -6       1311.03       1184.11       246.15 o                         
   8  20  -6       2696.31       2239.11       357.73 o                         
  12  20  -6       4291.05       4449.68       433.22 o                         
  14  20  -6        516.71       1201.20       328.20 o                         
  16  20  -6       6197.73       6672.20       329.47 o                         
  18  20  -6       3409.77       4185.66       212.22 o                         
  20  20  -6        532.02        738.54       110.60 o                         
  22  20  -6        327.78       -112.53       142.11 o                         
  24  20  -6        765.69        335.00       127.58 o                         
   0  22  -6       2478.21       2684.64       236.30 o                         
   2  22  -6       6075.10       6248.05       383.99 o                         
   4  22  -6       2683.60       2885.90       216.69 o                         
   6  22  -6       4142.00       4303.47       331.48 o                         
   8  22  -6       4874.17       4869.77       406.96 o                         
  12  22  -6       1739.94       1995.43       413.53 o                         
  14  22  -6       2304.25       2139.84       367.58 o                         
  16  22  -6         77.06        -82.52       210.05 o                         
  18  22  -6        765.68        570.96       273.82 o                         
  20  22  -6        580.77        516.75       105.02 o                         
  22  22  -6         83.36        138.02        94.87 o                         
  24  22  -6        984.80        787.67       190.35 o                         
   2  24  -6       4338.52       4582.68       236.57 o                         
   4  24  -6       8775.45       7541.29       406.96 o                         
   6  24  -6       1817.11       1905.45       416.81 o                         
  14  24  -6        433.58        938.64       420.09 o                         
  16  24  -6       3358.48       3837.26       347.89 o                         
  18  24  -6       1151.58       1055.05       149.43 o                         
  20  24  -6       1246.27       1284.93       117.60 o                         
  22  24  -6        110.12         54.40        96.60 o                         
  24  24  -6         52.57        -71.85       187.07 o                         
   0  26  -6       1673.05       2002.00       380.71 o                         
   2  26  -6       1701.47       1281.28       155.02 o                         
   4  26  -6       6810.74       6465.70       280.78 o                         
   6  26  -6       8301.18       9162.79       420.09 o                         
  14  26  -6        394.35        603.88       367.58 o                         
  16  26  -6        967.33       1004.28       347.89 o                         
  18  26  -6        237.11         72.23       139.76 o                         
  20  26  -6       1244.87       1217.15       113.08 o                         
  22  26  -6        467.37        722.47       103.66 o                         
  24  26  -6         47.86        111.59       236.30 o                         
   2  28  -6        783.86        612.67       132.22 o                         
   4  28  -6       1384.85       1129.82       210.05 o                         
  16  28  -6       2934.01       3694.83       406.96 o                         
  18  28  -6        654.71        588.16       145.91 o                         
  20  28  -6        358.60        211.89       109.17 o                         
  22  28  -6        400.41        347.89        98.84 o                         
  24  28  -6       1432.30        781.11       196.92 o                         
   0  30  -6       6966.31       7114.63       400.40 o                         
   2  30  -6       5498.84       4971.57       255.28 o                         
   4  30  -6        450.09        -44.20       148.31 o                         
  16  30  -6        934.64       1293.09       636.70 o                         
  18  30  -6         91.56         76.77       136.49 o                         
  20  30  -6       1469.68       1528.70       151.97 o                         
  22  30  -6       1796.11       1755.35       115.84 o                         
  24  30  -6        351.97        334.76       183.79 o                         
   2  32  -6        747.79        900.54       236.17 o                         
  18  32  -6       2122.56       2231.42       216.61 o                         
  20  32  -6       1981.91       2450.24       164.94 o                         
  22  32  -6       1026.40       1252.29       137.36 o                         
  18  34  -6         33.14       -138.57       311.79 o                         
  20  34  -6       1411.63       1671.00       148.57 o                         
  22  34  -6       1581.02       1627.96       236.30 o                         
  18  36  -6        550.57        871.21       145.56 o                         
  20  36  -6       4081.14       3714.52       334.76 o                         
  22  36  -6        825.60        771.15       108.81 o                         
  18  38  -6        124.82        164.10       137.84 o                         
  20  38  -6       5332.44       5329.25       275.68 o                         
  22  38  -6        244.03        406.96       114.93 o                         
  18  40  -6        387.33        -13.13       137.84 o                         
  20  40  -6        583.80        275.68       124.71 o                         
  22  40  -6        235.12         82.85       112.27 o                         
  18  42  -6       2976.91       3052.22       236.30 o                         
  20  42  -6       1288.90       1430.93       144.41 o                         
  22  42  -6        232.80         66.83       127.07 o                         
  18  44  -6       2341.26       2323.63       216.61 o                         
  20  44  -6        638.26        846.75       124.71 o                         
  18  46  -6       4298.65       3957.39       242.87 o                         
  20  46  -6        258.75         72.20       111.59 o                         
  18  48  -6       1327.19       1293.09       183.79 o                         
  20  48  -6        225.66       -105.02       105.02 o                         
  18  50  -6        953.01       1122.43       124.71 o                         
  18  52  -6       2931.54       2947.20       196.92 o                         
  18  54  -6        743.86        722.03       111.59 o                         
  18  56  -6        947.98       1050.23       111.59 o                         
   1   1  -5      18923.21      18807.99       229.35 o                         
   3   1  -5       6371.54       5998.10       112.51 o                         
   5   1  -5       4804.57       4760.64       130.14 o                         
   7   1  -5       4578.76       4708.50       141.95 o                         
   9   1  -5       6720.87       6090.00       174.97 o                         
  11   1  -5      10486.77       9483.68       238.96 o                         
  13   1  -5      30641.45      28954.56      1253.38 o                         
  15   1  -5      12144.05      12255.98       436.22 o                         
  17   1  -5       4240.23       4267.94       146.07 o                         
  19   1  -5       5098.53       4821.36       152.87 o                         
  21   1  -5        308.60        345.07        71.42 o                         
  23   1  -5        156.62        171.21        65.84 o                         
  25   1  -5          2.36        -27.21        53.51 o                         
  27   1  -5         76.34        124.09        50.53 o                         
  29   1  -5        668.89        749.12       162.00 o                         
   1   3  -5       3541.31       3281.16        86.00 o                         
   3   3  -5      10320.06       9788.20       150.76 o                         
   5   3  -5       1348.01       1323.48        63.36 o                         
   7   3  -5        291.71        472.69       138.35 o                         
   9   3  -5       5959.62       5776.58       178.40 o                         
  11   3  -5      55104.54      50075.14       877.71 o                         
  13   3  -5      50139.91      45145.64       784.86 o                         
  15   3  -5      15668.22      15859.51       385.37 o                         
  17   3  -5      17634.02      17681.23       479.30 o                         
  19   3  -5       2383.86       2165.12       108.12 o                         
  21   3  -5        554.56        596.31        75.66 o                         
  23   3  -5         10.97         33.25       100.30 o                         
  25   3  -5        292.47        309.78        67.33 o                         
  27   3  -5        166.46        239.31        57.89 o                         
  29   3  -5        327.99        295.94       131.27 o                         
   1   5  -5       2048.33       1869.12        69.95 o                         
   3   5  -5      14480.28      14222.30       191.90 o                         
   5   5  -5       1982.27       2215.19       105.51 o                         
   7   5  -5       1240.93       1049.38        78.33 o                         
   9   5  -5      17401.04      17519.92       309.12 o                         
  11   5  -5       1284.81       1548.01       186.95 o                         
  13   5  -5      42386.71      41527.55       899.91 o                         
  15   5  -5       2827.96       2811.59       182.03 o                         
  17   5  -5       1499.57       1348.32       122.05 o                         
  19   5  -5       2311.58       2238.78       104.24 o                         
  21   5  -5         31.60        -34.37        67.21 o                         
  23   5  -5        326.98        378.01        71.59 o                         
  25   5  -5        703.04        953.38        66.01 o                         
  27   5  -5        857.45        802.32        68.72 o                         
  29   5  -5        253.64        328.20       124.71 o                         
   1   7  -5       5310.62       5382.70       108.09 o                         
   3   7  -5       1671.13       1857.62        72.81 o                         
   5   7  -5        668.06        593.24        57.69 o                         
   7   7  -5       3424.10       3269.15       162.77 o                         
   9   7  -5       3825.09       3505.65       176.61 o                         
  11   7  -5       6408.62       6668.73       272.73 o                         
  13   7  -5      10550.36       9915.17       277.92 o                         
  15   7  -5        135.27         90.64       182.27 o                         
  17   7  -5      11993.88      11916.58       446.23 o                         
  19   7  -5       6604.39       6687.50       167.48 o                         
  21   7  -5        388.30        365.82        74.82 o                         
  23   7  -5         22.18         89.70        61.44 o                         
  25   7  -5        157.42        180.15        55.57 o                         
  27   7  -5        117.71        134.49        61.62 o                         
   1   9  -5       8811.11       8876.07       139.22 o                         
   3   9  -5       7903.56       7716.36       131.13 o                         
   5   9  -5        489.41        478.49        53.64 o                         
   7   9  -5      19071.70      18746.52       319.04 o                         
   9   9  -5       8523.64       7955.27       264.25 o                         
  11   9  -5      14605.09      14724.52       725.31 o                         
  13   9  -5       2655.85       2505.81       186.82 o                         
  15   9  -5      21118.80      20918.35       390.49 o                         
  17   9  -5       5738.43       5380.89       200.73 o                         
  19   9  -5        586.64        634.74       122.55 o                         
  21   9  -5       3046.96       3482.97       122.10 o                         
  23   9  -5         53.97         55.64        60.37 o                         
  25   9  -5        368.24        416.80        58.75 o                         
  27   9  -5        110.97        106.62        59.51 o                         
   1  11  -5        580.34        464.09        46.19 o                         
   3  11  -5       3046.25       3212.00        84.99 o                         
   5  11  -5       1117.85       1025.43        63.46 o                         
   7  11  -5      13115.91      12860.05       232.88 o                         
   9  11  -5      14899.27      14824.79       309.94 o                         
  11  11  -5       8188.22       8156.46       304.54 o                         
  13  11  -5       2632.73       2618.44       154.46 o                         
  15  11  -5       1268.64       1229.41       129.38 o                         
  17  11  -5       3462.03       3347.87       200.66 o                         
  19  11  -5       5225.01       5265.54       171.20 o                         
  21  11  -5        296.69        201.85        68.94 o                         
  23  11  -5        450.49        557.30        65.99 o                         
  25  11  -5        269.20        359.74        65.64 o                         
  27  11  -5        299.43        411.01        62.27 o                         
   1  13  -5       2599.82       3081.82        86.00 o                         
   3  13  -5        314.99        281.83        56.69 o                         
   5  13  -5        104.59         44.22        53.60 o                         
   7  13  -5       6166.43       6079.39       166.82 o                         
   9  13  -5       6620.09       6454.87       210.45 o                         
  11  13  -5        143.44        162.99       105.48 o                         
  13  13  -5      13395.47      13176.62       375.70 o                         
  15  13  -5      18457.75      18062.60       567.95 o                         
  17  13  -5       1407.15       1398.65       118.96 o                         
  19  13  -5       2773.91       2787.65       119.61 o                         
  21  13  -5       1688.75       1657.85        90.94 o                         
  23  13  -5        101.61        -45.65        60.18 o                         
  25  13  -5         43.35         98.96        63.82 o                         
  27  13  -5        724.61        819.30        66.38 o                         
   1  15  -5       3460.88       3596.18        90.96 o                         
   3  15  -5       1495.75       1686.91        78.03 o                         
   5  15  -5         35.47        -30.67        56.39 o                         
   7  15  -5       9297.20       9170.21       210.14 o                         
   9  15  -5      13768.12      13490.99       389.80 o                         
  11  15  -5       4618.67       4679.88       204.43 o                         
  13  15  -5       6884.35       6976.47       239.93 o                         
  15  15  -5       5262.25       4750.53       205.73 o                         
  17  15  -5         22.21        195.85       192.10 o                         
  19  15  -5       1539.62       1543.53        98.17 o                         
  21  15  -5       1834.44       1671.54        91.33 o                         
  23  15  -5        628.47        530.62        81.78 o                         
  25  15  -5        563.93        529.49        81.17 o                         
  27  15  -5        538.55        773.96        66.09 o                         
   1  17  -5       1129.91       1286.95       115.53 o                         
   3  17  -5        100.41        121.19        50.69 o                         
   5  17  -5       4260.35       4094.02       207.49 o                         
   7  17  -5       1224.38       1236.95       115.16 o                         
   9  17  -5       2866.93       2903.64       169.39 o                         
  11  17  -5       1778.28       1691.50       206.85 o                         
  13  17  -5       2048.34       1811.24       137.95 o                         
  15  17  -5       2755.77       2278.19       145.39 o                         
  17  17  -5       6411.42       6552.53       254.29 o                         
  19  17  -5       2756.84       2724.91       172.00 o                         
  21  17  -5        722.37        666.92        80.92 o                         
  23  17  -5        221.78        126.34        87.16 o                         
  25  17  -5       1055.82       1043.79        77.11 o                         
  27  17  -5        180.47        215.74        60.53 o                         
   1  19  -5       2580.52       2582.40       110.55 o                         
   3  19  -5        849.86        771.01        64.00 o                         
   5  19  -5        614.31        417.34        61.80 o                         
   7  19  -5       2157.71       2037.78       171.02 o                         
   9  19  -5       3777.88       3868.94       146.93 o                         
  11  19  -5       4429.30       4472.18       194.05 o                         
  13  19  -5        525.77        451.61       114.85 o                         
  15  19  -5        279.71        311.21       114.14 o                         
  17  19  -5       2338.25       2121.11       156.17 o                         
  19  19  -5        244.07        472.50        82.59 o                         
  21  19  -5         71.64         36.84        85.87 o                         
  23  19  -5        326.46        248.29        76.25 o                         
  25  19  -5       1022.56       1036.89        77.91 o                         
  27  19  -5        342.72        291.35        64.71 o                         
   1  21  -5        661.78        760.08        71.39 o                         
   3  21  -5        984.87       1053.85        92.47 o                         
   5  21  -5       2703.60       2644.87       106.65 o                         
   7  21  -5       4133.85       3912.79       181.96 o                         
   9  21  -5        511.98        412.89        87.02 o                         
  11  21  -5        902.85       1105.90       226.46 o                         
  13  21  -5      10113.36       9932.33      1007.23 o                         
  15  21  -5      13453.59      13168.59       309.45 o                         
  17  21  -5       3295.55       3556.31       194.34 o                         
  19  21  -5        214.63         71.38        96.99 o                         
  21  21  -5        908.37        976.97        97.89 o                         
  23  21  -5        194.94        287.00        73.45 o                         
  25  21  -5        678.36        846.59        77.61 o                         
  27  21  -5         57.29         29.04        62.20 o                         
   1  23  -5       1692.85       1794.23       135.14 o                         
   3  23  -5        625.35        798.76       169.12 o                         
   5  23  -5          7.55        -12.80        68.30 o                         
   7  23  -5       4097.40       3832.20       230.13 o                         
   9  23  -5       1898.98       1900.66       118.62 o                         
  11  23  -5       9437.29       9059.52       255.78 o                         
  13  23  -5        828.25        918.95       216.61 o                         
  15  23  -5       3064.56       3413.04       261.80 o                         
  17  23  -5       5015.90       5906.87       420.09 o                         
  19  23  -5       2611.02       2372.30       128.61 o                         
  21  23  -5          1.04         12.93        92.99 o                         
  23  23  -5        235.57        145.79        69.67 o                         
  25  23  -5       1187.31       1289.89        79.07 o                         
  27  23  -5        202.89        269.42        64.57 o                         
   1  25  -5        133.26        121.43       176.37 o                         
   3  25  -5        166.67        203.39       118.43 o                         
   5  25  -5       1821.58       1861.85       105.37 o                         
   7  25  -5       1039.59       1031.29       113.69 o                         
   9  25  -5       2527.61       2619.25       302.23 o                         
  11  25  -5       3654.38       3614.29       188.33 o                         
  13  25  -5       3882.10       3707.30       243.05 o                         
  15  25  -5      10682.55      10154.96       495.25 o                         
  17  25  -5       6909.30       6830.35       351.24 o                         
  19  25  -5       1000.41        874.41       137.45 o                         
  21  25  -5        195.82         29.53        86.21 o                         
  23  25  -5        523.93        486.21        85.38 o                         
  25  25  -5        202.31        180.93        68.92 o                         
  27  25  -5        325.82        215.60        85.27 o                         
   1  27  -5       2092.57       2120.63       115.91 o                         
   3  27  -5       1994.23       1921.75       118.07 o                         
   5  27  -5        224.55        185.51       147.30 o                         
   7  27  -5       2383.09       2071.73       172.66 o                         
   9  27  -5       3169.72       2913.85       158.92 o                         
  11  27  -5        626.49        749.50       165.83 o                         
  13  27  -5       4934.80       4279.78       261.64 o                         
  15  27  -5       7058.83       6678.74       416.81 o                         
  17  27  -5       7734.56       7760.75       393.84 o                         
  19  27  -5        819.77       1176.65       192.25 o                         
  21  27  -5         45.26        103.45        82.75 o                         
  23  27  -5        661.39        792.75        77.87 o                         
  25  27  -5        723.00        823.78        72.52 o                         
  27  27  -5        291.69        293.61        89.32 o                         
   1  29  -5       1498.82       1507.28        98.98 o                         
   3  29  -5       2993.13       3507.76       147.56 o                         
   5  29  -5        738.87        713.96        90.93 o                         
   7  29  -5       7032.78       6282.80       401.13 o                         
   9  29  -5       6032.41       6382.43       218.66 o                         
  11  29  -5       9183.32       8910.96       326.42 o                         
  13  29  -5       6056.50       6901.90       237.46 o                         
  15  29  -5       5884.03       6281.59       369.06 o                         
  17  29  -5       6739.09       6656.15       348.54 o                         
  19  29  -5        122.23        -60.37       195.24 o                         
  21  29  -5        812.35        668.82        95.06 o                         
  23  29  -5       1910.94       2095.59       101.93 o                         
  25  29  -5        506.21        589.93        68.16 o                         
  27  29  -5        110.08        -29.75        67.13 o                         
   1  31  -5        689.27        558.74        80.25 o                         
   3  31  -5        717.63        644.14        87.40 o                         
   5  31  -5        266.55        301.52        80.55 o                         
   7  31  -5        641.49        657.01       104.35 o                         
   9  31  -5       1105.27       1167.00       130.28 o                         
  11  31  -5       9971.49       9540.55       285.08 o                         
  13  31  -5      12254.51      12057.08       491.78 o                         
  15  31  -5       3982.75       3863.18       308.50 o                         
  17  31  -5       2405.65       1880.59       218.68 o                         
  19  31  -5        186.27        147.60       134.99 o                         
  21  31  -5        646.80        727.87        93.58 o                         
  23  31  -5       1410.92       1424.55        86.57 o                         
  25  31  -5        317.25        174.45        63.13 o                         
  27  31  -5        864.51        963.35        76.50 o                         
   1  33  -5       2481.68       2562.37       142.75 o                         
   3  33  -5       8452.91       7938.29       233.53 o                         
   5  33  -5        257.17        374.57        85.77 o                         
   7  33  -5       5642.31       5834.76       227.29 o                         
   9  33  -5       7635.82       7090.08       261.96 o                         
  11  33  -5       1788.84       1339.02       155.43 o                         
  13  33  -5       5565.27       5230.26       357.00 o                         
  15  33  -5        589.16        774.54       269.12 o                         
  17  33  -5        174.64        178.46       181.34 o                         
  19  33  -5       1955.30       1746.76       197.22 o                         
  21  33  -5        796.46        672.37       102.66 o                         
  23  33  -5        392.59        524.66        74.53 o                         
  25  33  -5         37.69        103.52        65.21 o                         
   1  35  -5       2073.28       1993.05       152.79 o                         
   3  35  -5       1165.63       1097.21       118.15 o                         
   5  35  -5       2666.55       2522.64       285.53 o                         
   7  35  -5       6114.94       6264.18       240.82 o                         
   9  35  -5       3818.89       4036.77       364.30 o                         
  11  35  -5       9755.44      10219.95       293.04 o                         
  13  35  -5      29212.15      28658.80       739.98 o                         
  15  35  -5       1721.33       1871.86       246.03 o                         
  17  35  -5        796.06        479.95       192.30 o                         
  19  35  -5        654.57        609.14       178.23 o                         
  21  35  -5        520.84        551.41       108.59 o                         
  23  35  -5        910.81        919.37        80.50 o                         
  25  35  -5       1432.75       1430.75       108.95 o                         
   1  37  -5        250.68        193.26        88.57 o                         
   3  37  -5        767.57        684.91       105.02 o                         
   5  37  -5       2692.06       2692.59       176.19 o                         
   7  37  -5       6104.62       6193.55       390.55 o                         
   9  37  -5       1568.16       1300.78       142.99 o                         
  11  37  -5       4818.40       4882.90       413.53 o                         
  13  37  -5       8462.90       7092.39       399.05 o                         
  15  37  -5       1440.58       1726.08       242.86 o                         
  17  37  -5        248.83        -54.70       321.63 o                         
  19  37  -5        223.92        273.73       217.69 o                         
  21  37  -5        436.65        549.38        91.53 o                         
  23  37  -5        105.63         49.86        67.17 o                         
  25  37  -5        123.71        130.95        77.76 o                         
   1  39  -5       4459.65       4573.12       201.86 o                         
   3  39  -5       1878.89       1993.37       143.66 o                         
   5  39  -5       5276.17       5189.67       220.14 o                         
   7  39  -5       1910.00       1595.03       295.38 o                         
   9  39  -5      23435.10      21497.82       521.77 o                         
  11  39  -5       8928.19       8525.88       623.57 o                         
  13  39  -5      21061.58      19807.94       787.67 o                         
  15  39  -5       1578.84       1635.48       241.00 o                         
  17  39  -5       2134.31       2113.43       228.87 o                         
  19  39  -5        789.66        725.03       149.23 o                         
  21  39  -5        504.76        596.10        95.87 o                         
  23  39  -5         44.58        -67.98        67.98 o                         
  25  39  -5        269.89        318.38        70.81 o                         
   1  41  -5       3575.21       3176.51       187.93 o                         
   3  41  -5       3229.67       2917.04       187.93 o                         
   5  41  -5       5244.58       4095.23       380.71 o                         
   7  41  -5       3599.54       3138.16       201.86 o                         
  13  41  -5       4845.44       4341.85       321.67 o                         
  15  41  -5        780.49       1132.92       338.04 o                         
  17  41  -5        735.19        924.63       226.46 o                         
  19  41  -5        525.12        717.97       210.05 o                         
  21  41  -5       2091.83       2050.53       201.60 o                         
  23  41  -5         71.54         94.35        83.12 o                         
  25  41  -5         95.51          0.80        70.98 o                         
   1  43  -5      11890.13      11584.54       329.54 o                         
   5  43  -5       8052.93       7135.33       269.08 o                         
   7  43  -5       1442.70       1495.49       157.60 o                         
  13  43  -5        736.38        906.76       292.09 o                         
  15  43  -5       9770.55       9437.08       465.71 o                         
  17  43  -5       1012.05       1260.48       275.68 o                         
  19  43  -5       6218.25       5803.48       291.24 o                         
  21  43  -5         78.41        157.64       122.25 o                         
  23  43  -5        228.03        213.31        75.07 o                         
  25  43  -5         29.96         78.97        81.95 o                         
   1  45  -5       6769.19       6264.87       252.92 o                         
   3  45  -5       8236.90       8429.77       285.42 o                         
   5  45  -5       1099.50        918.05       136.39 o                         
  11  45  -5       2207.20       2428.65       551.37 o                         
  13  45  -5        319.94        603.88       433.22 o                         
  15  45  -5       2175.84       2780.02       272.78 o                         
  17  45  -5         41.11        328.20       204.22 o                         
  19  45  -5       1260.55       1030.13       171.95 o                         
  21  45  -5        273.56        299.30        98.53 o                         
  23  45  -5        602.91        745.11        79.85 o                         
   1  47  -5       6463.77       6165.12       403.68 o                         
   3  47  -5       1717.86       1774.21       162.25 o                         
  11  47  -5       3881.12       4206.82       564.50 o                         
  13  47  -5       5906.14       6018.46       525.11 o                         
  15  47  -5        440.43        730.85       265.84 o                         
  17  47  -5        828.18        925.51       328.20 o                         
  19  47  -5        957.09        998.62       210.05 o                         
  21  47  -5        490.31        383.68       135.48 o                         
  23  47  -5        801.30        814.07        79.85 o                         
  11  49  -5       4124.35       3996.77       538.24 o                         
  13  49  -5       5562.04       5368.63       525.11 o                         
  15  49  -5       2637.57       2389.27       387.27 o                         
  17  49  -5        790.17        713.19       223.90 o                         
  19  49  -5       4454.72       3941.01       244.81 o                         
  21  49  -5          9.66         -5.92       154.25 o                         
  23  49  -5        124.04        106.54        68.24 o                         
  11  51  -5       1249.26        794.23       472.60 o                         
  13  51  -5       3619.79       3583.24       472.60 o                         
  15  51  -5       2912.36       3399.45       426.65 o                         
  17  51  -5        592.58        584.19       282.25 o                         
  19  51  -5       3317.61       2940.64       288.81 o                         
  21  51  -5         74.33        173.10       157.53 o                         
  23  51  -5        125.83        182.05        65.17 o                         
   9  53  -5       3112.72       3609.50       984.59 o                         
  11  53  -5        243.19        859.87       466.04 o                         
  13  53  -5       1525.06       1588.47       420.09 o                         
  15  53  -5       2244.37       2034.82       361.02 o                         
  17  53  -5        392.31        505.42       269.12 o                         
  19  53  -5       1008.24        925.51       236.30 o                         
  21  53  -5        280.28        202.70        77.87 o                         
  23  53  -5        156.00        107.55        71.98 o                         
   9  55  -5        795.97       1188.07       538.24 o                         
  11  55  -5       1615.54       1404.68       459.47 o                         
  13  55  -5       1363.85       1988.87       656.39 o                         
  15  55  -5       2133.46       2264.55       354.45 o                         
  17  55  -5         53.70        334.76       262.56 o                         
  19  55  -5        968.26        761.41       242.87 o                         
  21  55  -5        183.76         63.01       105.02 o                         
   9  57  -5       1212.80       1535.96       511.99 o                         
  11  57  -5        543.30        603.88       439.78 o                         
  13  57  -5        267.04        137.84       380.71 o                         
  15  57  -5        953.29        853.31       321.63 o                         
  17  57  -5        130.03        288.81       255.99 o                         
  19  57  -5       1623.75       1516.27       236.30 o                         
  21  57  -5         92.66        302.88       173.94 o                         
   9  59  -5       2524.20       2408.96       518.55 o                         
  11  59  -5        944.93       1240.58       479.17 o                         
  13  59  -5       1544.95       1339.04       380.71 o                         
  15  59  -5        137.73       -203.48       295.38 o                         
  17  59  -5        595.66       1083.05       262.56 o                         
  19  59  -5         27.63         32.82       210.05 o                         
  21  59  -5         47.20        -59.21       147.69 o                         
   7  61  -5        464.30        308.50       538.24 o                         
   9  61  -5        971.96       1634.42       807.36 o                         
  11  61  -5        906.13        406.96       406.96 o                         
  13  61  -5        507.70       -131.28       347.89 o                         
  15  61  -5        157.70       -288.81       288.81 o                         
  17  61  -5        440.15        807.36       255.99 o                         
  19  61  -5         73.70       -190.35       210.05 o                         
   7  63  -5       2073.67       1929.79       551.37 o                         
   9  63  -5        973.85       1752.57       452.91 o                         
  11  63  -5        831.70        571.06       400.40 o                         
  13  63  -5        337.62        446.35       347.89 o                         
  15  63  -5        241.80       -295.38       295.38 o                         
  17  63  -5        454.77       1168.38       249.43 o                         
  19  63  -5        151.88        229.14       113.98 o                         
   7  65  -5        370.53       1247.14       492.29 o                         
   9  65  -5       1898.83       1910.10       459.47 o                         
  11  65  -5         31.55        223.17       380.71 o                         
  13  65  -5       1428.97       1430.93       347.89 o                         
  15  65  -5       1044.83       1037.10       288.81 o                         
  17  65  -5        914.28       1509.70       249.43 o                         
  19  65  -5         65.56         52.51        72.20 o                         
   5  67  -5        761.03        485.73       557.93 o                         
   7  67  -5        328.04        -26.26       466.04 o                         
   9  67  -5        872.13       1214.33       433.22 o                         
  11  67  -5        384.56        216.61       374.14 o                         
  13  67  -5       1642.03       2021.69       380.71 o                         
  15  67  -5        225.59       -275.68       275.68 o                         
  17  67  -5        430.30        203.48       255.99 o                         
   5  69  -5        332.21       1135.56       498.86 o                         
   7  69  -5         80.35        557.93       472.60 o                         
   9  69  -5       1704.24       1686.93       426.65 o                         
  11  69  -5       2389.73       2717.46       676.08 o                         
  13  69  -5        354.87       1194.63       315.07 o                         
  15  69  -5       1824.90       1936.36       295.38 o                         
   5  71  -5        311.75        518.55       485.73 o                         
   7  71  -5        302.85        -59.08       459.47 o                         
   9  71  -5        580.66        446.35       433.22 o                         
  11  71  -5        245.42        223.17       367.58 o                         
  13  71  -5        172.35        164.10       301.94 o                         
   5  73  -5        208.95        157.53       511.99 o                         
   7  73  -5        305.19        426.65       439.78 o                         
   9  73  -5       1516.45       2192.35       406.96 o                         
  11  73  -5       5204.61       5788.72       420.09 o                         
  13  73  -5       1931.82       2303.94       334.76 o                         
   5  75  -5        349.25       1621.29       479.17 o                         
   7  75  -5        920.00         13.13       426.65 o                         
   9  75  -5       3338.71       3944.26       426.65 o                         
  11  75  -5        297.23        538.24       354.45 o                         
   9  77  -5       1997.20       2133.27       518.55 o                         
   0   0  -4       4124.49       4840.49       142.99 o                         
   4   0  -4      76150.47      78663.60      1412.61 o                         
   8   0  -4      27051.05      27106.56       827.76 o                         
  12   0  -4      10902.81      10809.38       298.16 o                         
  16   0  -4      15697.13      15153.60       340.09 o                         
  20   0  -4      17600.52      18161.00       377.05 o                         
  24   0  -4       1334.87       1399.02       108.09 o                         
  28   0  -4        493.91        496.16        72.19 o                         
   2   2  -4      66769.98      71120.59       761.10 o                         
   4   2  -4       2695.40       2853.72       169.59 o                         
   6   2  -4      13131.31      13906.98       209.41 o                         
   8   2  -4       4035.38       3904.37       101.38 o                         
  10   2  -4       5536.53       5106.61       123.82 o                         
  12   2  -4       5210.90       5219.57       140.64 o                         
  14   2  -4       2892.27       2524.37       112.06 o                         
  16   2  -4       1740.35       1667.21       135.03 o                         
  18   2  -4      17348.54      16941.27       344.33 o                         
  20   2  -4      12563.87      13329.01       220.37 o                         
  22   2  -4       2053.15       1691.47       102.82 o                         
  24   2  -4        648.95        595.68        64.09 o                         
  26   2  -4        535.22        471.23        55.79 o                         
  28   2  -4       1723.04       1909.05        76.59 o                         
  30   2  -4        469.40        549.56        56.84 o                         
   0   4  -4      33703.69      31014.75       413.27 o                         
   2   4  -4       5166.45       5554.60        89.06 o                         
   4   4  -4      20761.58      22050.17       314.86 o                         
   6   4  -4      13422.38      13922.71       208.95 o                         
   8   4  -4       5459.59       5965.45       159.98 o                         
  10   4  -4       5493.45       5818.77       135.60 o                         
  12   4  -4       3188.98       2827.68       112.92 o                         
  14   4  -4       3891.41       3446.82       134.40 o                         
  16   4  -4       6247.95       5539.55       176.67 o                         
  18   4  -4       9035.46       8587.22       187.77 o                         
  20   4  -4        467.90        391.88        68.88 o                         
  22   4  -4       5892.62       6180.68       168.37 o                         
  24   4  -4       1118.99       1024.42        70.38 o                         
  26   4  -4        884.87        789.52        94.70 o                         
  28   4  -4          5.49         18.93        43.84 o                         
  30   4  -4        957.24        896.68        85.27 o                         
   2   6  -4       1142.59       1030.33        42.11 o                         
   4   6  -4       5655.53       6497.68       124.54 o                         
   6   6  -4       1088.29       1085.03        98.26 o                         
   8   6  -4       6942.12       6848.20       268.11 o                         
  10   6  -4       2685.43       2553.60        94.54 o                         
  12   6  -4       2073.68       1898.92        98.18 o                         
  14   6  -4       6539.10       6243.89       155.55 o                         
  16   6  -4      14241.09      13487.00       249.21 o                         
  18   6  -4      22791.59      22739.33       470.21 o                         
  20   6  -4      11035.50      10794.06       214.34 o                         
  22   6  -4       1411.26       1261.65        84.05 o                         
  24   6  -4       1004.95        945.49        69.18 o                         
  26   6  -4       1126.75       1020.31        65.54 o                         
  28   6  -4       1096.50       1122.44        60.34 o                         
  30   6  -4        789.36        775.18        61.11 o                         
   0   8  -4      17700.79      22192.04       309.06 o                         
   2   8  -4       8081.56       9885.69       146.47 o                         
   4   8  -4      30795.50      32232.76       417.43 o                         
   6   8  -4      11074.74      10348.39       352.25 o                         
   8   8  -4      15465.00      15040.59       278.71 o                         
  10   8  -4      13485.33      12810.82       333.67 o                         
  12   8  -4       2483.26       2211.05       148.90 o                         
  14   8  -4       4001.32       3595.01       144.50 o                         
  16   8  -4        394.99        320.44        79.60 o                         
  18   8  -4       6902.03       6726.98       164.32 o                         
  20   8  -4        183.01        198.19        72.90 o                         
  22   8  -4       3161.08       2950.06       128.56 o                         
  24   8  -4       3946.13       4409.80       184.93 o                         
  26   8  -4       2638.42       2628.12        93.61 o                         
  28   8  -4       1553.90       1667.49        71.33 o                         
  30   8  -4        834.80        838.88        65.51 o                         
   2  10  -4       4525.63       5526.57        90.43 o                         
   4  10  -4        835.72        785.34        60.32 o                         
   6  10  -4      27099.13      28321.57       390.94 o                         
   8  10  -4      14227.94      15108.40       233.10 o                         
  10  10  -4        601.06        414.48       109.73 o                         
  12  10  -4      17521.64      17003.61       267.48 o                         
  14  10  -4       6495.67       6463.97       168.00 o                         
  16  10  -4       1467.71       1299.08        96.45 o                         
  18  10  -4       7669.84       7306.00       221.63 o                         
  20  10  -4       4111.26       4069.72       145.87 o                         
  22  10  -4       3245.32       3232.50       117.88 o                         
  24  10  -4       1591.40       1370.87        76.50 o                         
  26  10  -4       1123.73       1179.20        80.24 o                         
  28  10  -4       1067.89       1216.26        62.27 o                         
  30  10  -4        311.44        305.42        56.77 o                         
   0  12  -4      18953.99      21324.19       297.35 o                         
   2  12  -4       9875.88      11012.69       136.65 o                         
   4  12  -4       3700.34       3449.25       152.83 o                         
   6  12  -4      20892.93      20817.89       306.23 o                         
   8  12  -4       7428.59       7027.80       227.27 o                         
  10  12  -4       1963.19       2120.99       202.06 o                         
  12  12  -4      11263.33      10994.30       261.07 o                         
  14  12  -4       7060.88       6367.40       169.49 o                         
  16  12  -4       2131.03       2042.27       109.46 o                         
  18  12  -4       7640.08       7411.50       188.62 o                         
  20  12  -4       8320.02       8108.97       188.69 o                         
  22  12  -4       1104.18       1055.41        75.99 o                         
  24  12  -4      13179.63      13566.32       281.32 o                         
  26  12  -4        223.62        265.24        62.62 o                         
  28  12  -4       1684.27       1709.00       105.44 o                         
  30  12  -4        213.68        261.66        60.83 o                         
   2  14  -4       4665.62       5403.77        87.39 o                         
   4  14  -4      12220.29      14135.59       167.60 o                         
   6  14  -4       7464.93       7569.97       182.72 o                         
   8  14  -4       4796.21       4458.16       144.68 o                         
  10  14  -4       3620.24       3404.14       126.38 o                         
  12  14  -4       1851.11       1547.00        92.53 o                         
  14  14  -4       2606.92       2413.44       116.97 o                         
  16  14  -4       8304.80       7811.14       379.92 o                         
  18  14  -4       2626.74       2737.38       238.88 o                         
  20  14  -4        140.20        -29.06        78.49 o                         
  22  14  -4       3230.01       3350.52       130.22 o                         
  24  14  -4       3337.22       3564.98       126.69 o                         
  26  14  -4        670.59        843.91        64.72 o                         
  28  14  -4       1102.99       1043.87        66.90 o                         
  30  14  -4       1023.18        995.37        63.54 o                         
   0  16  -4      64400.94      66845.70       843.63 o                         
   2  16  -4       7156.35       8544.57       121.60 o                         
   4  16  -4       3975.77       4537.44       133.46 o                         
   6  16  -4        143.87         63.69        75.63 o                         
   8  16  -4       2260.30       2252.64       331.60 o                         
  10  16  -4        664.72        576.09       221.05 o                         
  12  16  -4       1250.41       1466.53       115.04 o                         
  14  16  -4        662.41        767.06       132.45 o                         
  16  16  -4       5377.21       5068.64       158.96 o                         
  18  16  -4       3711.54       3571.44       144.87 o                         
  20  16  -4       4682.79       4723.78       153.35 o                         
  22  16  -4        922.42        831.37        76.44 o                         
  24  16  -4       3307.14       3729.28       121.06 o                         
  26  16  -4       9271.25       9678.08       174.19 o                         
  28  16  -4         81.17        171.13        58.47 o                         
  30  16  -4         35.17         66.10        49.19 o                         
   2  18  -4       9719.17      10310.72       160.17 o                         
   4  18  -4      13788.93      14415.48       246.58 o                         
   6  18  -4        654.34        721.87       125.06 o                         
   8  18  -4       3957.82       3803.65       264.77 o                         
  10  18  -4        926.35        837.01        81.12 o                         
  12  18  -4        846.70        858.11        81.58 o                         
  14  18  -4       3283.68       3001.41       134.68 o                         
  16  18  -4       3464.49       3138.37       142.52 o                         
  18  18  -4       2972.25       3032.23       131.02 o                         
  20  18  -4       7031.06       6982.42       174.37 o                         
  22  18  -4       5877.79       5958.70       162.72 o                         
  24  18  -4        459.43        482.68        59.52 o                         
  26  18  -4       1612.84       1407.49        78.81 o                         
  28  18  -4       1820.50       1982.53        89.92 o                         
  30  18  -4        434.73        315.78        60.02 o                         
   0  20  -4      92560.80     103826.91      1285.88 o                         
   2  20  -4       4568.22       5569.63       203.23 o                         
   4  20  -4         12.68         68.79       112.56 o                         
   6  20  -4        203.58        119.30        99.23 o                         
   8  20  -4       8236.31       8078.46       357.77 o                         
  10  20  -4       5903.75       5738.85       158.24 o                         
  12  20  -4       1201.89       1236.37        92.40 o                         
  14  20  -4       2630.75       2567.69       133.02 o                         
  16  20  -4        303.78        299.76        82.78 o                         
  18  20  -4       5929.72       5772.61       213.69 o                         
  20  20  -4       6002.74       6422.75       226.07 o                         
  22  20  -4       2011.48       1844.65        94.94 o                         
  24  20  -4       1223.95       1238.06        73.39 o                         
  26  20  -4       2769.41       2554.01       105.10 o                         
  28  20  -4       1023.71       1119.87        68.33 o                         
  30  20  -4        281.13        182.44        50.02 o                         
   2  22  -4      35857.82      37432.12       441.20 o                         
   4  22  -4       6312.69       6961.33       173.20 o                         
   6  22  -4       1251.19       1461.46       135.45 o                         
   8  22  -4       3635.81       3633.18       196.45 o                         
  10  22  -4       5946.30       5796.63       181.03 o                         
  12  22  -4        998.67        905.00        86.78 o                         
  14  22  -4        240.52        209.21        81.36 o                         
  16  22  -4        409.08        340.19        83.60 o                         
  18  22  -4       1715.36       1514.37       103.57 o                         
  20  22  -4       2892.18       2543.29       126.52 o                         
  22  22  -4       2913.80       2667.83       138.79 o                         
  24  22  -4       2080.15       2178.60       127.28 o                         
  26  22  -4        918.20        834.30        81.93 o                         
  28  22  -4        325.75        286.49        54.09 o                         
  30  22  -4       2067.17       1867.02        79.66 o                         
   0  24  -4      19374.72      21410.48       505.42 o                         
   2  24  -4       3301.83       3556.12        85.34 o                         
   4  24  -4       1805.98       2131.92       220.36 o                         
   6  24  -4       1747.31       1862.64        98.00 o                         
   8  24  -4      19266.17      19449.06       341.11 o                         
  10  24  -4       1004.73       1160.45        98.37 o                         
  12  24  -4       7892.71       7829.90       193.68 o                         
  14  24  -4       1781.49       1529.06       109.56 o                         
  16  24  -4        469.00        471.01       108.01 o                         
  18  24  -4      12451.82      11982.90       250.89 o                         
  20  24  -4        930.45        975.23        99.56 o                         
  22  24  -4       1327.18       1244.35       104.09 o                         
  24  24  -4       6112.34       6191.01       154.84 o                         
  26  24  -4       2910.40       2860.45       121.36 o                         
  28  24  -4       5425.10       5527.35       128.07 o                         
  30  24  -4        459.13        348.37        53.87 o                         
   2  26  -4        159.92        221.32        93.31 o                         
   4  26  -4       1367.57       1360.38        71.58 o                         
   6  26  -4        187.01         62.94       220.16 o                         
   8  26  -4       2534.94       2281.32       110.94 o                         
  10  26  -4       1848.86       1740.89       100.03 o                         
  12  26  -4      17669.67      17198.17       282.26 o                         
  14  26  -4       5238.89       5427.36       185.41 o                         
  16  26  -4        117.03         93.79       111.40 o                         
  18  26  -4       7169.48       7211.20       212.18 o                         
  20  26  -4      14704.42      15373.60       325.12 o                         
  22  26  -4        107.82         85.86        84.32 o                         
  24  26  -4        951.23       1005.64        81.53 o                         
  26  26  -4       1087.64       1232.10       106.80 o                         
  28  26  -4       1458.59       1210.21        68.77 o                         
   0  28  -4       8409.57       8683.41       301.94 o                         
   2  28  -4        364.37        414.05        88.11 o                         
   4  28  -4       2879.40       2998.84       162.04 o                         
   6  28  -4       6011.76       6345.22       146.74 o                         
   8  28  -4      23101.34      21826.22       320.19 o                         
  10  28  -4       2691.05       2375.45       127.22 o                         
  12  28  -4       5372.91       5331.98       226.59 o                         
  14  28  -4       3391.00       3561.12       159.97 o                         
  16  28  -4        476.40        574.67        87.33 o                         
  18  28  -4       6908.19       6944.37       207.37 o                         
  20  28  -4       2446.77       2436.42       152.04 o                         
  22  28  -4       5750.57       5766.56       172.27 o                         
  24  28  -4        730.72        517.28        67.63 o                         
  26  28  -4       2699.54       2745.24       132.09 o                         
  28  28  -4       2488.10       2302.22        94.69 o                         
   2  30  -4        321.00        237.07       396.02 o                         
   4  30  -4        403.53        413.12        50.56 o                         
   6  30  -4       3118.06       3259.10       117.05 o                         
   8  30  -4      10807.98      10673.37       235.80 o                         
  10  30  -4       4731.28       4824.24       252.01 o                         
  12  30  -4       1563.88       1419.22       131.37 o                         
  14  30  -4       4313.03       4095.46       204.24 o                         
  16  30  -4       4805.97       4637.82       196.12 o                         
  18  30  -4        284.88        153.78       112.55 o                         
  20  30  -4      11007.29      11007.67       293.31 o                         
  22  30  -4       3091.81       3540.60       143.76 o                         
  24  30  -4       1781.32       1820.69        89.52 o                         
  26  30  -4        593.07        666.59        63.42 o                         
  28  30  -4        523.80        369.81        55.27 o                         
   0  32  -4       2829.49       3379.76       183.79 o                         
   2  32  -4      31059.31      31085.60       500.04 o                         
   4  32  -4       9165.42       9873.15       193.36 o                         
   6  32  -4        111.66         97.34        49.87 o                         
   8  32  -4       6565.64       6089.13       160.89 o                         
  10  32  -4       2010.82       2044.50       107.64 o                         
  12  32  -4         31.81         54.68        85.05 o                         
  14  32  -4        110.54         63.89        99.98 o                         
  16  32  -4       1132.23       1029.08       115.87 o                         
  18  32  -4        338.49        394.67       115.28 o                         
  20  32  -4       3670.04       3109.63       233.07 o                         
  22  32  -4        614.36        397.30        74.62 o                         
  24  32  -4        681.82        658.02        73.84 o                         
  26  32  -4         79.53        112.82        65.11 o                         
  28  32  -4         93.20        -15.37        49.92 o                         
   2  34  -4       2057.55       2329.93       103.07 o                         
   4  34  -4      21373.55      22263.32       457.16 o                         
   6  34  -4       2390.42       2322.01       100.62 o                         
   8  34  -4       3271.77       3343.08       119.59 o                         
  10  34  -4      12527.74      12776.77       242.18 o                         
  12  34  -4        507.11        509.70       104.22 o                         
  14  34  -4       7058.17       6574.06       299.15 o                         
  16  34  -4       2452.11       2240.52       136.88 o                         
  18  34  -4       1129.11       1315.74       136.27 o                         
  20  34  -4       1750.34       1690.00       136.78 o                         
  22  34  -4       5185.77       5728.68       170.69 o                         
  24  34  -4        416.94        486.59        72.60 o                         
  26  34  -4        453.96        441.79        64.34 o                         
  28  34  -4        701.00        588.19        60.41 o                         
   0  36  -4       9714.85      11465.86       380.71 o                         
   2  36  -4      11227.83      11984.03       280.78 o                         
   4  36  -4       4260.71       4513.86       146.68 o                         
   6  36  -4       5102.44       5308.12       243.49 o                         
   8  36  -4       3449.20       3255.83       130.24 o                         
  10  36  -4      19406.59      19789.25       391.97 o                         
  12  36  -4       5308.41       5230.53       179.72 o                         
  14  36  -4        978.97       1089.68       278.97 o                         
  16  36  -4        677.23        709.72       135.47 o                         
  18  36  -4       1309.01       1007.69       175.06 o                         
  20  36  -4       1304.36       1216.91       126.05 o                         
  22  36  -4       5633.58       5810.59       173.14 o                         
  24  36  -4       3245.36       3532.36       134.82 o                         
  26  36  -4          1.17        -33.67        60.96 o                         
  28  36  -4        293.24        215.86        61.35 o                         
   2  38  -4       9197.68       9515.10       245.99 o                         
   4  38  -4       1314.43       1459.32       138.74 o                         
   6  38  -4      10386.68      10504.58       223.48 o                         
   8  38  -4       2214.35       2052.39       117.48 o                         
  10  38  -4      12186.30      12017.18       466.13 o                         
  12  38  -4       1614.32       1293.25       151.59 o                         
  14  38  -4       7536.31       7071.63       200.71 o                         
  16  38  -4        375.02        377.06       128.13 o                         
  18  38  -4       3354.09       3203.95       176.34 o                         
  20  38  -4       3674.01       3530.74       190.65 o                         
  22  38  -4      10541.77      11010.64       230.26 o                         
  24  38  -4       1950.20       2019.56       109.69 o                         
  26  38  -4       1084.30       1111.02        70.89 o                         
  28  38  -4        644.95        774.43        63.38 o                         
   0  40  -4      51179.05      55617.42      1476.88 o                         
   4  40  -4        246.18        178.22        59.77 o                         
   6  40  -4       6683.78       6147.90       261.49 o                         
   8  40  -4      10525.17      10283.58       259.28 o                         
  10  40  -4        125.63        268.30       158.93 o                         
  12  40  -4        565.78        583.23       149.97 o                         
  14  40  -4      11422.25      11142.07       375.90 o                         
  16  40  -4       3975.86       3682.82       197.10 o                         
  18  40  -4        846.35        887.03       129.13 o                         
  20  40  -4       3204.53       2971.85       201.70 o                         
  22  40  -4       1841.92       1947.88       108.95 o                         
  24  40  -4         88.46         12.04        99.48 o                         
  26  40  -4        580.90        664.63        64.26 o                         
  28  40  -4        121.93        149.56        98.46 o                         
   2  42  -4      22659.27      23533.90       518.55 o                         
   4  42  -4       2552.60       2445.76       139.01 o                         
   6  42  -4      24503.52      24283.33       617.62 o                         
   8  42  -4      26171.35      25337.32       397.19 o                         
  10  42  -4       5725.27       5570.80       307.91 o                         
  12  42  -4       3214.57       2455.84       172.43 o                         
  14  42  -4       4540.54       4508.32       223.41 o                         
  16  42  -4       2728.91       1914.80       163.67 o                         
  18  42  -4       5437.24       5115.38       262.37 o                         
  20  42  -4        280.09        221.25       110.36 o                         
  22  42  -4        190.22        205.21       165.80 o                         
  24  42  -4        453.72        515.94        67.90 o                         
  26  42  -4         35.70        -61.10        83.82 o                         
   0  44  -4      19824.92      19256.57       610.44 o                         
   2  44  -4       8334.27       8957.46       250.64 o                         
   4  44  -4        395.98        394.35       108.30 o                         
   6  44  -4      19123.95      18948.97       384.58 o                         
   8  44  -4      18924.03      18517.32       429.18 o                         
  10  44  -4        469.86        466.60        96.48 o                         
  12  44  -4       1431.48       1054.21       102.41 o                         
  14  44  -4         21.49        -25.66       222.65 o                         
  16  44  -4       2811.50       2873.53       220.06 o                         
  18  44  -4       1327.35       1410.89       142.21 o                         
  20  44  -4        188.38        156.97       106.97 o                         
  22  44  -4       1227.75       1299.30        91.57 o                         
  24  44  -4       1031.61        895.25        75.93 o                         
  26  44  -4        400.99        430.75        57.86 o                         
   2  46  -4       6933.44       7338.99       229.71 o                         
   4  46  -4      22053.25      22378.92       487.35 o                         
   6  46  -4       7259.74       7093.72       239.00 o                         
   8  46  -4       2082.76       1737.57       216.42 o                         
  10  46  -4       1158.47        993.00       156.32 o                         
  12  46  -4       2686.98       2221.62       130.24 o                         
  14  46  -4       8706.15       8191.72       302.68 o                         
  16  46  -4        271.10        333.46       133.00 o                         
  18  46  -4       1415.14       1438.99       144.98 o                         
  20  46  -4        167.78        134.26       144.73 o                         
  22  46  -4       2969.64       3339.95       150.07 o                         
  24  46  -4       1216.27       1283.96        82.71 o                         
  26  46  -4       1841.03       1943.70        83.55 o                         
   0  48  -4      38987.29      37180.67      1050.23 o                         
   2  48  -4      16929.22      17264.47       396.82 o                         
   4  48  -4       2913.78       2748.16       239.58 o                         
   6  48  -4      34931.34      34274.39       630.30 o                         
   8  48  -4       9608.67       8758.85       240.38 o                         
  10  48  -4       1091.29       1052.87       103.97 o                         
  12  48  -4        362.08        691.72       218.74 o                         
  14  48  -4       8942.21       8138.99       342.01 o                         
  16  48  -4       3830.67       3620.58       238.59 o                         
  18  48  -4       1925.71       1838.60       150.52 o                         
  20  48  -4        219.65        205.55       107.78 o                         
  22  48  -4        854.38        827.17        90.34 o                         
  24  48  -4        177.11        213.44        58.54 o                         
  26  48  -4        513.28        698.57        79.75 o                         
   2  50  -4      25536.74      25563.56       545.35 o                         
   4  50  -4      11130.67      11782.40       320.16 o                         
   6  50  -4      16670.52      16331.66       378.77 o                         
   8  50  -4        477.68        243.82       154.25 o                         
  10  50  -4         65.78        126.83        96.22 o                         
  12  50  -4        779.29        490.05       162.56 o                         
  14  50  -4        168.19        287.15       164.72 o                         
  16  50  -4       1959.42       1981.02       196.18 o                         
  18  50  -4        276.29        372.71       125.22 o                         
  20  50  -4        177.85        250.18       130.14 o                         
  22  50  -4        254.29         88.61        69.67 o                         
  24  50  -4       1054.56       1230.45        77.06 o                         
  26  50  -4       1332.96       1139.03        78.18 o                         
   0  52  -4      18098.64      18166.96       610.44 o                         
   2  52  -4       9703.96       9442.38       283.12 o                         
   4  52  -4       1367.31       1249.19       119.69 o                         
   6  52  -4      12326.79      12132.27       350.53 o                         
   8  52  -4        445.90        479.36       110.23 o                         
  10  52  -4       2641.09       2379.36       207.36 o                         
  12  52  -4        206.92        265.11       156.66 o                         
  14  52  -4       3243.38       3100.17       195.22 o                         
  16  52  -4       2152.24       1993.30       295.38 o                         
  18  52  -4        771.41        486.98       128.11 o                         
  20  52  -4         23.57         85.10       109.49 o                         
  22  52  -4        697.51        663.24        75.32 o                         
  24  52  -4       1214.08       1222.05        75.17 o                         
   2  54  -4      51516.99      50082.16       979.33 o                         
   4  54  -4      25400.52      23097.26       744.36 o                         
   6  54  -4       3007.06       3065.72       179.29 o                         
   8  54  -4       2135.57       2052.18       186.37 o                         
  10  54  -4       4886.63       3788.04       272.61 o                         
  12  54  -4        435.37        516.15       225.56 o                         
  14  54  -4       2140.64       2266.79       277.46 o                         
  16  54  -4        842.35        936.20       146.68 o                         
  18  54  -4         33.27         24.10       121.40 o                         
  20  54  -4       1305.83       1186.96       159.62 o                         
  22  54  -4         42.01         -9.84        62.02 o                         
  24  54  -4         42.40         34.05        57.89 o                         
   0  56  -4      37311.86      36826.06       854.43 o                         
   2  56  -4       3793.27       3991.59       187.40 o                         
   4  56  -4       7765.34       8071.98       241.99 o                         
   6  56  -4       5470.77       5371.00       220.35 o                         
   8  56  -4       3722.71       3439.91       354.12 o                         
  10  56  -4        754.39        686.44       183.88 o                         
  12  56  -4        961.44        509.03       166.09 o                         
  14  56  -4       1005.92        788.13       190.83 o                         
  16  56  -4       1030.06        958.80       145.30 o                         
  18  56  -4        950.15       1094.25       138.29 o                         
  20  56  -4        405.18        332.01       217.50 o                         
  22  56  -4       1544.76       1737.76       126.01 o                         
  24  56  -4        293.80        197.55        77.69 o                         
   2  58  -4       2166.12       2124.48       146.85 o                         
   4  58  -4       2856.81       3412.65       392.80 o                         
   6  58  -4        322.30        194.68       284.06 o                         
   8  58  -4       2513.91       2696.88       295.31 o                         
  10  58  -4       4989.90       5065.57       390.55 o                         
  12  58  -4       1526.10       1260.59       175.20 o                         
  14  58  -4        723.23        708.35       157.19 o                         
  16  58  -4        371.93        416.58       167.92 o                         
  18  58  -4         96.67        105.66       126.35 o                         
  20  58  -4        413.08        508.02       114.60 o                         
  22  58  -4       1857.66       1711.91       111.22 o                         
  24  58  -4       2980.80       3839.49       223.17 o                         
   0  60  -4      39793.17      36071.37      1358.73 o                         
   2  60  -4      27020.71      26530.29       791.27 o                         
   4  60  -4       5743.19       5919.01       382.73 o                         
   6  60  -4         88.18        185.62       266.61 o                         
   8  60  -4        541.75        124.71       649.83 o                         
  10  60  -4       3151.47       2910.90       409.92 o                         
  12  60  -4        266.60        524.68       166.97 o                         
  14  60  -4        441.36        376.87       155.01 o                         
  16  60  -4        132.37        101.97       255.99 o                         
  18  60  -4        287.46        334.43       125.62 o                         
  20  60  -4        514.51        550.02       116.80 o                         
  22  60  -4        292.12        225.45       124.31 o                         
   2  62  -4       8893.14       8545.75       531.42 o                         
   4  62  -4       6017.83       5251.14       466.04 o                         
   6  62  -4        857.25        485.73       689.21 o                         
   8  62  -4       1653.68       2208.33       272.78 o                         
  10  62  -4        232.81        168.66       212.90 o                         
  12  62  -4        660.43        621.38       278.97 o                         
  14  62  -4        744.85       1177.45       243.86 o                         
  16  62  -4       1073.67       1095.77       167.94 o                         
  18  62  -4         57.13        241.89       126.92 o                         
  20  62  -4        489.98        651.97       135.11 o                         
  22  62  -4        515.36        613.63        70.40 o                         
   0  64  -4      12097.61      10586.29       767.98 o                         
   2  64  -4       5341.87       4885.38       412.38 o                         
   4  64  -4      11052.39      11833.01      1355.45 o                         
   6  64  -4       1084.24        899.84       259.42 o                         
   8  64  -4        632.21        799.09       341.32 o                         
  10  64  -4         60.48        156.31       236.30 o                         
  12  64  -4       1285.11       1251.68       222.21 o                         
  14  64  -4         87.35       -110.90       176.44 o                         
  16  64  -4        479.50        495.52       135.87 o                         
  18  64  -4        513.73        589.73       148.31 o                         
  20  64  -4        501.60        545.42       135.45 o                         
  22  64  -4        833.45        770.23       128.70 o                         
   2  66  -4       7768.73       8186.41       594.04 o                         
   4  66  -4       2678.51       2657.06       299.13 o                         
   6  66  -4       2583.54       2323.97       280.55 o                         
   8  66  -4       4198.65       4224.39       400.40 o                         
  10  66  -4       1661.82       1662.56       268.75 o                         
  12  66  -4        930.69        805.55       172.87 o                         
  14  66  -4        484.31        495.25       186.51 o                         
  16  66  -4          4.01         82.95       285.23 o                         
  18  66  -4         18.09        -95.45       196.92 o                         
  20  66  -4       1234.76       1345.04       200.20 o                         
   0  68  -4        322.10         98.46       374.14 o                         
   2  68  -4       3246.48       2708.10       310.97 o                         
   4  68  -4       1227.63       1112.08       269.08 o                         
   6  68  -4       4488.73       4307.89       313.06 o                         
   8  68  -4       3211.48       3837.61       296.61 o                         
  10  68  -4        193.98         38.56       194.74 o                         
  12  68  -4        588.73        637.58       231.86 o                         
  14  68  -4        232.33        266.24       151.93 o                         
  16  68  -4        420.54        355.28       252.71 o                         
  18  68  -4        113.39        201.61       144.83 o                         
  20  68  -4        625.34        798.21        98.46 o                         
   2  70  -4       4153.93       4111.62       574.34 o                         
   4  70  -4        816.32       1002.68       266.61 o                         
   6  70  -4        245.55        336.62       245.86 o                         
   8  70  -4         55.43       -182.82       182.82 o                         
  10  70  -4       2584.06       2735.82       219.38 o                         
  12  70  -4        296.21        219.74       292.09 o                         
  14  70  -4        689.81        908.49       160.28 o                         
  16  70  -4         36.36       -155.97       155.97 o                         
  18  70  -4        341.43        127.57       140.32 o                         
  20  70  -4         67.98        155.35        70.45 o                         
   0  72  -4        711.72       1063.36       387.27 o                         
   2  72  -4        539.84        719.46       266.85 o                         
   4  72  -4       4867.59       4961.21       343.37 o                         
   6  72  -4       1145.47       1124.01       223.16 o                         
   8  72  -4       2609.88       2956.12       217.25 o                         
  10  72  -4        611.46       1020.52       189.04 o                         
  12  72  -4         56.61         19.96       152.94 o                         
  14  72  -4        314.30        727.61       199.35 o                         
  16  72  -4        493.49        577.96       190.35 o                         
  18  72  -4        232.49        129.40       423.37 o                         
   2  74  -4       4793.95       5468.96       345.57 o                         
   4  74  -4       1433.82       1639.58       283.45 o                         
   6  74  -4       4016.52       4092.42       276.28 o                         
   8  74  -4       1999.93       2494.90       255.15 o                         
  10  74  -4        476.83        308.35       167.92 o                         
  12  74  -4        560.36        583.18       158.63 o                         
  14  74  -4        561.60        577.93       354.45 o                         
  16  74  -4        571.11        761.41       259.27 o                         
  18  74  -4        816.20        757.41       252.71 o                         
   0  76  -4       4584.59       4489.07       459.47 o                         
   2  76  -4       1007.11        694.52       233.53 o                         
   4  76  -4       2721.08       2617.09       404.74 o                         
   6  76  -4       5162.82       5624.91       306.26 o                         
   8  76  -4       2809.47       2998.31       212.84 o                         
  10  76  -4        580.49        633.50       172.69 o                         
  12  76  -4        634.26        936.23       249.66 o                         
  14  76  -4        115.21        105.58       305.22 o                         
  16  76  -4        192.18         92.49       145.71 o                         
   2  78  -4       3594.47       4340.19       600.78 o                         
   4  78  -4       1208.77       1241.39       199.58 o                         
   6  78  -4       3476.35       3794.98       244.84 o                         
   8  78  -4       4480.54       4362.42       428.10 o                         
  10  78  -4       7008.60       8019.70       374.58 o                         
  12  78  -4        474.07        702.34       236.30 o                         
  14  78  -4        739.97        617.01       275.68 o                         
  16  78  -4        861.90       1038.45       168.38 o                         
   0  80  -4       2920.72       2980.02       374.14 o                         
   2  80  -4       2934.87       3389.20       387.15 o                         
   4  80  -4         34.82        -23.30       219.00 o                         
   6  80  -4       1775.13       1684.14       198.69 o                         
   8  80  -4         86.46        123.65       168.30 o                         
  10  80  -4       1257.55       1440.50       209.96 o                         
  12  80  -4       5166.70       5186.18       293.15 o                         
  14  80  -4         47.69         10.27       370.86 o                         
   2  82  -4        474.68        633.02       198.71 o                         
   4  82  -4       2979.38       2850.53       216.86 o                         
   6  82  -4        315.07        425.58       178.33 o                         
   8  82  -4       2336.35       2695.07       328.75 o                         
  10  82  -4       1202.44       1177.23       206.19 o                         
  12  82  -4       2597.73       2951.13       226.46 o                         
  14  82  -4        192.43        295.38       183.79 o                         
   0  84  -4       7237.52       7961.38       538.24 o                         
   2  84  -4       2203.97       2003.10       227.43 o                         
   4  84  -4        736.17        294.70       361.02 o                         
   6  84  -4        980.26       1404.68       282.25 o                         
   8  84  -4       1523.73       1542.52       308.50 o                         
  10  84  -4       1210.30       1312.69       182.89 o                         
  12  84  -4        727.94        521.28       183.16 o                         
   2  86  -4         77.40        282.25       328.20 o                         
   4  86  -4        783.32        630.14       295.38 o                         
   6  86  -4       1483.16       1483.28       205.57 o                         
   8  86  -4        313.08        145.00       178.18 o                         
  10  86  -4         47.27         51.00       172.43 o                         
   0  88  -4       5461.01       5152.02       387.27 o                         
   2  88  -4       2853.03       2799.58       225.07 o                         
   4  88  -4        340.42         27.13       613.73 o                         
   6  88  -4       1013.99        873.33       190.57 o                         
   8  88  -4       1089.70        865.80       189.04 o                         
  10  88  -4        248.37        321.63       216.61 o                         
   2  90  -4       1878.48       1867.47       315.07 o                         
   4  90  -4         54.19        223.17       242.87 o                         
   6  90  -4        488.71        406.96       347.89 o                         
   0  92  -4       1092.93        787.67       354.45 o                         
   2  92  -4       5033.03       4692.55       413.53 o                         
   1   1  -3      40408.70      39666.97       413.04 o                         
   3   1  -3      57243.57      56759.52       607.07 o                         
   5   1  -3      10459.53      10248.23       181.95 o                         
   7   1  -3        722.88        805.50       146.31 o                         
   9   1  -3       6636.96       6582.87       162.43 o                         
  11   1  -3       1118.87        971.33       551.95 o                         
  13   1  -3        242.06        291.66       120.78 o                         
  15   1  -3       4268.41       4073.44       112.84 o                         
  17   1  -3       1228.24       1090.50        83.23 o                         
  19   1  -3      10395.85      10825.01       256.28 o                         
  21   1  -3       5333.83       5494.29       142.97 o                         
  23   1  -3       1885.11       1789.29        84.94 o                         
  25   1  -3        783.53        807.06        63.51 o                         
  27   1  -3        955.63        816.40        59.00 o                         
  29   1  -3       2341.66       2315.68       117.14 o                         
  31   1  -3       1512.04       1530.09        95.51 o                         
   1   3  -3      45795.93      46864.91       484.98 o                         
   3   3  -3       8998.66       9256.43       107.23 o                         
   5   3  -3       9045.70       8974.23       136.16 o                         
   7   3  -3      14068.22      14465.09       207.77 o                         
   9   3  -3       2510.65       2985.41       152.39 o                         
  11   3  -3       5177.70       4962.36       257.94 o                         
  13   3  -3       3845.66       3932.72       193.25 o                         
  15   3  -3       2341.54       2267.94        90.58 o                         
  17   3  -3       6321.89       6153.23       145.19 o                         
  19   3  -3       7334.19       7465.24       214.14 o                         
  21   3  -3       3296.76       3682.09       123.78 o                         
  23   3  -3       2316.64       2429.25       100.54 o                         
  25   3  -3       1550.14       1518.77        77.20 o                         
  27   3  -3        646.24        592.93        56.34 o                         
  29   3  -3        227.51        221.53        57.24 o                         
  31   3  -3       1683.74       1547.05        66.72 o                         
   1   5  -3      18904.96      18451.33       203.96 o                         
   3   5  -3       9718.78       9405.80       132.78 o                         
   5   5  -3        748.87        606.45        33.02 o                         
   7   5  -3      28516.30      28117.42       362.52 o                         
   9   5  -3       1198.58       1270.91        59.48 o                         
  11   5  -3       3992.40       3957.46       111.02 o                         
  13   5  -3       9823.96      10076.63       328.19 o                         
  15   5  -3       3476.99       3094.66        99.70 o                         
  17   5  -3       8199.51       8131.30       177.77 o                         
  19   5  -3       1915.12       1730.72       101.10 o                         
  21   5  -3       4361.45       4489.32       131.70 o                         
  23   5  -3       6505.04       6408.36       144.39 o                         
  25   5  -3       3998.46       4373.57       140.65 o                         
  27   5  -3        636.48        637.04        56.86 o                         
  29   5  -3       3906.91       3836.92       112.20 o                         
  31   5  -3       1509.61       1513.30        69.78 o                         
   1   7  -3      20545.60      20407.97       216.64 o                         
   3   7  -3       3038.06       2995.99        56.70 o                         
   5   7  -3       2572.23       2089.09        79.75 o                         
   7   7  -3      10313.85      11103.57       167.07 o                         
   9   7  -3      22547.23      21921.48       300.45 o                         
  11   7  -3      11303.88      10853.58       193.01 o                         
  13   7  -3      16342.13      15981.84       511.33 o                         
  15   7  -3       2079.73       1830.62       110.65 o                         
  17   7  -3      14108.49      12901.21       206.99 o                         
  19   7  -3       2199.80       2195.24       148.24 o                         
  21   7  -3       9520.77       9394.60       194.84 o                         
  23   7  -3       2592.03       2539.30       100.25 o                         
  25   7  -3       5693.25       6103.27       132.93 o                         
  27   7  -3       4112.73       4383.02       132.90 o                         
  29   7  -3       4451.24       4710.19       129.16 o                         
  31   7  -3       2041.48       2096.34       115.94 o                         
   1   9  -3      10063.87      10993.59       129.41 o                         
   3   9  -3      21975.22      23570.38       272.47 o                         
   5   9  -3       5820.01       5741.03       106.74 o                         
   7   9  -3       3953.64       4220.42        86.57 o                         
   9   9  -3       4214.65       4151.70        91.78 o                         
  11   9  -3       3656.61       3652.32       140.85 o                         
  13   9  -3        655.96        599.67       171.74 o                         
  15   9  -3       1507.01       1433.31        85.16 o                         
  17   9  -3         28.77         54.78        58.37 o                         
  19   9  -3      11615.36      11479.43       245.62 o                         
  21   9  -3       2482.43       2472.22       109.24 o                         
  23   9  -3       3527.24       3491.85       110.81 o                         
  25   9  -3        942.39        781.28        64.19 o                         
  27   9  -3       2380.63       2759.81        95.84 o                         
  29   9  -3       3204.25       3643.06       121.32 o                         
  31   9  -3        122.28        104.35        45.70 o                         
   1  11  -3      44620.36      49504.88       489.32 o                         
   3  11  -3        812.07        643.57        38.76 o                         
   5  11  -3       9993.78       9162.48       126.33 o                         
   7  11  -3       4991.78       5312.22        91.28 o                         
   9  11  -3        992.33       1015.37        76.81 o                         
  11  11  -3       4603.52       4577.52       116.75 o                         
  13  11  -3        799.66        645.98       449.95 o                         
  15  11  -3       1246.72       1221.63        81.58 o                         
  17  11  -3       2552.11       2563.96       105.89 o                         
  19  11  -3       1589.42       1692.66        90.13 o                         
  21  11  -3      12421.31      11690.27       221.56 o                         
  23  11  -3       2468.28       2255.95       118.94 o                         
  25  11  -3       3920.49       4164.01       112.55 o                         
  27  11  -3       9126.15      10194.38       163.53 o                         
  29  11  -3        420.71        530.53        63.87 o                         
  31  11  -3        245.15        370.47        48.89 o                         
   1  13  -3       5356.30       5022.12        79.22 o                         
   3  13  -3      36227.56      39079.28       380.81 o                         
   5  13  -3      13717.79      13948.71       190.88 o                         
   7  13  -3       7186.53       7408.67       272.28 o                         
   9  13  -3      15396.14      16332.90       246.75 o                         
  11  13  -3        636.04        879.31       225.17 o                         
  13  13  -3       7874.64       8251.03       179.95 o                         
  15  13  -3       7142.26       6861.75       156.06 o                         
  17  13  -3       1451.83       1430.18        83.48 o                         
  19  13  -3      19810.96      20061.61       352.57 o                         
  21  13  -3       5984.09       5566.73       148.94 o                         
  23  13  -3        265.56        207.71        55.53 o                         
  25  13  -3       3255.08       3747.16       109.36 o                         
  27  13  -3        348.22        288.47        51.24 o                         
  29  13  -3         87.29         70.94        45.71 o                         
  31  13  -3       1869.65       1858.87       102.53 o                         
   1  15  -3     130021.25     136426.78      1393.37 o                         
   3  15  -3      86814.63      92584.61       908.36 o                         
   5  15  -3      11876.08      13148.44       247.27 o                         
   7  15  -3       3081.30       3487.58        94.35 o                         
   9  15  -3       7372.76       7737.30       197.85 o                         
  11  15  -3       7281.84       7531.59       226.04 o                         
  13  15  -3      10685.58      10671.12       305.15 o                         
  15  15  -3       1103.88       1157.00        86.24 o                         
  17  15  -3        436.48        407.51        76.08 o                         
  19  15  -3       8296.69       8383.98       293.81 o                         
  21  15  -3      12751.04      11965.35       207.99 o                         
  23  15  -3       5161.86       5652.19       140.57 o                         
  25  15  -3       5265.19       5321.41       125.78 o                         
  27  15  -3        617.82        538.35        53.79 o                         
  29  15  -3        288.75        245.97        56.26 o                         
  31  15  -3       2437.16       2810.16       135.95 o                         
   1  17  -3       6698.10       7025.71       188.90 o                         
   3  17  -3        490.86        406.28       190.43 o                         
   5  17  -3        908.26        923.09       125.29 o                         
   7  17  -3      69922.21      72274.27       757.93 o                         
   9  17  -3      19601.16      19547.07       451.66 o                         
  11  17  -3       1284.87       1321.17       140.22 o                         
  13  17  -3       7018.98       7654.08       288.57 o                         
  15  17  -3       1282.81       1326.71        77.02 o                         
  17  17  -3       3157.58       3257.93       126.74 o                         
  19  17  -3      26771.78      25614.71       373.54 o                         
  21  17  -3       6908.26       6953.70       277.40 o                         
  23  17  -3       8447.37       8782.65       184.38 o                         
  25  17  -3       1069.61        911.86        63.80 o                         
  27  17  -3       2300.14       1966.82        78.48 o                         
  29  17  -3       5684.35       5843.71       155.46 o                         
  31  17  -3       1604.12       1460.90        89.88 o                         
   1  19  -3       8367.55       8971.60       140.81 o                         
   3  19  -3        181.79        218.40        57.88 o                         
   5  19  -3       2227.89       2530.81        84.66 o                         
   7  19  -3     127896.88     135803.16      1344.51 o                         
   9  19  -3      15285.14      15761.75       344.07 o                         
  11  19  -3         55.73          0.40       306.76 o                         
  13  19  -3      17812.66      18839.27       414.02 o                         
  15  19  -3        296.10        311.49        61.64 o                         
  17  19  -3         75.82         98.63        65.23 o                         
  19  19  -3      16231.11      15492.92       317.97 o                         
  21  19  -3        849.35        798.92        69.49 o                         
  23  19  -3        380.55        262.42        73.39 o                         
  25  19  -3        605.39        660.52        58.27 o                         
  27  19  -3       6481.61       6673.16       141.93 o                         
  29  19  -3       3385.57       3746.09       103.00 o                         
  31  19  -3        511.17        585.39        53.84 o                         
   1  21  -3      56778.85      59984.68       589.67 o                         
   3  21  -3      83567.08      89102.52       916.71 o                         
   5  21  -3      20838.90      23305.35       344.93 o                         
   7  21  -3     128892.11     137072.19      1273.89 o                         
   9  21  -3      13761.64      14564.53       325.88 o                         
  11  21  -3       3840.71       3736.24       228.62 o                         
  13  21  -3       5849.57       5870.95       149.82 o                         
  15  21  -3        733.11        783.70        82.68 o                         
  17  21  -3       8259.44       8339.65       183.11 o                         
  19  21  -3       8909.06       8303.68       180.72 o                         
  21  21  -3      11015.72      10358.66       201.45 o                         
  23  21  -3       7661.97       7592.71       250.85 o                         
  25  21  -3       3133.58       2886.45        97.45 o                         
  27  21  -3       1291.18       1305.97        73.48 o                         
  29  21  -3        576.34        596.54        57.04 o                         
  31  21  -3       2251.19       2530.87       109.34 o                         
   1  23  -3        267.58        332.05        63.02 o                         
   3  23  -3      26835.10      29414.89       353.63 o                         
   5  23  -3      71657.18      75417.62      1092.86 o                         
   7  23  -3      13872.41      13627.58       262.36 o                         
   9  23  -3      25298.38      25267.99       627.00 o                         
  11  23  -3        788.19        650.99       347.54 o                         
  13  23  -3       1105.94        894.59        93.94 o                         
  15  23  -3       4846.09       4932.88       132.04 o                         
  17  23  -3       7992.86       7535.50       179.35 o                         
  19  23  -3       5802.83       5556.27       205.84 o                         
  21  23  -3        219.73        278.50        72.48 o                         
  23  23  -3       2960.61       3099.11       115.96 o                         
  25  23  -3       2453.50       2001.61        82.32 o                         
  27  23  -3       6578.86       7418.18       149.26 o                         
  29  23  -3        588.08        520.17        54.60 o                         
  31  23  -3       1673.60       2027.16       186.33 o                         
   1  25  -3      18559.82      19719.24       274.94 o                         
   3  25  -3     147899.70     157619.80      1626.77 o                         
   5  25  -3      75978.41      78009.60      1071.68 o                         
   7  25  -3      23170.61      24943.88       513.46 o                         
   9  25  -3      22516.81      22631.17       348.63 o                         
  11  25  -3       6814.15       6196.51       146.13 o                         
  13  25  -3       2145.83       2366.45        96.61 o                         
  15  25  -3       1373.26       1512.99        85.69 o                         
  17  25  -3       9839.73       9005.23       216.53 o                         
  19  25  -3       2538.50       2374.07       102.77 o                         
  21  25  -3       7847.41       7567.71       282.92 o                         
  23  25  -3        652.32        517.33        62.54 o                         
  25  25  -3       9346.31       9206.30       181.22 o                         
  27  25  -3       2545.70       2575.70        93.92 o                         
  29  25  -3        338.09        347.51        54.74 o                         
  31  25  -3        447.16        405.01        56.39 o                         
   1  27  -3       7444.14       8396.50       226.96 o                         
   3  27  -3      15834.67      17255.80       258.36 o                         
   5  27  -3      80834.67      85100.55       997.62 o                         
   7  27  -3       5144.93       5659.76       274.63 o                         
   9  27  -3      19264.91      19256.79       307.01 o                         
  11  27  -3      11943.93      12859.09       255.05 o                         
  13  27  -3      15122.71      14419.95       235.45 o                         
  15  27  -3       3353.71       3279.79       113.99 o                         
  17  27  -3       9726.43       9566.89       196.34 o                         
  19  27  -3       2987.51       2819.24       124.58 o                         
  21  27  -3       1623.23       1513.60        94.00 o                         
  23  27  -3       1677.36       1734.70        82.66 o                         
  25  27  -3       9127.74       9408.15       175.98 o                         
  27  27  -3       4819.36       4856.99       122.29 o                         
  29  27  -3       1395.62       1385.72        66.39 o                         
  31  27  -3        576.05        549.99        60.46 o                         
   1  29  -3      13819.01      14037.94       230.51 o                         
   3  29  -3      20484.39      21892.33       325.52 o                         
   5  29  -3       4122.19       3808.99       192.63 o                         
   7  29  -3       6271.82       8183.31       256.52 o                         
   9  29  -3      40914.12      40372.80       553.53 o                         
  11  29  -3      26272.54      26113.41       427.29 o                         
  13  29  -3      14176.17      13213.30       234.20 o                         
  15  29  -3       4025.98       4150.46       127.63 o                         
  17  29  -3        499.39        456.56        74.43 o                         
  19  29  -3      15773.57      15515.42       244.64 o                         
  21  29  -3       1573.87       1515.99        96.52 o                         
  23  29  -3        115.30         31.40        60.38 o                         
  25  29  -3       6264.71       6366.13       193.25 o                         
  27  29  -3       4040.51       3904.22       117.20 o                         
  29  29  -3        677.79        513.35        73.67 o                         
  31  29  -3        601.40        637.02        53.41 o                         
   1  31  -3        314.25        349.39        60.40 o                         
   3  31  -3      13291.04      14113.46       288.63 o                         
   5  31  -3      39126.23      40871.43       571.83 o                         
   7  31  -3      15442.82      16418.64       413.10 o                         
   9  31  -3      10197.26      10214.78       397.56 o                         
  11  31  -3      17724.00      18036.94       310.63 o                         
  13  31  -3        113.74         41.82        59.46 o                         
  15  31  -3       1129.23       1041.21        82.09 o                         
  17  31  -3       2115.65       2146.04        98.72 o                         
  19  31  -3       4822.95       4949.87       145.03 o                         
  21  31  -3         46.10        -84.35       109.90 o                         
  23  31  -3       5150.20       5590.25       152.55 o                         
  25  31  -3       1739.44       1944.87        91.00 o                         
  27  31  -3        457.33        356.55        57.07 o                         
  29  31  -3        512.21        448.33        51.23 o                         
   1  33  -3       3780.79       4564.93       163.29 o                         
   3  33  -3       7350.91       7888.52       172.80 o                         
   5  33  -3        430.75        540.98       136.09 o                         
   7  33  -3        734.58        811.54       220.65 o                         
   9  33  -3       6114.82       6520.63       256.37 o                         
  11  33  -3      11414.19      11648.01       233.37 o                         
  13  33  -3       4866.09       4679.45       143.84 o                         
  15  33  -3      13882.27      14093.86       254.46 o                         
  17  33  -3        328.60        313.42        86.81 o                         
  19  33  -3        840.09        810.75        92.21 o                         
  21  33  -3       3790.15       3708.72       181.08 o                         
  23  33  -3       7281.98       7202.40       193.39 o                         
  25  33  -3       1599.50       1509.62        90.02 o                         
  27  33  -3       1795.13       1527.25        96.83 o                         
  29  33  -3         17.31        -14.36        46.13 o                         
   1  35  -3       8149.61       8167.11       482.24 o                         
   3  35  -3       9488.81       9278.64       284.43 o                         
   5  35  -3       6432.42       6715.26       148.81 o                         
   7  35  -3       9705.39      10419.20       304.26 o                         
   9  35  -3      10209.84       9729.47       256.40 o                         
  11  35  -3      15696.22      14960.58       422.44 o                         
  13  35  -3        632.57        657.51        76.20 o                         
  15  35  -3       2659.80       2549.80       119.29 o                         
  17  35  -3       6083.82       5511.12       180.43 o                         
  19  35  -3       4057.62       3995.72       164.40 o                         
  21  35  -3       2072.16       1660.06       133.42 o                         
  23  35  -3       1486.37       1548.60       109.01 o                         
  25  35  -3       3702.76       3978.49       118.90 o                         
  27  35  -3        271.91        184.98        70.94 o                         
  29  35  -3        356.20        345.51        58.71 o                         
   1  37  -3       9955.85      10387.96       997.32 o                         
   3  37  -3       8651.50       8876.13       187.31 o                         
   5  37  -3       3837.39       3592.17       244.53 o                         
   7  37  -3       3473.40       3434.98       420.30 o                         
   9  37  -3       3006.51       3071.21       102.02 o                         
  11  37  -3       4800.34       4693.19       143.53 o                         
  13  37  -3        845.47        730.14        77.37 o                         
  15  37  -3       2292.28       2408.56       118.91 o                         
  17  37  -3       1537.58       1608.90       103.57 o                         
  19  37  -3       3386.46       3494.91       153.36 o                         
  21  37  -3        409.60        378.19        95.69 o                         
  23  37  -3       1281.49       1341.85        84.38 o                         
  25  37  -3       5055.63       5227.53       130.62 o                         
  27  37  -3        158.00        165.17        49.45 o                         
  29  37  -3        672.39        640.12        55.86 o                         
   1  39  -3       4106.50       5259.02       506.87 o                         
   3  39  -3       8174.54       8615.90       181.61 o                         
   5  39  -3       4472.24       4724.48       247.37 o                         
   7  39  -3       4364.56       4557.24       131.00 o                         
   9  39  -3        460.15        509.55        61.85 o                         
  11  39  -3       2492.77       2242.97       104.13 o                         
  13  39  -3        362.64        340.93       175.87 o                         
  15  39  -3      11673.60      11156.49       233.75 o                         
  17  39  -3       1094.70       1093.98        89.71 o                         
  19  39  -3       1266.83       1261.54       105.85 o                         
  21  39  -3       1549.86       1483.53       108.39 o                         
  23  39  -3       5349.40       5604.91       151.62 o                         
  25  39  -3        917.68        938.84        67.00 o                         
  27  39  -3        177.44        153.81        53.39 o                         
  29  39  -3        141.15        119.73        52.48 o                         
   1  41  -3       9015.76       9034.48       823.42 o                         
   3  41  -3       1848.77       1519.14       896.87 o                         
   5  41  -3      14261.56      15003.42       256.19 o                         
   7  41  -3       7201.51       6767.50       161.81 o                         
   9  41  -3       1174.41       1220.39        75.49 o                         
  11  41  -3       1171.09        979.17        71.14 o                         
  13  41  -3        738.89        599.98        72.85 o                         
  15  41  -3        405.47        445.98        80.80 o                         
  17  41  -3       1365.55       1334.16        98.40 o                         
  19  41  -3       2730.79       2242.60       146.85 o                         
  21  41  -3        162.71        145.41        80.43 o                         
  23  41  -3       3271.80       3405.13       117.75 o                         
  25  41  -3       4722.38       5220.67       130.22 o                         
  27  41  -3       2101.05       2333.53       143.85 o                         
  29  41  -3         25.75         83.36        47.69 o                         
   1  43  -3       2638.48       3104.58       667.79 o                         
   3  43  -3        264.66        112.64       305.07 o                         
   5  43  -3        342.03        445.43        56.24 o                         
   7  43  -3        304.12        348.84        55.95 o                         
   9  43  -3       1256.76       1052.52        74.91 o                         
  11  43  -3       1870.17       1431.22        79.63 o                         
  13  43  -3        517.77        362.55        73.78 o                         
  15  43  -3       1865.43       1883.68       155.12 o                         
  17  43  -3       6835.70       6991.01       213.14 o                         
  19  43  -3       1356.44       1223.76       123.16 o                         
  21  43  -3       2025.12       1828.28       114.67 o                         
  23  43  -3       1489.52       1271.53        80.29 o                         
  25  43  -3        439.87        445.86        59.04 o                         
  27  43  -3       1497.87       1625.72        72.38 o                         
  29  43  -3        663.78        982.29        62.61 o                         
   1  45  -3       1399.32       1786.35       818.66 o                         
   3  45  -3      27087.06      27198.19       533.76 o                         
   5  45  -3        102.12         38.43        73.15 o                         
   7  45  -3       2708.45       2517.91       108.70 o                         
   9  45  -3       1385.81       1276.12        81.08 o                         
  11  45  -3       2722.70       2703.00       109.92 o                         
  13  45  -3        621.45        613.40       101.71 o                         
  15  45  -3       4335.57       4166.34       146.79 o                         
  17  45  -3       5591.54       5341.69       193.24 o                         
  19  45  -3       2880.51       2873.78       139.82 o                         
  21  45  -3        559.38        464.19        86.21 o                         
  23  45  -3         42.43        104.55        57.00 o                         
  25  45  -3       1730.49       1731.05        88.66 o                         
  27  45  -3       1734.52       1749.14       101.78 o                         
   1  47  -3      11386.85      10438.36       295.38 o                         
   3  47  -3      13362.51      12654.58       282.46 o                         
   5  47  -3        739.47        636.75        97.15 o                         
   7  47  -3       7033.12       6950.52       178.77 o                         
   9  47  -3       3764.02       3524.77       112.09 o                         
  11  47  -3        578.97        419.00        73.98 o                         
  13  47  -3         81.75         74.07        73.46 o                         
  15  47  -3       3447.04       3189.90       123.53 o                         
  17  47  -3       2216.52       2100.47       150.97 o                         
  19  47  -3        409.88        281.46        88.58 o                         
  21  47  -3       2048.42       1802.09       129.65 o                         
  23  47  -3        894.55        858.33        71.64 o                         
  25  47  -3       3543.45       3646.55       108.81 o                         
  27  47  -3       2055.01       2278.48       122.92 o                         
   1  49  -3       1401.90       1379.37       108.68 o                         
   3  49  -3       1293.49       1287.89        88.46 o                         
   5  49  -3      10391.31      10131.75       216.04 o                         
   7  49  -3       2579.43       2405.17       105.80 o                         
   9  49  -3       4518.28       4356.21       182.00 o                         
  11  49  -3       1607.62       1600.91       107.14 o                         
  13  49  -3         26.38        136.56        96.62 o                         
  15  49  -3       4837.15       5030.06       181.13 o                         
  17  49  -3       2764.83       2489.92       134.08 o                         
  19  49  -3       3636.14       3386.25       149.62 o                         
  21  49  -3       1131.10        765.62        91.46 o                         
  23  49  -3         40.08        -36.14        53.19 o                         
  25  49  -3        223.66        203.68        51.76 o                         
  27  49  -3       1065.47        967.15        62.54 o                         
   1  51  -3      10560.30      11128.06       787.67 o                         
   3  51  -3         24.16        -30.25       154.00 o                         
   5  51  -3       2444.24       2318.36       114.02 o                         
   7  51  -3       1099.78       1246.86        81.95 o                         
   9  51  -3        853.60        759.53        75.15 o                         
  11  51  -3       5157.27       5084.18       186.18 o                         
  13  51  -3        634.94        663.43       104.48 o                         
  15  51  -3        364.11        463.49       150.57 o                         
  17  51  -3       4662.65       4084.73       269.07 o                         
  19  51  -3       4360.94       3958.93       158.91 o                         
  21  51  -3       4910.13       4313.57       155.02 o                         
  23  51  -3         83.53         78.16        66.36 o                         
  25  51  -3        761.40        908.72        67.46 o                         
  27  51  -3       1549.16       1632.15       158.62 o                         
   1  53  -3        160.83        201.09       102.87 o                         
   3  53  -3        475.75        411.81        82.68 o                         
   5  53  -3       1135.85        948.51       109.68 o                         
   7  53  -3       2752.25       2762.81       123.96 o                         
   9  53  -3       7380.65       7641.54       181.81 o                         
  11  53  -3       2466.98       2582.67       122.88 o                         
  13  53  -3       2461.63       2197.32       104.24 o                         
  15  53  -3        351.76        290.39        92.22 o                         
  17  53  -3       2116.62       1986.93       121.40 o                         
  19  53  -3       3738.18       3659.27       220.86 o                         
  21  53  -3        865.95        826.11       112.15 o                         
  23  53  -3        225.62        225.29        57.33 o                         
  25  53  -3       1058.06       1044.90        63.51 o                         
  27  53  -3       1310.30       1516.99        84.53 o                         
   1  55  -3      28213.77      26072.91       366.45 o                         
   3  55  -3       1433.12       1525.47        95.99 o                         
   5  55  -3       9074.65       8354.72       176.38 o                         
   7  55  -3      11344.40      10074.68       200.31 o                         
   9  55  -3       1028.13       1067.62       101.27 o                         
  11  55  -3       4258.00       3944.78       132.05 o                         
  13  55  -3       1174.91       1031.56       109.48 o                         
  15  55  -3       1154.28        982.75       191.85 o                         
  17  55  -3         92.02        -67.26       102.89 o                         
  19  55  -3       6025.79       5653.65       222.14 o                         
  21  55  -3       8015.72       8047.40       213.26 o                         
  23  55  -3        186.03         90.14        53.59 o                         
  25  55  -3       1034.57       1067.36        83.77 o                         
   1  57  -3      15043.59      14400.61       447.17 o                         
   3  57  -3     109270.77     104023.56      1256.02 o                         
   5  57  -3       8409.90       7901.99       182.57 o                         
   7  57  -3       6497.04       6215.75       188.90 o                         
   9  57  -3       4487.34       4213.11       135.56 o                         
  11  57  -3        945.98       1087.20        96.90 o                         
  13  57  -3        943.85        908.45       105.77 o                         
  15  57  -3          6.06         21.63       132.13 o                         
  17  57  -3       2233.94       2382.42       132.62 o                         
  19  57  -3       4059.72       4072.03       156.50 o                         
  21  57  -3       3851.82       4194.70       152.05 o                         
  23  57  -3       1100.98        986.67        76.59 o                         
  25  57  -3       1750.00       1723.80        85.06 o                         
   1  59  -3      16384.37      15594.20       285.80 o                         
   3  59  -3       3925.95       3828.31       155.72 o                         
   5  59  -3      25240.92      24387.55       344.72 o                         
   7  59  -3       4763.99       4368.77       196.68 o                         
   9  59  -3      10567.56      10043.44       196.65 o                         
  11  59  -3       3076.84       3088.30       146.00 o                         
  13  59  -3       3364.97       3102.71       144.81 o                         
  15  59  -3       1012.67       1188.36       109.23 o                         
  17  59  -3       4031.49       4063.35       162.72 o                         
  19  59  -3        374.79        417.85       136.10 o                         
  21  59  -3       1945.60       2122.48       109.89 o                         
  23  59  -3       2045.62       2239.44        99.23 o                         
  25  59  -3        768.86        871.48        60.15 o                         
   1  61  -3       3269.62       3769.83       137.88 o                         
   3  61  -3      12399.48      12057.57       230.02 o                         
   5  61  -3      20108.14      18897.88       301.86 o                         
   7  61  -3      15189.57      15064.66       260.80 o                         
   9  61  -3       1916.97       1510.90       123.61 o                         
  11  61  -3      16475.91      15557.18       296.50 o                         
  13  61  -3       4334.92       4459.97       167.42 o                         
  15  61  -3       7772.52       7064.01       241.74 o                         
  17  61  -3        671.29        694.61        97.49 o                         
  19  61  -3       7151.14       6223.76       176.86 o                         
  21  61  -3       1867.81       1605.15        98.42 o                         
  23  61  -3       4799.67       5037.18       132.26 o                         
  25  61  -3        321.59        251.44        67.60 o                         
   1  63  -3      10896.31      10578.86       307.01 o                         
   3  63  -3      19712.86      19656.01       308.65 o                         
   5  63  -3      29472.70      28544.53       425.59 o                         
   7  63  -3      11080.71      10770.21       258.37 o                         
   9  63  -3        746.47        839.54       110.87 o                         
  11  63  -3       2291.24       2579.80       342.87 o                         
  13  63  -3       1082.26       1501.58       183.80 o                         
  15  63  -3       3944.44       3655.84       154.07 o                         
  17  63  -3         97.33        189.95        87.78 o                         
  19  63  -3       2925.73       2649.68       129.26 o                         
  21  63  -3       2162.92       2247.56       192.71 o                         
  23  63  -3       4162.32       4018.96       267.34 o                         
   1  65  -3      27279.54      26940.66       376.47 o                         
   3  65  -3      19589.11      19227.37       298.89 o                         
   5  65  -3      21157.18      20370.55       410.46 o                         
   7  65  -3        894.52        859.20       134.49 o                         
   9  65  -3       6830.12       6628.56       208.87 o                         
  11  65  -3       3042.86       3380.85       147.35 o                         
  13  65  -3        655.34        754.06       101.46 o                         
  15  65  -3        412.06        316.85        91.31 o                         
  17  65  -3       1583.06       1229.35       127.15 o                         
  19  65  -3         98.94         -1.58       134.40 o                         
  21  65  -3       1747.14       1676.44        97.49 o                         
  23  65  -3        298.25        215.98        55.82 o                         
   1  67  -3      30371.36      29926.70       517.34 o                         
   3  67  -3        574.44        594.42       170.54 o                         
   5  67  -3        674.93        744.14       137.35 o                         
   7  67  -3       6963.53       6863.28       426.34 o                         
   9  67  -3       3427.31       3425.46       150.66 o                         
  11  67  -3       5650.35       5624.90       189.31 o                         
  13  67  -3        171.37         97.10       107.78 o                         
  15  67  -3       1512.81       1620.85       114.88 o                         
  17  67  -3        277.35        229.14        96.43 o                         
  19  67  -3        218.56         76.97        99.29 o                         
  21  67  -3       2999.29       3039.65       127.15 o                         
  23  67  -3        722.01        625.92        91.90 o                         
   1  69  -3      20163.53      20382.70       405.03 o                         
   3  69  -3      21218.64      21752.04       421.21 o                         
   5  69  -3        820.06       1096.19       176.22 o                         
   7  69  -3      10223.80      10134.99       296.06 o                         
   9  69  -3       9802.63       9840.62       363.33 o                         
  11  69  -3       2212.61       2397.54       130.93 o                         
  13  69  -3        758.37        702.62       100.26 o                         
  15  69  -3         44.05         35.37        87.41 o                         
  17  69  -3        144.09        136.89        82.88 o                         
  19  69  -3        901.54        969.45       127.80 o                         
  21  69  -3        111.72        121.96        62.08 o                         
  23  69  -3       1580.67       1286.00       120.55 o                         
   1  71  -3       1970.87       2030.80       178.01 o                         
   3  71  -3      13914.25      13725.25      1142.12 o                         
   5  71  -3      18041.87      18048.62       379.92 o                         
   7  71  -3       5237.04       5831.73       234.01 o                         
   9  71  -3       2874.68       2808.08       159.82 o                         
  11  71  -3       8731.94       9135.78       387.40 o                         
  13  71  -3        731.28        740.46       105.12 o                         
  15  71  -3         42.35         33.74        86.56 o                         
  17  71  -3        198.06        138.37        82.84 o                         
  19  71  -3        609.85        517.48        92.77 o                         
  21  71  -3       1861.97       1696.81       126.94 o                         
   1  73  -3       9596.50       9589.18       283.77 o                         
   3  73  -3       3675.23       3789.83       184.59 o                         
   5  73  -3       3231.70       3777.33       214.02 o                         
   7  73  -3       6928.04       7602.94       371.39 o                         
   9  73  -3       2388.41       2410.87       154.50 o                         
  11  73  -3        612.73        622.74       117.48 o                         
  13  73  -3        644.64        847.30       162.96 o                         
  15  73  -3        293.47        648.39       213.17 o                         
  17  73  -3        391.17        446.07       133.59 o                         
  19  73  -3        631.59        622.54        92.37 o                         
  21  73  -3        624.46        589.91        59.36 o                         
   1  75  -3       6116.94       6205.63       353.39 o                         
   3  75  -3       2093.37       2082.72       171.10 o                         
   5  75  -3       1445.93       1564.59       138.50 o                         
   7  75  -3       2168.10       2220.34       147.98 o                         
   9  75  -3        307.43        558.23       114.67 o                         
  11  75  -3        975.11       1038.99       125.25 o                         
  13  75  -3         56.00        211.62       126.01 o                         
  15  75  -3        701.40        671.43       103.19 o                         
  17  75  -3         97.55        276.10       126.95 o                         
  19  75  -3        206.37         -8.24        99.71 o                         
   1  77  -3        552.10        525.48       126.48 o                         
   3  77  -3       8863.31       9775.03       373.09 o                         
   5  77  -3        322.04        300.91       118.69 o                         
   7  77  -3       1623.94       1694.70       140.15 o                         
   9  77  -3        680.25        589.51       138.32 o                         
  11  77  -3          9.92        -71.78       101.94 o                         
  13  77  -3        162.46        381.52       104.63 o                         
  15  77  -3        139.73        139.56        94.39 o                         
  17  77  -3         12.04         36.63        87.88 o                         
  19  77  -3        203.63        110.23        87.87 o                         
   1  79  -3       3645.97       3554.43       179.61 o                         
   3  79  -3       2578.74       2590.75       157.36 o                         
   5  79  -3      11655.46      11818.12       326.23 o                         
   7  79  -3       1628.52       1594.06       147.80 o                         
   9  79  -3         39.69       -103.94       103.94 o                         
  11  79  -3        136.16         69.16       108.01 o                         
  13  79  -3        182.47        255.58        97.28 o                         
  15  79  -3        721.15        922.35       219.80 o                         
  17  79  -3         11.97         -3.00        96.83 o                         
  19  79  -3       1082.83       1067.77        83.04 o                         
   1  81  -3        432.74        533.43       120.82 o                         
   3  81  -3       5358.73       5376.11       311.70 o                         
   5  81  -3       3615.13       3751.44       184.92 o                         
   7  81  -3       3823.99       4274.57       279.49 o                         
   9  81  -3        288.07        172.45       106.19 o                         
  11  81  -3        486.37        422.87       122.22 o                         
  13  81  -3        297.95        357.36        95.67 o                         
  15  81  -3        269.38        339.36        92.54 o                         
  17  81  -3         85.64        135.10       118.48 o                         
   1  83  -3          7.69        -42.90       116.40 o                         
   3  83  -3        648.95        590.50       141.24 o                         
   5  83  -3       7475.31       8017.42       243.31 o                         
   7  83  -3        892.53        998.59       131.90 o                         
   9  83  -3        972.44       1152.06       176.25 o                         
  11  83  -3        136.22        -44.11       189.48 o                         
  13  83  -3        176.23        260.90       116.05 o                         
  15  83  -3          3.78        -50.93        90.68 o                         
  17  83  -3        118.82        246.83        60.68 o                         
   1  85  -3       3329.51       3435.10       218.00 o                         
   3  85  -3       1533.05       1593.45       138.46 o                         
   5  85  -3       1092.05       1086.15       119.40 o                         
   7  85  -3        564.66        571.28       110.51 o                         
   9  85  -3         41.05         34.15       105.16 o                         
  11  85  -3        292.13        308.55       135.48 o                         
  13  85  -3        416.02        546.50       224.54 o                         
  15  85  -3        431.39        604.97       109.76 o                         
   1  87  -3       2078.98       2075.42       180.36 o                         
   3  87  -3       1508.83       1485.19       125.77 o                         
   5  87  -3        914.10       1130.82       116.38 o                         
   7  87  -3        207.14        139.10       102.56 o                         
   9  87  -3        191.02        297.20       104.65 o                         
  11  87  -3        536.74        549.82       100.07 o                         
  13  87  -3        150.21        105.75       124.71 o                         
   1  89  -3        823.93        892.95       111.95 o                         
   3  89  -3        393.63        451.39       106.64 o                         
   5  89  -3       1620.84       1553.10       125.51 o                         
   7  89  -3       1090.50       1457.83       132.37 o                         
   9  89  -3        109.02         11.20       197.62 o                         
  11  89  -3         19.27        -34.28       112.74 o                         
  13  89  -3        840.66        878.72       114.66 o                         
   1  91  -3        844.30        853.01       199.27 o                         
   3  91  -3        742.98        551.57       120.38 o                         
   5  91  -3        788.16        778.04       107.56 o                         
   7  91  -3       1726.37       1785.63       118.37 o                         
   9  91  -3        492.69        201.25       175.35 o                         
  11  91  -3        149.15       -101.76       101.76 o                         
   1  93  -3       1062.43        893.67       108.23 o                         
   3  93  -3        415.62        267.20       149.69 o                         
   5  93  -3        269.46        210.64       108.62 o                         
   7  93  -3         51.93        125.60        99.36 o                         
   9  93  -3        139.61        198.49       118.76 o                         
   1  95  -3        124.85         92.53       112.93 o                         
   3  95  -3       1440.99       1359.69       117.48 o                         
   5  95  -3         19.15          0.34       105.26 o                         
   7  95  -3        209.08        271.46       129.71 o                         
   1  97  -3         11.35         26.26       134.60 o                         
   3  97  -3        479.77        459.47       134.60 o                         
   2   0  -2      35765.31      32978.48       427.41 o                         
   6   0  -2      23411.58      25935.01       416.46 o                         
  10   0  -2      43022.95      42180.67       689.73 o                         
  14   0  -2      51945.99      54670.83      2092.57 o                         
  18   0  -2      22165.84      21994.52       432.53 o                         
  22   0  -2       3374.92       3112.63       153.90 o                         
  26   0  -2        748.12        620.59        80.58 o                         
  30   0  -2       2359.48       2469.66       105.28 o                         
   0   2  -2     101063.00      98682.76      1420.23 o                         
   2   2  -2      41967.77      38890.01       383.93 o                         
   4   2  -2       8000.50       7399.34       120.39 o                         
   6   2  -2       5372.22       6315.52        99.49 o                         
   8   2  -2       3975.20       4235.55       119.39 o                         
  10   2  -2       1070.50        669.20       101.10 o                         
  12   2  -2      16514.52      16878.49       251.13 o                         
  14   2  -2       1748.04       1775.07       204.53 o                         
  16   2  -2       8991.52       9710.56       220.12 o                         
  18   2  -2       1111.95       1062.96        69.24 o                         
  20   2  -2       2160.28       1890.55        78.06 o                         
  22   2  -2       3234.64       2756.84       140.90 o                         
  24   2  -2        745.44        699.69        58.66 o                         
  26   2  -2        599.09        601.65        70.31 o                         
  28   2  -2        617.89        635.96        50.98 o                         
  30   2  -2       2131.96       2258.33        72.09 o                         
  32   2  -2        182.73        162.51        40.88 o                         
   2   4  -2      40138.17      39563.04       513.84 o                         
   4   4  -2      19665.00      20782.11       225.10 o                         
   6   4  -2      12908.79      13888.24       178.00 o                         
   8   4  -2       6199.59       6483.16       132.07 o                         
  10   4  -2      36396.12      39592.98       500.06 o                         
  12   4  -2       2370.87       2725.66       131.95 o                         
  14   4  -2        327.07        183.91       160.02 o                         
  16   4  -2       2053.37       1680.62       412.31 o                         
  18   4  -2      23418.85      22008.17       266.24 o                         
  20   4  -2        888.82        924.70        64.07 o                         
  22   4  -2       2007.59       1691.23        80.52 o                         
  24   4  -2        739.61        689.60        57.92 o                         
  26   4  -2        509.78        542.26        58.12 o                         
  28   4  -2         25.06         55.88        42.68 o                         
  30   4  -2        753.06        767.15        50.21 o                         
  32   4  -2       1444.81       1740.37       116.70 o                         
   0   6  -2     108253.51     100700.39      2468.03 o                         
   2   6  -2      24805.25      22100.07       254.61 o                         
   4   6  -2      49745.06      48573.89       469.32 o                         
   6   6  -2      24038.04      24281.92       261.80 o                         
   8   6  -2       3487.02       3942.23        76.32 o                         
  10   6  -2      93549.84      96731.50       917.18 o                         
  12   6  -2      62910.78      67895.12       694.51 o                         
  14   6  -2      20735.74      21268.55       907.92 o                         
  16   6  -2       4642.87       4580.55       328.39 o                         
  18   6  -2       3059.43       3108.56        88.93 o                         
  20   6  -2       6981.69       6735.55       142.45 o                         
  22   6  -2       2192.53       2171.61       125.26 o                         
  24   6  -2       1635.79       1554.66        71.45 o                         
  26   6  -2       3282.93       3786.35       101.09 o                         
  28   6  -2       1460.54       1345.49        61.78 o                         
  30   6  -2        997.01       1006.32        53.33 o                         
  32   6  -2       3385.78       3328.52       139.76 o                         
   2   8  -2      30863.45      31462.29       362.41 o                         
   4   8  -2      49262.62      46627.32       453.61 o                         
   6   8  -2       1267.11       1464.57        61.59 o                         
   8   8  -2         53.09         71.02        73.95 o                         
  10   8  -2      25653.24      27563.08       313.04 o                         
  12   8  -2       2565.55       3064.38       137.04 o                         
  14   8  -2      58427.09      55833.17       759.35 o                         
  16   8  -2      24559.34      24414.11       366.24 o                         
  18   8  -2        135.69        248.73        48.68 o                         
  20   8  -2       4964.04       4898.69       125.41 o                         
  22   8  -2        707.66        666.82        62.70 o                         
  24   8  -2       5833.98       5874.97       120.81 o                         
  26   8  -2        575.27        588.74        52.53 o                         
  28   8  -2        151.49        113.68        55.43 o                         
  30   8  -2       1355.86       1370.24        58.52 o                         
  32   8  -2       1935.92       1962.34       114.93 o                         
   0  10  -2      45492.12      48550.78       748.69 o                         
   2  10  -2       2922.79       2719.87        52.95 o                         
   4  10  -2      99645.34      98351.66       975.09 o                         
   6  10  -2      38627.21      39059.04       405.06 o                         
   8  10  -2       2583.20       2990.93       136.52 o                         
  10  10  -2      35651.04      38157.51       412.72 o                         
  12  10  -2      42275.36      44772.57       547.13 o                         
  14  10  -2       8858.84       8693.92       270.77 o                         
  16  10  -2      29980.52      30644.30       378.96 o                         
  18  10  -2       3040.39       2963.19        91.83 o                         
  20  10  -2       2190.95       2168.66        88.38 o                         
  22  10  -2       6239.50       6532.64       136.49 o                         
  24  10  -2        531.42        452.54        54.62 o                         
  26  10  -2       6858.55       6511.42       124.08 o                         
  28  10  -2         87.94        144.02        43.85 o                         
  30  10  -2       2361.30       2303.99        84.60 o                         
  32  10  -2        485.83        483.46        45.81 o                         
   2  12  -2      61218.12      61885.11       549.15 o                         
   4  12  -2      55439.41      54228.68       569.91 o                         
   6  12  -2        232.25        345.97       117.64 o                         
   8  12  -2      11281.93      11796.84       211.53 o                         
  10  12  -2       2027.62       2412.45       144.51 o                         
  12  12  -2      57278.71      60028.34       640.04 o                         
  14  12  -2      65069.41      64954.52       975.68 o                         
  16  12  -2      14801.18      13982.55       396.64 o                         
  18  12  -2      12484.10      11229.38       173.08 o                         
  20  12  -2        279.79        245.42        66.00 o                         
  22  12  -2       2064.68       1909.64        77.95 o                         
  24  12  -2       6915.84       6860.06       127.60 o                         
  26  12  -2        822.78        722.37        59.84 o                         
  28  12  -2       2355.27       2444.08        77.31 o                         
  30  12  -2        359.06        329.43        52.67 o                         
  32  12  -2        819.51        802.68        49.53 o                         
   0  14  -2     183031.56     175204.38      1802.30 o                         
   2  14  -2      36851.25      36224.82       369.63 o                         
   4  14  -2      98070.09      95772.88       989.41 o                         
   6  14  -2      13488.59      12996.00       184.31 o                         
   8  14  -2      16152.20      16907.88       237.37 o                         
  10  14  -2      11711.49      10881.32       215.53 o                         
  12  14  -2       6470.11       6586.50       179.75 o                         
  14  14  -2      49510.86      51923.20       665.01 o                         
  16  14  -2       7775.02       8038.21       340.17 o                         
  18  14  -2       3652.63       3863.18       114.85 o                         
  20  14  -2       2790.19       2599.87       187.82 o                         
  22  14  -2       1747.18       1728.06       101.88 o                         
  24  14  -2       2181.75       2297.74        82.89 o                         
  26  14  -2         84.70        124.33        46.22 o                         
  28  14  -2       1008.56       1059.65        60.19 o                         
  30  14  -2        544.75        377.50        75.42 o                         
  32  14  -2       1077.83       1018.70        53.68 o                         
   2  16  -2       2937.16       2916.26        57.74 o                         
   4  16  -2     117404.91     117406.15      1214.01 o                         
   6  16  -2       7301.41       7633.16       144.67 o                         
   8  16  -2      44456.73      47908.82       555.50 o                         
  10  16  -2      52722.00      58203.68       625.71 o                         
  12  16  -2       2380.54       2690.78        98.90 o                         
  14  16  -2      82432.54      86136.72      1057.09 o                         
  16  16  -2      12793.00      12226.41       246.83 o                         
  18  16  -2       3847.49       3858.98       106.14 o                         
  20  16  -2       5552.78       5637.16       143.73 o                         
  22  16  -2       3447.98       3251.05       102.39 o                         
  24  16  -2       4721.56       4774.57       111.74 o                         
  26  16  -2       2072.06       1927.25        75.34 o                         
  28  16  -2        365.26        314.75        46.70 o                         
  30  16  -2        558.50        544.37        53.96 o                         
  32  16  -2        482.72        504.12        47.77 o                         
   0  18  -2       9549.78      10408.99       152.81 o                         
   2  18  -2      13874.43      13999.30       182.06 o                         
   4  18  -2     124466.20     122573.50      1355.65 o                         
   6  18  -2      62021.88      62607.74       721.58 o                         
   8  18  -2      80796.46      82254.00       904.46 o                         
  10  18  -2      36802.57      40280.68       460.64 o                         
  12  18  -2      16201.56      18549.63       353.45 o                         
  14  18  -2      18686.76      18480.40       483.57 o                         
  16  18  -2       8671.17       8830.62       245.67 o                         
  18  18  -2       8899.74       8213.99       182.04 o                         
  20  18  -2      29525.04      29989.85       510.98 o                         
  22  18  -2       4153.50       3998.20       120.81 o                         
  24  18  -2       3094.77       3022.02        93.42 o                         
  26  18  -2        206.68        270.95        47.76 o                         
  28  18  -2       1111.84       1062.49        57.38 o                         
  30  18  -2        114.26        171.02        43.99 o                         
  32  18  -2       1916.23       2199.57       102.74 o                         
   2  20  -2        198.16        212.51        42.12 o                         
   4  20  -2      47318.13      46039.55       568.30 o                         
   6  20  -2      62676.42      66340.49       764.46 o                         
   8  20  -2      12979.19      13356.19       209.06 o                         
  10  20  -2      34170.51      36720.68       502.69 o                         
  12  20  -2      11908.29      13161.01       226.51 o                         
  14  20  -2      10241.64      10760.46       517.30 o                         
  16  20  -2       7444.45       7435.56       147.71 o                         
  18  20  -2       4474.88       4208.71       122.53 o                         
  20  20  -2       5650.49       5631.73       164.62 o                         
  22  20  -2       3085.02       2986.77       100.92 o                         
  24  20  -2        807.17        802.38        58.98 o                         
  26  20  -2       2014.12       1992.09        75.37 o                         
  28  20  -2       1727.43       1860.26        74.12 o                         
  30  20  -2       1927.87       2365.43        78.65 o                         
  32  20  -2        711.78        633.68        49.51 o                         
   0  22  -2      32911.61      34043.59       530.07 o                         
   2  22  -2      28344.16      28003.50       339.90 o                         
   4  22  -2      48920.43      50181.89       711.24 o                         
   6  22  -2     138072.89     143242.58      1503.86 o                         
   8  22  -2       2052.19       1703.74       157.12 o                         
  10  22  -2     155128.34     164266.70      1724.14 o                         
  12  22  -2       6255.85       6074.64       251.34 o                         
  14  22  -2       4635.49       3847.42       442.40 o                         
  16  22  -2      13552.46      13402.42       189.59 o                         
  18  22  -2       6964.32       6324.45       187.16 o                         
  20  22  -2       6060.61       6381.37       137.17 o                         
  22  22  -2       6638.08       6482.72       154.13 o                         
  24  22  -2        743.77        722.89        59.87 o                         
  26  22  -2        677.10        652.49        52.86 o                         
  28  22  -2         57.76        113.70        89.73 o                         
  30  22  -2         58.78         12.69        43.02 o                         
  32  22  -2        555.67        563.75        51.12 o                         
   2  24  -2      41425.12      42349.34       445.61 o                         
   4  24  -2      28173.55      29282.11       394.69 o                         
   6  24  -2     173603.27     180432.28      1863.52 o                         
   8  24  -2      36267.83      38230.49       518.96 o                         
  10  24  -2      47913.89      49606.44       612.67 o                         
  12  24  -2      73870.90      75764.15      1597.63 o                         
  14  24  -2       2837.03       2831.59       199.99 o                         
  16  24  -2       3116.82       3140.38        97.74 o                         
  18  24  -2       8122.62       7518.56       145.25 o                         
  20  24  -2       6164.43       6001.86       135.53 o                         
  22  24  -2      12102.98      11997.45       182.53 o                         
  24  24  -2        256.97        237.71        52.32 o                         
  26  24  -2       1502.75       1346.05        71.17 o                         
  28  24  -2        665.58        684.26        85.59 o                         
  30  24  -2        360.73        410.33        47.74 o                         
  32  24  -2        212.62        118.90        55.68 o                         
   0  26  -2      37261.09      37573.15       551.41 o                         
   2  26  -2      43430.51      44908.57       439.71 o                         
   4  26  -2       5759.11       4937.08       129.91 o                         
   6  26  -2       9372.78      11565.76       311.86 o                         
   8  26  -2      31913.54      35415.06       510.29 o                         
  10  26  -2      23509.73      24500.43       372.08 o                         
  12  26  -2        100.62         83.10       281.16 o                         
  14  26  -2      21425.41      23274.06       557.67 o                         
  16  26  -2       2536.47       2600.47        87.82 o                         
  18  26  -2        216.29        296.10        57.70 o                         
  20  26  -2       3696.87       3388.81       151.85 o                         
  22  26  -2       8462.38       7935.12       149.40 o                         
  24  26  -2       4511.19       4257.57       152.77 o                         
  26  26  -2        646.50        649.00        67.53 o                         
  28  26  -2       3409.07       3531.81        95.85 o                         
  30  26  -2        806.97        836.31       102.44 o                         
  32  26  -2        407.95        354.88       104.32 o                         
   2  28  -2       3340.82       2986.33       143.83 o                         
   4  28  -2      55690.81      55338.64       660.22 o                         
   6  28  -2       6920.44       6566.72       179.55 o                         
   8  28  -2      25667.81      27468.81       468.48 o                         
  10  28  -2      81308.02      82811.12       921.43 o                         
  12  28  -2      15706.14      16030.53       303.53 o                         
  14  28  -2      21420.87      20991.41       307.82 o                         
  16  28  -2       5996.93       5783.61       124.53 o                         
  18  28  -2        819.80        875.82        66.63 o                         
  20  28  -2       6306.28       6124.12       202.24 o                         
  22  28  -2       2179.00       2255.90        96.87 o                         
  24  28  -2       1523.75       1414.25        74.18 o                         
  26  28  -2        911.74        837.14        63.09 o                         
  28  28  -2        645.56        664.04        62.64 o                         
  30  28  -2        185.20        317.80        76.86 o                         
  32  28  -2        469.39        360.52        47.15 o                         
   0  30  -2      45826.03      49752.88       855.80 o                         
   2  30  -2       2784.22       2876.68       172.06 o                         
   4  30  -2      13317.41      12708.15       326.82 o                         
   6  30  -2       3374.94       3286.41       113.83 o                         
   8  30  -2      42044.84      47312.92       747.78 o                         
  10  30  -2       9996.33      12169.04       246.01 o                         
  12  30  -2      64391.29      65780.04       753.26 o                         
  14  30  -2       6999.41       7579.69       140.17 o                         
  16  30  -2       3753.28       3756.64       104.33 o                         
  18  30  -2       4421.67       4063.58       124.33 o                         
  20  30  -2      10325.12       9694.55       171.32 o                         
  22  30  -2       2170.58       2248.36        99.86 o                         
  24  30  -2       4743.95       5042.17       149.58 o                         
  26  30  -2         79.82        -11.66        50.55 o                         
  28  30  -2       2257.71       2423.35        80.83 o                         
  30  30  -2        105.24        105.97        43.38 o                         
  32  30  -2        762.35        738.79        66.32 o                         
   2  32  -2       7706.99       7797.71       303.25 o                         
   4  32  -2      21588.59      23451.11       345.69 o                         
   6  32  -2       5064.11       5763.67       277.33 o                         
   8  32  -2      75817.08      80232.49      1022.29 o                         
  10  32  -2       5862.81       5819.66       330.94 o                         
  12  32  -2      46712.93      48717.45       905.90 o                         
  14  32  -2        312.75        309.39        54.62 o                         
  16  32  -2        678.87        632.44        66.36 o                         
  18  32  -2       1641.46       1677.23        87.09 o                         
  20  32  -2       1485.24       1410.58        96.51 o                         
  22  32  -2       4291.37       4290.48       178.68 o                         
  24  32  -2        994.99       1112.71        71.26 o                         
  26  32  -2        511.42        527.49        55.86 o                         
  28  32  -2        152.12        124.42        46.80 o                         
  30  32  -2        223.08        264.91        45.22 o                         
   0  34  -2      35637.17      36339.82       962.48 o                         
   2  34  -2       1425.21       1442.22        84.35 o                         
   4  34  -2      12044.41      11836.93       320.94 o                         
   6  34  -2      11166.97      12218.65       200.96 o                         
   8  34  -2       7227.47       8086.80       577.41 o                         
  10  34  -2      39443.21      41250.43       753.68 o                         
  12  34  -2      19399.06      18792.89       756.33 o                         
  14  34  -2      13485.15      13895.42       189.32 o                         
  16  34  -2       1541.64       1541.53        75.22 o                         
  18  34  -2       1955.24       1895.90       106.71 o                         
  20  34  -2       1489.81       1517.73        88.39 o                         
  22  34  -2        115.54        155.05        68.41 o                         
  24  34  -2       2632.83       2532.82        93.22 o                         
  26  34  -2        188.44        141.14        50.82 o                         
  28  34  -2       1806.61       1907.34       100.58 o                         
  30  34  -2         66.79        -17.12        43.94 o                         
   2  36  -2       8178.53       8561.52       226.75 o                         
   4  36  -2       5343.41       6132.88       209.67 o                         
   6  36  -2       2258.93       2402.08       176.73 o                         
   8  36  -2       9913.88       9967.94       328.85 o                         
  10  36  -2       9803.47      11537.53       731.21 o                         
  12  36  -2       7188.53       7480.15       159.42 o                         
  14  36  -2       5152.74       5057.56       181.73 o                         
  16  36  -2       1461.61       1503.13       114.97 o                         
  18  36  -2      12889.46      12110.41       221.89 o                         
  20  36  -2       1467.30       1375.47       102.04 o                         
  22  36  -2        518.87        523.13       151.43 o                         
  24  36  -2        151.35         53.49        81.87 o                         
  26  36  -2         22.14          9.85        58.61 o                         
  28  36  -2        563.91        620.56        53.69 o                         
  30  36  -2         91.87         11.75        42.57 o                         
   0  38  -2       2503.94       1260.27      1017.41 o                         
   2  38  -2       1161.02       1003.09       421.01 o                         
   4  38  -2       8590.23       8658.61       156.18 o                         
   6  38  -2       8971.74       8223.92       339.55 o                         
   8  38  -2       5847.31       5610.58       194.58 o                         
  10  38  -2      11824.68      13500.46       661.62 o                         
  12  38  -2        416.31        474.93        55.38 o                         
  14  38  -2      24572.72      23614.91       317.81 o                         
  16  38  -2      15143.15      15514.81       280.29 o                         
  18  38  -2      34209.06      33242.71       462.65 o                         
  20  38  -2        731.73        596.83        81.92 o                         
  22  38  -2       1257.53       1209.82       120.07 o                         
  24  38  -2       1282.72       1363.86        79.31 o                         
  26  38  -2         53.56         91.93        45.76 o                         
  28  38  -2        122.57         84.21       102.13 o                         
  30  38  -2        444.16        437.64        47.68 o                         
   2  40  -2       5935.31       6074.64       351.34 o                         
   4  40  -2      12549.57      11657.68       251.02 o                         
   6  40  -2       3579.49       3299.24       385.56 o                         
   8  40  -2       3466.83       3410.01       179.13 o                         
  10  40  -2       4572.18       5047.33       173.19 o                         
  12  40  -2       4557.96       5030.48       123.11 o                         
  14  40  -2      10667.62      10608.91       177.35 o                         
  16  40  -2       1376.24       1305.34       121.82 o                         
  18  40  -2         28.08        153.00        75.01 o                         
  20  40  -2         59.74        108.86        68.69 o                         
  22  40  -2         26.31        -39.50        63.49 o                         
  24  40  -2        194.05        101.84        53.41 o                         
  26  40  -2        424.76        514.73        59.13 o                         
  28  40  -2         60.62         62.60        43.70 o                         
  30  40  -2        419.86        434.98        47.89 o                         
   0  42  -2      11592.37       9950.39       646.58 o                         
   2  42  -2        801.91        716.73       217.71 o                         
   4  42  -2       1740.61       1570.03       230.52 o                         
   6  42  -2      13750.69      13643.91       441.08 o                         
   8  42  -2       9009.80       9157.17       318.67 o                         
  10  42  -2       1309.13       1325.86        67.00 o                         
  12  42  -2       1348.48       1453.36        70.51 o                         
  14  42  -2      12402.13      11825.69       263.93 o                         
  16  42  -2      28917.76      28646.30       419.31 o                         
  18  42  -2       1056.50        927.80       100.30 o                         
  20  42  -2       3654.82       3508.57       133.03 o                         
  22  42  -2       1088.29       1229.55        85.76 o                         
  24  42  -2       1298.18       1089.06        71.52 o                         
  26  42  -2        879.42        926.23        60.25 o                         
  28  42  -2        404.07        380.21        72.92 o                         
  30  42  -2        377.50        462.14        52.74 o                         
   2  44  -2       5518.39       6060.46       367.91 o                         
   4  44  -2       1362.03       1512.87        78.87 o                         
   6  44  -2       1295.22       1499.06       116.07 o                         
   8  44  -2       3978.87       3994.55       113.38 o                         
  10  44  -2       1785.74       2209.78        86.75 o                         
  12  44  -2       2726.98       2789.67        89.26 o                         
  14  44  -2      11217.70      11525.70       187.85 o                         
  16  44  -2       6572.51       6432.18       163.86 o                         
  18  44  -2       2873.85       2305.46       100.67 o                         
  20  44  -2        534.36        390.82        73.52 o                         
  22  44  -2        636.57        748.79        78.04 o                         
  24  44  -2        872.09        987.63        71.44 o                         
  26  44  -2        454.37        424.78        52.09 o                         
  28  44  -2        346.50        359.68        46.39 o                         
  30  44  -2        541.87        590.01        49.13 o                         
   0  46  -2      15090.31      15443.39       945.20 o                         
   2  46  -2        982.83       1176.94       492.93 o                         
   4  46  -2         54.84        157.55       434.53 o                         
   6  46  -2       2425.64       2730.81        94.80 o                         
   8  46  -2        896.39        821.57        59.14 o                         
  10  46  -2       1007.27        998.91        62.45 o                         
  12  46  -2       3701.76       3374.81        96.56 o                         
  14  46  -2      23615.87      24132.26       309.69 o                         
  16  46  -2      28253.07      28164.70       349.48 o                         
  18  46  -2       3988.44       3837.50       137.20 o                         
  20  46  -2       2454.37       2468.88       123.92 o                         
  22  46  -2        335.33        370.87        67.28 o                         
  24  46  -2        173.42        237.74        57.89 o                         
  26  46  -2        309.01        321.82        57.59 o                         
  28  46  -2       1156.17       1178.86        98.53 o                         
   2  48  -2        618.70        679.98       285.30 o                         
   4  48  -2       1377.01       1343.09       863.34 o                         
   6  48  -2       2354.32       2168.98        90.79 o                         
   8  48  -2       1808.39       1938.52        80.61 o                         
  10  48  -2       7047.36       7407.54       141.82 o                         
  12  48  -2      12075.95      11400.52       195.93 o                         
  14  48  -2       9661.76       9109.12       194.09 o                         
  16  48  -2       4626.80       4272.74       160.77 o                         
  18  48  -2         50.78        -58.80       147.66 o                         
  20  48  -2       4880.23       4705.10       155.23 o                         
  22  48  -2        118.82         25.87        65.96 o                         
  24  48  -2        614.64        549.74        56.79 o                         
  26  48  -2         79.00         46.06        45.26 o                         
  28  48  -2       1640.89       1707.36        74.75 o                         
   0  50  -2      23441.65      25122.58       681.70 o                         
   2  50  -2        928.06        995.23        79.01 o                         
   4  50  -2       2884.24       3004.94        92.77 o                         
   6  50  -2       2605.72       2818.24        96.95 o                         
   8  50  -2       4714.91       4545.75       115.79 o                         
  10  50  -2       1486.11       1500.37        72.56 o                         
  12  50  -2       4658.10       4551.62       127.27 o                         
  14  50  -2      19422.27      18819.47       256.86 o                         
  16  50  -2      12401.50      12380.43       228.48 o                         
  18  50  -2       4959.94       4867.81       160.80 o                         
  20  50  -2       1987.37       1705.78       102.75 o                         
  22  50  -2        494.20        433.10        80.63 o                         
  24  50  -2       1298.17       1194.22        67.93 o                         
  26  50  -2        835.39        930.39        69.96 o                         
  28  50  -2        429.13        505.94        52.84 o                         
   2  52  -2       6501.31       6410.82       133.10 o                         
   4  52  -2       8583.57       8466.70       160.08 o                         
   6  52  -2         15.45         32.57        46.05 o                         
   8  52  -2        337.57        341.78        54.11 o                         
  10  52  -2       4491.71       4215.86       147.67 o                         
  12  52  -2      21839.20      21298.43       284.25 o                         
  14  52  -2       5413.01       5342.65       148.13 o                         
  16  52  -2       4421.34       4311.02       155.31 o                         
  18  52  -2        190.29        180.85        73.86 o                         
  20  52  -2       2084.73       1944.37       120.26 o                         
  22  52  -2       1104.74       1010.65       114.85 o                         
  24  52  -2        370.31        371.39        60.32 o                         
  26  52  -2        439.37        498.98        53.81 o                         
  28  52  -2         97.02        109.89        50.87 o                         
   0  54  -2       6044.69       6398.79       265.84 o                         
   2  54  -2       2410.55       2616.56       107.02 o                         
   4  54  -2       3458.40       3475.08       106.65 o                         
   6  54  -2      10830.95      10809.15       263.70 o                         
   8  54  -2        248.08        301.21        55.22 o                         
  10  54  -2      14054.53      13381.35       205.68 o                         
  12  54  -2       5927.29       5928.47       143.21 o                         
  14  54  -2      12279.99      11572.57       198.79 o                         
  16  54  -2       4942.22       4777.40       160.30 o                         
  18  54  -2       5501.21       5763.83       273.52 o                         
  20  54  -2       2831.62       2184.76       126.13 o                         
  22  54  -2       1468.23       1654.00        95.07 o                         
  24  54  -2       1331.75       1319.30        67.56 o                         
  26  54  -2        421.15        516.59        49.55 o                         
  28  54  -2         51.33         45.95        43.36 o                         
   2  56  -2       3011.29       3180.73        95.66 o                         
   4  56  -2        222.22        279.31        55.19 o                         
   6  56  -2        703.60        576.94        61.01 o                         
   8  56  -2       1087.53       1090.95        69.23 o                         
  10  56  -2      22927.10      22990.30       316.46 o                         
  12  56  -2      16955.97      16976.22       313.07 o                         
  14  56  -2        134.37         78.66        66.41 o                         
  16  56  -2      12099.04      11493.96       236.74 o                         
  18  56  -2       9452.19      10118.50       220.84 o                         
  20  56  -2       1376.45       1211.01        96.17 o                         
  22  56  -2        145.47         97.30        58.71 o                         
  24  56  -2         89.14        139.45        55.99 o                         
  26  56  -2        122.00        156.88        44.34 o                         
   0  58  -2      21472.50      20789.82       408.68 o                         
   2  58  -2       1163.66       1103.07        89.41 o                         
   4  58  -2       3101.00       3087.99       100.09 o                         
   6  58  -2       7251.79       7098.83       144.62 o                         
   8  58  -2       3260.15       3223.55       116.23 o                         
  10  58  -2      38655.60      38424.40       436.39 o                         
  12  58  -2      21012.34      21203.74       285.88 o                         
  14  58  -2      12286.14      12845.84       253.36 o                         
  16  58  -2       9887.71       9948.39       218.40 o                         
  18  58  -2       3128.16       2714.06       141.46 o                         
  20  58  -2        780.30        635.77        84.11 o                         
  22  58  -2        123.58         38.63        49.90 o                         
  24  58  -2         67.26         33.31        48.92 o                         
  26  58  -2        728.35        932.17        59.87 o                         
   2  60  -2       1669.60       1549.98       115.60 o                         
   4  60  -2         58.88         64.63        59.53 o                         
   6  60  -2      20518.53      20091.88       288.51 o                         
   8  60  -2      15637.69      15073.28       229.11 o                         
  10  60  -2      17910.78      17832.69       273.09 o                         
  12  60  -2       3824.24       3647.46       133.11 o                         
  14  60  -2      24704.87      23273.37       367.06 o                         
  16  60  -2       2965.94       2455.21       156.32 o                         
  18  60  -2       3060.79       2862.42       177.28 o                         
  20  60  -2        837.18        717.01        80.15 o                         
  22  60  -2         41.82         61.58        47.87 o                         
  24  60  -2       1068.18       1195.60        76.81 o                         
  26  60  -2         74.42         72.03        51.55 o                         
   0  62  -2        800.73        828.39       105.44 o                         
   2  62  -2        940.17        968.39        80.40 o                         
   4  62  -2      12277.41      12189.57       315.72 o                         
   6  62  -2      15283.21      15138.19       222.38 o                         
   8  62  -2       3994.80       3747.92       123.21 o                         
  10  62  -2       6795.17       7087.95       173.37 o                         
  12  62  -2      22092.74      22748.61       360.70 o                         
  14  62  -2       2306.26       2005.91       114.72 o                         
  16  62  -2       4145.60       4102.92       147.59 o                         
  18  62  -2       2853.03       2502.20       131.42 o                         
  20  62  -2       3481.41       3715.89       132.18 o                         
  22  62  -2       1149.63        986.63        71.45 o                         
  24  62  -2        366.80        336.46        50.46 o                         
  26  62  -2        872.65        939.37        67.27 o                         
   2  64  -2      11056.63      10918.48       200.09 o                         
   4  64  -2      10051.17       9736.46       204.84 o                         
   6  64  -2       8537.20       8490.92       174.06 o                         
   8  64  -2      24770.44      24707.45       314.31 o                         
  10  64  -2        109.90        199.13        82.35 o                         
  12  64  -2       8814.64       9130.51       216.62 o                         
  14  64  -2       5540.29       5829.45       308.37 o                         
  16  64  -2       2838.45       2410.47       118.51 o                         
  18  64  -2        401.01        408.82        76.33 o                         
  20  64  -2        373.78        556.18        69.43 o                         
  22  64  -2       1284.21       1216.35        93.14 o                         
  24  64  -2        142.56        134.78        45.58 o                         
   0  66  -2       1291.17       1285.54       126.76 o                         
   2  66  -2       4112.45       3848.89       136.99 o                         
   4  66  -2       1181.61       1166.91        89.09 o                         
   6  66  -2       7502.24       7360.99       202.71 o                         
   8  66  -2      16168.13      16580.76       265.30 o                         
  10  66  -2        173.00        251.90        88.37 o                         
  12  66  -2      11531.93      11943.00       243.38 o                         
  14  66  -2       4646.60       4701.80       158.07 o                         
  16  66  -2         26.40        -54.43        86.45 o                         
  18  66  -2        230.81        182.24        68.55 o                         
  20  66  -2       2285.10       2030.90       108.57 o                         
  22  66  -2          1.61          4.54        46.39 o                         
  24  66  -2         83.66         26.78        44.24 o                         
   2  68  -2      25820.53      25443.75       471.14 o                         
   4  68  -2       1840.33       1773.47       115.52 o                         
   6  68  -2       1874.33       1816.76       117.06 o                         
   8  68  -2       1526.97       1543.12       108.96 o                         
  10  68  -2       7888.77       7768.08       200.40 o                         
  12  68  -2       5823.33       5819.17       259.69 o                         
  14  68  -2      12073.60      12394.29       242.38 o                         
  16  68  -2       7660.59       7704.85       187.34 o                         
  18  68  -2        605.27        614.39        76.48 o                         
  20  68  -2         91.48         50.00        63.89 o                         
  22  68  -2       1248.08       1144.65        65.37 o                         
  24  68  -2         52.34         83.48        46.51 o                         
   0  70  -2        409.67        537.49       124.82 o                         
   2  70  -2       3547.40       3524.92       133.86 o                         
   4  70  -2       3902.44       3710.76       172.07 o                         
   6  70  -2       5970.57       5793.82       211.36 o                         
   8  70  -2       6680.10       7172.84       197.17 o                         
  10  70  -2        968.12        832.41       116.85 o                         
  12  70  -2       7884.67       8016.24       199.78 o                         
  14  70  -2        480.40        411.05        96.08 o                         
  16  70  -2       3185.39       3498.12       240.74 o                         
  18  70  -2        224.97        194.14        69.70 o                         
  20  70  -2         39.02        103.23        64.81 o                         
  22  70  -2       1036.34       1219.63        62.15 o                         
  24  70  -2         11.16        -32.74        48.92 o                         
   2  72  -2       5524.22       5547.52       211.75 o                         
   4  72  -2       6414.29       6164.43       218.97 o                         
   6  72  -2        778.21        691.89       106.64 o                         
   8  72  -2       5408.95       4925.47       548.09 o                         
  10  72  -2       9096.04       9305.09       212.08 o                         
  12  72  -2       5631.90       5202.09       169.04 o                         
  14  72  -2       1589.85       1384.47        96.37 o                         
  16  72  -2       2941.51       2896.15       140.55 o                         
  18  72  -2       3992.72       3979.21       141.48 o                         
  20  72  -2        908.78       1046.06        62.94 o                         
  22  72  -2        617.78        605.87        61.42 o                         
   0  74  -2        446.06        454.40       145.71 o                         
   2  74  -2       3423.22       3013.58       156.59 o                         
   4  74  -2       5868.98       5756.07       342.97 o                         
   6  74  -2       4115.99       3458.82       400.07 o                         
   8  74  -2       2464.54       2488.07       140.14 o                         
  10  74  -2        285.96        183.84        88.92 o                         
  12  74  -2        486.57        302.31        77.92 o                         
  14  74  -2       1498.74       1661.72        99.00 o                         
  16  74  -2       2017.75       1744.06        97.94 o                         
  18  74  -2        604.87        756.61        80.05 o                         
  20  74  -2        980.30       1122.21        62.59 o                         
  22  74  -2        270.95        436.29        62.71 o                         
   2  76  -2       5586.80       5593.27       310.04 o                         
   4  76  -2       3066.72       2843.24       150.16 o                         
   6  76  -2       6403.15       6556.28       216.06 o                         
   8  76  -2       7336.69       7845.73       226.93 o                         
  10  76  -2       3207.96       3189.20       152.07 o                         
  12  76  -2        444.78        221.03        85.07 o                         
  14  76  -2        389.40        305.50        82.50 o                         
  16  76  -2       1707.31       1732.01        98.77 o                         
  18  76  -2       1107.69       1059.60        88.62 o                         
  20  76  -2          2.26        -43.06        47.93 o                         
  22  76  -2        292.23        324.07        60.09 o                         
   0  78  -2       2241.91       2257.99       200.01 o                         
   2  78  -2        580.00        499.50       103.46 o                         
   4  78  -2       5213.07       5484.40       204.58 o                         
   6  78  -2       1042.46       1020.18       133.59 o                         
   8  78  -2       4224.25       4048.51       176.16 o                         
  10  78  -2        332.09        186.28       110.85 o                         
  12  78  -2       2246.18       2184.10       122.65 o                         
  14  78  -2        555.00        576.05       114.15 o                         
  16  78  -2       1792.40       2011.83       138.32 o                         
  18  78  -2        683.48        704.69        93.79 o                         
  20  78  -2         12.89        -10.74        49.84 o                         
   2  80  -2        344.80        336.38        98.95 o                         
   4  80  -2       2325.76       2133.85       135.46 o                         
   6  80  -2      12453.44      12727.65       313.09 o                         
   8  80  -2         36.63        225.42        89.56 o                         
  10  80  -2       2566.40       2404.18       169.59 o                         
  12  80  -2        928.99        941.74       143.06 o                         
  14  80  -2        893.23       1011.47       123.16 o                         
  16  80  -2       1024.99        876.85        85.96 o                         
  18  80  -2        242.61        241.63        60.26 o                         
  20  80  -2         21.90         95.22        65.55 o                         
   0  82  -2       1044.01       1149.58       177.23 o                         
   2  82  -2       3483.98       3798.86       175.53 o                         
   4  82  -2        188.01         61.35        90.89 o                         
   6  82  -2       1240.07        980.04       121.27 o                         
   8  82  -2       1536.05       1662.18       116.62 o                         
  10  82  -2       3568.86       3648.01       156.05 o                         
  12  82  -2        710.79        525.09        87.00 o                         
  14  82  -2         92.13        134.36        74.77 o                         
  16  82  -2          2.44        -28.22        67.00 o                         
  18  82  -2         33.28         57.25        51.16 o                         
   2  84  -2       1292.79       1336.74       133.59 o                         
   4  84  -2        560.12        624.90        97.24 o                         
   6  84  -2       7238.65       7807.06       218.31 o                         
   8  84  -2        862.31        930.67        99.97 o                         
  10  84  -2       2409.98       2015.12       180.96 o                         
  12  84  -2        843.43        597.80        86.98 o                         
  14  84  -2         33.84         85.04        72.63 o                         
  16  84  -2        610.76        543.67        76.72 o                         
  18  84  -2         68.81        107.63        58.98 o                         
   0  86  -2        132.39         88.08       124.57 o                         
   2  86  -2        232.80        177.58        89.71 o                         
   4  86  -2        930.73        942.30       103.61 o                         
   6  86  -2       3343.19       3899.04       165.20 o                         
   8  86  -2       4582.09       4474.81       213.17 o                         
  10  86  -2       3302.55       3239.13       137.93 o                         
  12  86  -2       2223.10       2145.93       109.33 o                         
  14  86  -2        891.26        916.57        84.27 o                         
  16  86  -2        543.31        598.32        61.60 o                         
   2  88  -2        614.62        801.58       123.89 o                         
   4  88  -2        165.97        239.72       143.06 o                         
   6  88  -2        582.90        521.38        95.86 o                         
   8  88  -2       3320.94       3174.07       140.29 o                         
  10  88  -2       2172.55       1974.69       108.38 o                         
  12  88  -2        100.83        235.19        91.90 o                         
  14  88  -2        361.42        211.91        82.55 o                         
  16  88  -2        248.94        257.37       104.22 o                         
   0  90  -2         33.24        208.34       141.48 o                         
   2  90  -2         29.01         96.18       106.45 o                         
   4  90  -2         87.08         25.86        81.61 o                         
   6  90  -2       1113.04       1307.59       101.10 o                         
   8  90  -2        709.37        782.47       105.16 o                         
  10  90  -2       2321.76       2243.17       112.68 o                         
  12  90  -2        227.05        278.26        75.07 o                         
  14  90  -2       1169.72        967.54        84.57 o                         
   2  92  -2         30.51        -31.32        78.56 o                         
   4  92  -2        307.18        444.32        83.25 o                         
   6  92  -2        440.83        443.48        85.06 o                         
   8  92  -2       2582.93       2549.10       116.67 o                         
  10  92  -2       2813.86       2871.19       151.34 o                         
  12  92  -2        829.21        981.61        87.07 o                         
   0  94  -2       2928.86       3615.96       350.84 o                         
   2  94  -2        129.69        193.73        80.49 o                         
   4  94  -2        351.33        406.57       130.74 o                         
   6  94  -2        628.36        723.15        86.37 o                         
   8  94  -2       2116.47       1990.95       143.06 o                         
  10  94  -2       2416.68       2345.44       107.67 o                         
  12  94  -2        987.09       1031.09        85.29 o                         
   2  96  -2         75.57        176.71        76.87 o                         
   4  96  -2         22.24          5.88        75.95 o                         
   6  96  -2        905.19        831.83        97.60 o                         
   8  96  -2       1611.57       1667.33       101.40 o                         
  10  96  -2       1515.03       1576.73        89.85 o                         
   0  98  -2       1571.61       1624.81       183.79 o                         
   2  98  -2        471.62        447.72        77.96 o                         
   4  98  -2        240.54        228.59        75.60 o                         
   6  98  -2        238.18        133.24        74.67 o                         
   2 100  -2        288.50        273.40        73.54 o                         
   4 100  -2        173.11        131.76        94.39 o                         
   1   1  -1     122393.56     111253.88      1170.19 o                         
   3   1  -1     324602.75     312744.59      2904.75 o                         
   5   1  -1      50852.97      55502.03       474.54 o                         
   7   1  -1     312857.22     309629.22      2466.08 o                         
   9   1  -1       1955.60       1363.38        84.58 o                         
  11   1  -1      15396.51      16412.29       261.69 o                         
  13   1  -1      20933.02      21861.39       336.41 o                         
  15   1  -1      23352.33      26037.55      1114.29 o                         
  17   1  -1        365.99        368.34       222.88 o                         
  19   1  -1        456.98        417.98        48.74 o                         
  21   1  -1       3831.48       3818.61        91.82 o                         
  23   1  -1       1501.16       1270.96        67.05 o                         
  25   1  -1       1175.23        985.48        59.25 o                         
  27   1  -1       1788.60       1809.52        67.28 o                         
  29   1  -1          0.21         27.96        46.60 o                         
  31   1  -1       2271.20       2472.67        83.10 o                         
  33   1  -1       2199.28       2201.46       100.63 o                         
   1   3  -1     267951.41     259524.55      2781.99 o                         
   3   3  -1     220145.09     216576.58      2043.10 o                         
   5   3  -1     148742.86     153140.91      1304.57 o                         
   7   3  -1     152698.06     158244.08      1371.70 o                         
   9   3  -1     113493.38     111817.48      1136.72 o                         
  11   3  -1       5064.24       5742.75        94.26 o                         
  13   3  -1      24909.25      27171.85       391.97 o                         
  15   3  -1       5979.06       6309.84       324.31 o                         
  17   3  -1      20157.59      19235.30       289.34 o                         
  19   3  -1       2994.64       2874.71        80.42 o                         
  21   3  -1       1227.14       1232.94        58.84 o                         
  23   3  -1        674.46        671.11        66.59 o                         
  25   3  -1       1078.03        871.00        56.74 o                         
  27   3  -1       1293.82       1260.06        61.45 o                         
  29   3  -1         42.31        161.19        40.21 o                         
  31   3  -1       5508.85       5868.46       109.12 o                         
  33   3  -1       3669.94       4042.12       112.75 o                         
   1   5  -1     163491.50     160815.25      1502.73 o                         
   3   5  -1     262689.56     256134.12      2593.01 o                         
   5   5  -1     267306.25     266994.69      2233.61 o                         
   7   5  -1     160971.52     158002.88      1371.42 o                         
   9   5  -1     115903.73     116042.62      1067.86 o                         
  11   5  -1       9794.92       9862.76       175.55 o                         
  13   5  -1      10032.88      10323.23       302.17 o                         
  15   5  -1      10398.07      10897.47       198.54 o                         
  17   5  -1      25481.24      26151.46       305.69 o                         
  19   5  -1      15112.18      14522.55       165.73 o                         
  21   5  -1       3805.44       3779.82        98.10 o                         
  23   5  -1       1328.85       1254.16        65.98 o                         
  25   5  -1        507.13        434.56        49.31 o                         
  27   5  -1       1105.23       1171.54        58.44 o                         
  29   5  -1        527.26        536.46        45.90 o                         
  31   5  -1       4192.06       4562.92       134.74 o                         
  33   5  -1       5399.23       5817.54       129.52 o                         
   1   7  -1     183062.91     171557.86      2368.39 o                         
   3   7  -1      74293.40      76038.59       692.25 o                         
   5   7  -1     482422.16     487362.38      4541.34 o                         
   7   7  -1     355618.91     341881.38      2859.77 o                         
   9   7  -1      48428.59      50128.41       548.89 o                         
  11   7  -1       7902.94       7249.05       167.77 o                         
  13   7  -1       5099.45       5349.16       119.70 o                         
  15   7  -1       2558.77       2271.89       203.95 o                         
  17   7  -1       1489.92       1881.48       144.84 o                         
  19   7  -1       4439.47       4938.70       114.45 o                         
  21   7  -1       7855.75       7289.86       156.64 o                         
  23   7  -1       1944.47       1883.57        77.77 o                         
  25   7  -1        227.71        231.02        44.99 o                         
  27   7  -1        825.08        743.28        52.43 o                         
  29   7  -1       1692.38       1630.40        60.60 o                         
  31   7  -1       4169.20       4540.45       107.51 o                         
  33   7  -1       1469.93       1226.80        89.06 o                         
   1   9  -1       7120.95       8409.02        97.17 o                         
   3   9  -1       5478.67       5195.30        77.36 o                         
   5   9  -1     373198.16     374525.94      4382.31 o                         
   7   9  -1      48582.41      51083.91       511.39 o                         
   9   9  -1      52232.32      54211.87       587.43 o                         
  11   9  -1      19676.33      20349.84       278.29 o                         
  13   9  -1       3254.29       3623.32       145.28 o                         
  15   9  -1      10226.90      10890.04       264.19 o                         
  17   9  -1      25425.98      24072.28       577.89 o                         
  19   9  -1       1718.75       1905.38        77.56 o                         
  21   9  -1       1766.54       1749.57        69.64 o                         
  23   9  -1       1040.44        953.35        59.32 o                         
  25   9  -1       1880.16       1841.59        69.50 o                         
  27   9  -1       1592.82       1465.38        62.83 o                         
  29   9  -1       1227.74       1110.55        55.78 o                         
  31   9  -1       1055.25       1033.83        55.18 o                         
  33   9  -1       1330.99       1186.17        68.00 o                         
   1  11  -1     235565.84     224446.33      1869.24 o                         
   3  11  -1      28213.54      29982.91       369.59 o                         
   5  11  -1     570237.25     564815.44      5696.52 o                         
   7  11  -1      28800.01      26936.01       314.77 o                         
   9  11  -1      15937.64      16945.50       227.73 o                         
  11  11  -1       5108.12       4720.32       154.36 o                         
  13  11  -1      90021.09      91661.64      1005.86 o                         
  15  11  -1       8982.13       9617.82       186.80 o                         
  17  11  -1      10893.88      11248.04       189.72 o                         
  19  11  -1       6072.49       6158.88       151.52 o                         
  21  11  -1        488.15        492.70        65.93 o                         
  23  11  -1       1539.15       1563.14        68.03 o                         
  25  11  -1        922.72        919.29        57.49 o                         
  27  11  -1        695.94        653.53        52.70 o                         
  29  11  -1       1111.00       1238.30        55.68 o                         
  31  11  -1       1955.24       2290.55       102.03 o                         
  33  11  -1        531.84        316.02        50.53 o                         
   1  13  -1       7722.21       7066.88       134.30 o                         
   3  13  -1      70715.40      71322.50       755.39 o                         
   5  13  -1     176388.22     183470.55      1927.28 o                         
   7  13  -1     152092.22     152892.50      1436.44 o                         
   9  13  -1     165336.30     165658.30      1594.48 o                         
  11  13  -1      66010.55      68782.21       760.21 o                         
  13  13  -1      44851.63      45394.10       555.77 o                         
  15  13  -1      11437.37      12089.86       218.71 o                         
  17  13  -1      39361.29      38803.69       449.11 o                         
  19  13  -1       1786.97       1576.94        66.60 o                         
  21  13  -1       1886.46       1820.93        82.50 o                         
  23  13  -1       1514.39       1446.56        66.11 o                         
  25  13  -1        184.70        178.49        45.50 o                         
  27  13  -1       3731.73       3823.26        91.54 o                         
  29  13  -1       2046.77       2196.88        86.56 o                         
  31  13  -1        498.65        570.06        47.34 o                         
  33  13  -1        110.48         44.26        42.53 o                         
   1  15  -1      42562.57      40704.79       451.68 o                         
   3  15  -1     212039.53     209455.61      1891.67 o                         
   5  15  -1     217120.39     213713.02      2246.50 o                         
   7  15  -1     113490.55     115720.62      1316.78 o                         
   9  15  -1       4512.93       4013.07        98.60 o                         
  11  15  -1     142634.81     148298.89      1479.50 o                         
  13  15  -1      11621.85      13005.32       259.58 o                         
  15  15  -1       4748.36       4883.62       331.79 o                         
  17  15  -1       1482.56       1473.83       117.98 o                         
  19  15  -1       7942.92       7986.84       129.23 o                         
  21  15  -1       6314.35       6545.59       127.66 o                         
  23  15  -1       1151.61       1143.94        61.24 o                         
  25  15  -1       2278.07       2268.33        76.31 o                         
  27  15  -1       2642.22       2755.77        85.77 o                         
  29  15  -1       1723.82       1666.44        71.18 o                         
  31  15  -1       1938.33       2054.06       114.08 o                         
  33  15  -1       1138.08       1209.85       102.61 o                         
   1  17  -1      84408.98      83654.20       799.27 o                         
   3  17  -1      66095.66      68232.41       674.22 o                         
   5  17  -1     352241.09     351490.53      3604.08 o                         
   7  17  -1      76629.89      78446.60      1045.17 o                         
   9  17  -1       8148.19       7538.08       222.35 o                         
  11  17  -1      27011.19      26585.46       391.93 o                         
  13  17  -1      39223.87      40110.36       509.86 o                         
  15  17  -1       4358.75       4651.08       214.91 o                         
  17  17  -1       8723.50       8557.99       417.32 o                         
  19  17  -1       8960.96       9673.34       157.22 o                         
  21  17  -1       1409.93       1214.99        67.33 o                         
  23  17  -1       5722.09       5498.27       112.76 o                         
  25  17  -1        885.25        813.47        70.67 o                         
  27  17  -1       1697.77       1569.68        78.33 o                         
  29  17  -1       1140.47       1200.71        68.80 o                         
  31  17  -1        194.87        162.04        40.78 o                         
  33  17  -1        197.63        122.19        41.04 o                         
   1  19  -1     146473.06     147610.44      1273.34 o                         
   3  19  -1      24895.37      24720.80       282.25 o                         
   5  19  -1      26664.22      28159.42       415.85 o                         
   7  19  -1      93177.95      93847.48      1098.27 o                         
   9  19  -1      33727.41      32808.24       414.43 o                         
  11  19  -1      26725.96      28709.11       381.53 o                         
  13  19  -1      23907.42      25238.27       357.47 o                         
  15  19  -1       2109.04       2100.85       204.65 o                         
  17  19  -1       1043.31       1024.26       144.84 o                         
  19  19  -1        892.00        855.84        68.92 o                         
  21  19  -1       4263.36       4124.26       111.64 o                         
  23  19  -1       6888.61       6893.41       123.67 o                         
  25  19  -1        327.94        222.91        45.55 o                         
  27  19  -1        628.17        574.91        56.62 o                         
  29  19  -1       2415.61       2355.07        95.52 o                         
  31  19  -1        167.79        186.33        40.93 o                         
  33  19  -1         73.67        110.69        40.43 o                         
   1  21  -1      24605.48      23257.81       287.49 o                         
   3  21  -1       4762.43       4499.74       130.25 o                         
   5  21  -1      87329.86      89590.36      1073.60 o                         
   7  21  -1      44661.47      45198.47       573.29 o                         
   9  21  -1      33783.83      35282.49       516.06 o                         
  11  21  -1      16979.57      18657.62       276.62 o                         
  13  21  -1      29086.83      29998.50       586.45 o                         
  15  21  -1       3146.33       3619.64       192.47 o                         
  17  21  -1       6234.69       6508.74       123.48 o                         
  19  21  -1       1264.41       1219.87        70.47 o                         
  21  21  -1       1862.18       2014.37        75.84 o                         
  23  21  -1       2437.34       2723.83       104.11 o                         
  25  21  -1       2462.49       2498.64        84.09 o                         
  27  21  -1       1027.33       1007.30        69.78 o                         
  29  21  -1        491.21        444.56        49.62 o                         
  31  21  -1        200.89        181.74        41.17 o                         
  33  21  -1        392.18        431.75        87.15 o                         
   1  23  -1      16731.91      16587.13       185.08 o                         
   3  23  -1       7299.28       7735.53       138.49 o                         
   5  23  -1      33988.97      36088.86       521.55 o                         
   7  23  -1     193132.31     194120.39      2123.45 o                         
   9  23  -1      85876.54      88415.98      1234.16 o                         
  11  23  -1      27213.52      26155.69       393.05 o                         
  13  23  -1      15485.00      17475.26       332.87 o                         
  15  23  -1       1004.54       1036.06       236.85 o                         
  17  23  -1       4141.98       4603.36       204.95 o                         
  19  23  -1        199.97        145.99        47.98 o                         
  21  23  -1       2848.38       2559.59        85.41 o                         
  23  23  -1       4936.40       4939.29       110.45 o                         
  25  23  -1       6643.83       6712.78       140.63 o                         
  27  23  -1       3415.53       3280.32       105.44 o                         
  29  23  -1         84.92         84.75        55.51 o                         
  31  23  -1        650.27        646.87        47.34 o                         
  33  23  -1         38.34         60.20        44.75 o                         
   1  25  -1      26194.33      24716.47       271.80 o                         
   3  25  -1      19309.69      18225.20       251.76 o                         
   5  25  -1      25546.71      26511.11       383.08 o                         
   7  25  -1      18643.94      18900.58       431.51 o                         
   9  25  -1      80180.94      84473.37       997.04 o                         
  11  25  -1      20099.82      21031.12       312.09 o                         
  13  25  -1       8475.00       8449.65       178.46 o                         
  15  25  -1      10043.79      10911.26       371.64 o                         
  17  25  -1       4568.38       4609.13       105.37 o                         
  19  25  -1        472.43        498.11        52.65 o                         
  21  25  -1       6232.21       5972.41       123.11 o                         
  23  25  -1       7765.93       8111.07       137.64 o                         
  25  25  -1       2427.43       2385.99       115.44 o                         
  27  25  -1        457.07        448.46        51.81 o                         
  29  25  -1        713.88        570.70        50.47 o                         
  31  25  -1        449.94        531.70        46.16 o                         
  33  25  -1        540.37        555.82        51.16 o                         
   1  27  -1       8830.54       8636.94       114.62 o                         
   3  27  -1       4450.72       3676.43       154.31 o                         
   5  27  -1       3096.65       3157.39       177.55 o                         
   7  27  -1      18404.38      19347.19       466.74 o                         
   9  27  -1      77599.15      80275.49       961.94 o                         
  11  27  -1      36505.42      38946.21       555.15 o                         
  13  27  -1       1499.05       1575.31       122.81 o                         
  15  27  -1        370.26        366.13       251.21 o                         
  17  27  -1      11979.44      11907.18       166.36 o                         
  19  27  -1        205.90        201.74        48.42 o                         
  21  27  -1      18004.86      17242.52       235.79 o                         
  23  27  -1      13268.84      13967.59       183.91 o                         
  25  27  -1       2757.37       2265.58        83.26 o                         
  27  27  -1       5293.85       5261.88       114.63 o                         
  29  27  -1        309.61        291.90        61.09 o                         
  31  27  -1        364.45        405.87        44.44 o                         
  33  27  -1        160.94        165.92        51.23 o                         
   1  29  -1        274.87        277.75        47.11 o                         
   3  29  -1        665.76        728.15        75.36 o                         
   5  29  -1        568.27        541.70        95.87 o                         
   7  29  -1       2022.34       2657.53       127.69 o                         
   9  29  -1      51991.76      55693.36       724.45 o                         
  11  29  -1       8134.05       8101.17       199.28 o                         
  13  29  -1       5276.73       5187.48       314.02 o                         
  15  29  -1       1052.02        963.40       190.77 o                         
  17  29  -1       5118.49       4977.46       113.23 o                         
  19  29  -1      22453.26      21876.84       315.67 o                         
  21  29  -1       5399.65       5260.65       118.67 o                         
  23  29  -1       4089.29       3970.72       108.41 o                         
  25  29  -1       1285.25       1152.19        66.21 o                         
  27  29  -1        114.43        170.03        60.41 o                         
  29  29  -1        183.66        202.19        47.23 o                         
  31  29  -1        336.35        358.19        44.14 o                         
   1  31  -1       4617.03       4621.30       141.60 o                         
   3  31  -1       8274.80       7783.94       153.47 o                         
   5  31  -1       2046.44       1636.20        81.26 o                         
   7  31  -1      26258.65      27564.38       406.28 o                         
   9  31  -1      54223.84      56407.65       763.72 o                         
  11  31  -1      36624.66      36638.16       501.37 o                         
  13  31  -1       1974.52       2320.92       208.43 o                         
  15  31  -1      16796.27      16676.12       201.50 o                         
  17  31  -1       6318.90       6191.53       122.52 o                         
  19  31  -1       3613.83       3713.89       110.52 o                         
  21  31  -1      13848.19      13531.63       258.13 o                         
  23  31  -1       3768.69       3950.06       121.69 o                         
  25  31  -1       2604.05       2621.71        90.50 o                         
  27  31  -1       1119.50       1117.26        61.78 o                         
  29  31  -1        348.07        369.19        52.54 o                         
  31  31  -1       1618.47       1866.37        72.86 o                         
   1  33  -1       7272.26       7085.09       135.33 o                         
   3  33  -1      14542.46      15811.07       332.94 o                         
   5  33  -1      32410.51      34529.17       465.70 o                         
   7  33  -1      63999.61      70339.37       863.15 o                         
   9  33  -1      69907.79      73674.81      1032.92 o                         
  11  33  -1      49831.09      53409.85       851.33 o                         
  13  33  -1       2357.55       2355.61       184.03 o                         
  15  33  -1       5838.19       5348.92       109.35 o                         
  17  33  -1       5768.51       5501.84       121.93 o                         
  19  33  -1       2282.42       2399.82       114.48 o                         
  21  33  -1      17075.50      17383.33       266.64 o                         
  23  33  -1       6964.63       7306.42       145.89 o                         
  25  33  -1       3312.58       3462.27        98.70 o                         
  27  33  -1        604.86        598.03        52.31 o                         
  29  33  -1        759.30        743.97        57.21 o                         
  31  33  -1       1496.78       1775.52        63.36 o                         
   1  35  -1       2519.76       2563.71       122.46 o                         
   3  35  -1       5606.08       5789.17       156.21 o                         
   5  35  -1       2030.68       1947.38       177.50 o                         
   7  35  -1      22255.48      25785.61       341.78 o                         
   9  35  -1      11940.59      12774.55       328.31 o                         
  11  35  -1      10484.03      10465.30       311.04 o                         
  13  35  -1       2879.14       2881.01        97.96 o                         
  15  35  -1       1251.17       1390.82        74.81 o                         
  17  35  -1       7389.14       6463.07       139.33 o                         
  19  35  -1        728.28        482.71        65.09 o                         
  21  35  -1        703.94        580.31        73.21 o                         
  23  35  -1       1232.45       1317.77        72.98 o                         
  25  35  -1         10.10         24.58        47.66 o                         
  27  35  -1       1383.91       1477.04        67.31 o                         
  29  35  -1        453.91        477.18        47.81 o                         
  31  35  -1        904.53        915.47        53.54 o                         
   1  37  -1       1774.48       2297.57       113.99 o                         
   3  37  -1        740.05        749.79       336.83 o                         
   5  37  -1      27454.03      26704.94       393.58 o                         
   7  37  -1      19058.75      18984.80       473.77 o                         
   9  37  -1       1326.17       1014.04       321.00 o                         
  11  37  -1      19228.65      20693.78       782.25 o                         
  13  37  -1        461.85        399.94        82.55 o                         
  15  37  -1        338.58        303.36        53.84 o                         
  17  37  -1       4511.34       4373.25       121.45 o                         
  19  37  -1       6569.08       6586.91       174.07 o                         
  21  37  -1      16576.42      16611.36       259.64 o                         
  23  37  -1       3645.69       3603.92       181.70 o                         
  25  37  -1       1130.98       1111.95        63.20 o                         
  27  37  -1       3669.59       3925.49       150.15 o                         
  29  37  -1       2287.60       1905.67        69.95 o                         
  31  37  -1        490.34        400.24        63.19 o                         
   1  39  -1        744.46        588.55       155.25 o                         
   3  39  -1      48407.26      52552.30      1006.82 o                         
   5  39  -1       7566.94       9302.50       202.25 o                         
   7  39  -1      37567.21      39581.66       759.39 o                         
   9  39  -1       2286.93       3178.76       327.67 o                         
  11  39  -1      10783.61      11072.96       494.69 o                         
  13  39  -1        586.64        602.13        52.30 o                         
  15  39  -1        635.27        645.56        58.85 o                         
  17  39  -1       6454.17       6050.54       161.24 o                         
  19  39  -1      26974.99      26107.27       357.13 o                         
  21  39  -1       3836.45       3940.83       127.06 o                         
  23  39  -1       5754.11       5829.88       207.77 o                         
  25  39  -1        445.11        432.41        52.19 o                         
  27  39  -1        274.25        300.28        57.52 o                         
  29  39  -1       2451.83       2671.48        79.04 o                         
  31  39  -1        854.23        740.05        50.44 o                         
   1  41  -1       3954.71       4306.63       247.02 o                         
   3  41  -1       5788.34       6196.11       246.18 o                         
   5  41  -1      10900.11      11001.60       214.10 o                         
   7  41  -1      21921.62      23307.15       556.08 o                         
   9  41  -1      15081.48      15701.09       247.52 o                         
  11  41  -1       7267.66       7237.26       368.98 o                         
  13  41  -1      10433.35      10787.15       323.45 o                         
  15  41  -1       1004.83        898.09        64.33 o                         
  17  41  -1      13282.47      12771.09       223.43 o                         
  19  41  -1       9723.83      10070.23       196.66 o                         
  21  41  -1       2617.06       2600.26       131.26 o                         
  23  41  -1         23.88         15.47        47.89 o                         
  25  41  -1       1898.18       1844.42        80.01 o                         
  27  41  -1       1867.55       1795.37        70.50 o                         
  29  41  -1       1647.11       1666.25        62.55 o                         
  31  41  -1       3531.63       3709.67       118.19 o                         
   1  43  -1       1025.26       1347.54       257.59 o                         
   3  43  -1       5345.55       5179.07       270.79 o                         
   5  43  -1      23232.11      25880.33       697.18 o                         
   7  43  -1      14427.97      14792.00       338.62 o                         
   9  43  -1       1120.30       1441.14       416.30 o                         
  11  43  -1      18220.15      17731.69       260.30 o                         
  13  43  -1       5664.16       5739.67       113.26 o                         
  15  43  -1       5659.25       5077.75       129.81 o                         
  17  43  -1       6981.13       7188.26       161.57 o                         
  19  43  -1      14682.95      15046.13       243.90 o                         
  21  43  -1        655.51        551.77        69.07 o                         
  23  43  -1       3034.88       3137.80       102.15 o                         
  25  43  -1        199.04        133.33        46.53 o                         
  27  43  -1        916.73        941.73        60.82 o                         
  29  43  -1       1783.45       1622.16        68.09 o                         
  31  43  -1       1591.73       1549.03        86.90 o                         
   1  45  -1       4038.09       4379.08       278.54 o                         
   3  45  -1       1726.82       2034.04       111.83 o                         
   5  45  -1      49282.34      53163.31       737.90 o                         
   7  45  -1       4807.15       5005.35       288.12 o                         
   9  45  -1       1189.08       1307.02       114.16 o                         
  11  45  -1       2186.83       2237.68       220.43 o                         
  13  45  -1        284.07        393.67        56.20 o                         
  15  45  -1       5259.90       5394.63       125.48 o                         
  17  45  -1      24463.43      24295.37       307.86 o                         
  19  45  -1      16730.85      16632.77       312.53 o                         
  21  45  -1       1875.11       2028.24        96.30 o                         
  23  45  -1        168.54        156.39        59.27 o                         
  25  45  -1        750.65        780.38        57.00 o                         
  27  45  -1       1938.26       1830.49        72.78 o                         
  29  45  -1        443.55        406.18        45.26 o                         
   1  47  -1       7718.14       8193.56       224.91 o                         
   3  47  -1       4103.04       3666.47       399.71 o                         
   5  47  -1        911.10       1045.32       498.25 o                         
   7  47  -1       6882.44       6951.62       314.56 o                         
   9  47  -1       2453.68       3147.20       123.33 o                         
  11  47  -1       6714.48       6586.07       237.34 o                         
  13  47  -1       2856.27       2978.24        91.93 o                         
  15  47  -1      27858.46      27354.41       363.34 o                         
  17  47  -1        597.65        645.70        74.73 o                         
  19  47  -1      25148.53      26557.07       393.96 o                         
  21  47  -1       2120.44       2130.46       117.42 o                         
  23  47  -1       3073.88       3228.22       100.76 o                         
  25  47  -1        328.88        259.34        52.72 o                         
  27  47  -1       2428.27       2923.40        84.20 o                         
  29  47  -1       3418.15       3551.12       145.55 o                         
   1  49  -1      12719.16      13240.03       410.48 o                         
   3  49  -1       2295.57       2526.68        94.38 o                         
   5  49  -1       2180.74       2085.02       139.74 o                         
   7  49  -1       1507.66       1193.73       954.91 o                         
   9  49  -1        107.74        236.20       102.97 o                         
  11  49  -1      20009.83      19198.58       234.37 o                         
  13  49  -1      19797.07      19673.00       241.83 o                         
  15  49  -1      11472.92      10758.53       184.63 o                         
  17  49  -1       5921.94       5662.35       169.77 o                         
  19  49  -1       7040.45       7129.24       182.34 o                         
  21  49  -1       4427.95       4632.38       152.16 o                         
  23  49  -1        310.05        286.90        51.77 o                         
  25  49  -1         12.78          1.64        44.60 o                         
  27  49  -1       3129.61       3445.31       106.35 o                         
  29  49  -1        823.33        819.75        47.69 o                         
   1  51  -1       2975.01       3247.87       144.40 o                         
   3  51  -1      10464.97      11566.86       266.72 o                         
   5  51  -1       9979.20       9656.57       220.22 o                         
   7  51  -1       2526.18       2636.24       106.91 o                         
   9  51  -1       7351.65       7791.12       139.03 o                         
  11  51  -1       6823.93       6194.72       128.67 o                         
  13  51  -1       8434.92       8240.15       170.75 o                         
  15  51  -1      18500.62      18788.58       278.17 o                         
  17  51  -1      20884.48      21258.68       305.97 o                         
  19  51  -1       3456.46       3663.55       137.21 o                         
  21  51  -1       2205.15       2130.13       115.21 o                         
  23  51  -1       2732.40       2628.50        87.90 o                         
  25  51  -1        949.80        912.20        57.95 o                         
  27  51  -1       1088.78       1142.70        59.17 o                         
  29  51  -1        771.15        917.47        51.93 o                         
   1  53  -1       2469.51       2482.79       153.87 o                         
   3  53  -1        699.69        897.85       146.44 o                         
   5  53  -1        537.63        602.24        53.51 o                         
   7  53  -1        161.32        177.66        45.32 o                         
   9  53  -1       7882.29       7830.43       141.31 o                         
  11  53  -1       2510.92       2636.14        98.10 o                         
  13  53  -1       8904.02       8527.33       181.63 o                         
  15  53  -1      22616.47      22712.94       354.37 o                         
  17  53  -1        950.58        935.90        88.00 o                         
  19  53  -1      12809.36      13044.37       246.43 o                         
  21  53  -1       1152.35       1295.24        82.08 o                         
  23  53  -1         31.20         20.23        45.01 o                         
  25  53  -1        323.06        291.60        57.20 o                         
  27  53  -1         42.60          0.02        69.67 o                         
  29  53  -1        511.32        453.17        66.32 o                         
   1  55  -1      10836.88      11188.78       230.23 o                         
   3  55  -1        376.50        441.24        45.85 o                         
   5  55  -1      17902.81      19102.06       335.82 o                         
   7  55  -1       2826.60       2814.85        89.17 o                         
   9  55  -1        181.30        243.69        56.23 o                         
  11  55  -1       6660.65       7003.87       149.78 o                         
  13  55  -1       4986.93       4813.14       152.72 o                         
  15  55  -1       2599.89       2567.87       148.24 o                         
  17  55  -1       5712.79       5930.86       169.56 o                         
  19  55  -1       3782.61       3851.04       145.58 o                         
  21  55  -1        747.82        918.06        79.13 o                         
  23  55  -1        220.04        303.66        56.37 o                         
  25  55  -1        189.24        140.05        85.62 o                         
  27  55  -1        606.45        547.08        56.29 o                         
   1  57  -1       3618.25       3920.19       289.79 o                         
   3  57  -1       2194.11       2203.52        83.19 o                         
   5  57  -1       1110.45        956.70        69.96 o                         
   7  57  -1       1159.01       1230.59        74.43 o                         
   9  57  -1        546.92        726.41        68.65 o                         
  11  57  -1        228.94        249.80        62.02 o                         
  13  57  -1      36574.44      37469.05       476.57 o                         
  15  57  -1      32551.86      32577.75       419.74 o                         
  17  57  -1       5049.75       5389.40       161.55 o                         
  19  57  -1        489.72        441.50        70.83 o                         
  21  57  -1        238.68        181.05        52.37 o                         
  23  57  -1         72.26        147.85        52.24 o                         
  25  57  -1        829.73        848.47        53.82 o                         
  27  57  -1        172.43         96.75        41.58 o                         
   1  59  -1       5112.52       5333.38       134.99 o                         
   3  59  -1       1835.41       1899.37        78.87 o                         
   5  59  -1        640.48        656.53        55.88 o                         
   7  59  -1       3064.43       3245.89       102.07 o                         
   9  59  -1       2186.29       2040.10       111.79 o                         
  11  59  -1        789.88        699.78        74.13 o                         
  13  59  -1       7999.13       8537.10       230.15 o                         
  15  59  -1       4380.63       4672.31       176.62 o                         
  17  59  -1        176.15        185.38        68.44 o                         
  19  59  -1        615.32        522.83        76.08 o                         
  21  59  -1       1542.13       1546.67        72.98 o                         
  23  59  -1         89.24         43.07        54.80 o                         
  25  59  -1        536.35        556.12        48.87 o                         
  27  59  -1        159.62        212.51        50.29 o                         
   1  61  -1       1483.00       1704.00        98.83 o                         
   3  61  -1       2581.32       2916.34       135.21 o                         
   5  61  -1       1655.26       1670.96       114.24 o                         
   7  61  -1       2560.69       2929.03       142.52 o                         
   9  61  -1       1256.67       1260.20        80.80 o                         
  11  61  -1        235.53        343.73        65.62 o                         
  13  61  -1       2073.75       1734.50       121.09 o                         
  15  61  -1       1760.97       1628.86        99.47 o                         
  17  61  -1       2822.48       3080.09       128.11 o                         
  19  61  -1       1650.60       1727.14       111.67 o                         
  21  61  -1       1565.20       1572.91        72.79 o                         
  23  61  -1         89.35        173.39        53.31 o                         
  25  61  -1        818.78        929.92        52.82 o                         
  27  61  -1        355.44        437.44        85.75 o                         
   1  63  -1        372.17        369.66        59.82 o                         
   3  63  -1       1944.56       1783.36       156.02 o                         
   5  63  -1       2201.01       2404.91       102.32 o                         
   7  63  -1       6461.07       6039.81       149.93 o                         
   9  63  -1       3189.80       3155.52       118.72 o                         
  11  63  -1       2136.16       2020.72        98.55 o                         
  13  63  -1       3149.36       3267.07       133.60 o                         
  15  63  -1      10827.96      10781.53       224.66 o                         
  17  63  -1       5572.40       5964.76       167.54 o                         
  19  63  -1        718.43        660.34        83.84 o                         
  21  63  -1       1333.98       1373.49        67.51 o                         
  23  63  -1         20.84         -9.58        43.35 o                         
  25  63  -1        233.40        230.16        48.51 o                         
  27  63  -1        489.50        553.97        54.44 o                         
   1  65  -1       1487.86       1365.03        92.07 o                         
   3  65  -1       3888.16       3907.86       123.71 o                         
   5  65  -1       2088.21       2045.64        93.78 o                         
   7  65  -1        672.53        661.33        75.02 o                         
   9  65  -1       8880.97       8795.08       225.98 o                         
  11  65  -1        184.57        200.32        64.43 o                         
  13  65  -1        580.91        654.51       113.37 o                         
  15  65  -1       8073.31       8941.76       246.60 o                         
  17  65  -1       3137.26       3122.87       127.33 o                         
  19  65  -1       4598.80       5338.38       150.54 o                         
  21  65  -1        504.63        579.31        57.32 o                         
  23  65  -1       1016.59       1174.21        75.67 o                         
  25  65  -1         17.88         32.58        57.82 o                         
   1  67  -1        803.52        728.87        75.46 o                         
   3  67  -1       2129.13       1926.13       104.36 o                         
   5  67  -1       6033.18       6039.83       185.59 o                         
   7  67  -1        366.98        261.22        68.56 o                         
   9  67  -1       5063.01       4758.65       154.60 o                         
  11  67  -1        944.14        972.69        88.27 o                         
  13  67  -1        120.83        160.83        70.11 o                         
  15  67  -1       2975.96       3162.15       127.63 o                         
  17  67  -1         68.47        -28.05        62.76 o                         
  19  67  -1        100.46        111.04        58.45 o                         
  21  67  -1        344.38        291.14        50.18 o                         
  23  67  -1        467.74        451.13        60.00 o                         
  25  67  -1        478.89        501.32        60.62 o                         
   1  69  -1        263.15        290.53        83.53 o                         
   3  69  -1        931.09        842.54        89.93 o                         
   5  69  -1       7707.24       7925.70       385.02 o                         
   7  69  -1       3898.62       3711.44       130.11 o                         
   9  69  -1       8144.79       7561.94       190.30 o                         
  11  69  -1       6425.62       6208.45       171.99 o                         
  13  69  -1       2339.93       1889.24       102.31 o                         
  15  69  -1       5924.95       6262.56       197.04 o                         
  17  69  -1       2731.07       2612.15       114.85 o                         
  19  69  -1       5025.02       5441.79       147.89 o                         
  21  69  -1       2085.04       2478.18        99.74 o                         
  23  69  -1        772.90        755.48        55.30 o                         
  25  69  -1         80.56         69.06        49.85 o                         
   1  71  -1        489.44        444.52       168.11 o                         
   3  71  -1       2440.82       2141.62       130.67 o                         
   5  71  -1       2852.41       2716.07       129.56 o                         
   7  71  -1        421.79        436.27        93.79 o                         
   9  71  -1       2814.20       2482.91       118.56 o                         
  11  71  -1       1122.74        918.44        90.92 o                         
  13  71  -1        121.57        139.91        65.74 o                         
  15  71  -1        398.26        386.90        68.76 o                         
  17  71  -1       1785.56       1855.89        96.55 o                         
  19  71  -1       6853.55       7755.00       180.19 o                         
  21  71  -1        711.59        659.14        51.48 o                         
  23  71  -1        812.08        932.02        56.78 o                         
   1  73  -1        711.21        683.65        95.15 o                         
   3  73  -1        323.56        175.28        96.25 o                         
   5  73  -1       3402.13       3592.92       163.86 o                         
   7  73  -1       3965.89       4473.18       175.27 o                         
   9  73  -1       1215.00       1034.01        91.78 o                         
  11  73  -1      11479.14      11015.77       226.66 o                         
  13  73  -1        415.47        409.07        73.25 o                         
  15  73  -1        169.88         27.74        61.64 o                         
  17  73  -1         42.94        132.03        86.57 o                         
  19  73  -1        325.27        308.57        58.19 o                         
  21  73  -1        594.30        631.46        50.53 o                         
  23  73  -1       1059.72       1210.60        72.76 o                         
   1  75  -1       2318.42       2211.11       131.52 o                         
   3  75  -1        273.41        317.29        89.02 o                         
   5  75  -1       2932.37       2514.67       138.92 o                         
   7  75  -1       1079.72        978.87        96.47 o                         
   9  75  -1       2532.71       2146.88       226.43 o                         
  11  75  -1       1021.63        946.72        85.89 o                         
  13  75  -1        618.58        517.46        74.36 o                         
  15  75  -1        169.54        142.89        63.68 o                         
  17  75  -1       2459.29       2616.62       107.49 o                         
  19  75  -1       2343.06       2589.95        84.65 o                         
  21  75  -1       1875.90       1758.69        72.83 o                         
  23  75  -1       1324.26       1585.35        75.46 o                         
   1  77  -1        561.73        612.33        90.90 o                         
   3  77  -1        931.89        600.65       103.38 o                         
   5  77  -1       6688.58       6205.13       250.56 o                         
   7  77  -1        861.02        616.69        93.03 o                         
   9  77  -1       4872.02       4524.29       173.65 o                         
  11  77  -1       2397.90       2319.97       128.08 o                         
  13  77  -1       2175.34       2283.63       124.48 o                         
  15  77  -1       1203.19       1134.25       150.64 o                         
  17  77  -1        655.30        730.11        94.33 o                         
  19  77  -1       2146.76       2127.68        83.06 o                         
  21  77  -1       3613.98       4309.14       165.80 o                         
   1  79  -1        362.99        396.86        93.36 o                         
   3  79  -1       3676.01       3366.59       157.95 o                         
   5  79  -1       6024.24       5928.64       196.78 o                         
   7  79  -1      10622.85      11234.65       324.97 o                         
   9  79  -1       5689.54       5532.50       184.48 o                         
  11  79  -1       1975.72       1870.78       117.22 o                         
  13  79  -1        892.16        891.03        85.32 o                         
  15  79  -1        335.05        337.81        77.69 o                         
  17  79  -1        161.92        127.30        58.68 o                         
  19  79  -1         55.23        112.89        76.03 o                         
  21  79  -1       1734.38       1782.85       101.16 o                         
   1  81  -1       2379.64       2057.47       125.41 o                         
   3  81  -1       2058.96       1908.87       124.89 o                         
   5  81  -1       5281.55       5693.11       190.03 o                         
   7  81  -1       7928.34       7770.05       222.93 o                         
   9  81  -1       6732.68       6786.61       202.01 o                         
  11  81  -1          9.83        -47.83        70.28 o                         
  13  81  -1        531.79        453.39        78.05 o                         
  15  81  -1        117.42        102.95        71.80 o                         
  17  81  -1         42.65         45.84        49.99 o                         
  19  81  -1        818.30        976.73        73.24 o                         
  21  81  -1        843.63        945.58        86.21 o                         
   1  83  -1        277.94        254.45        83.86 o                         
   3  83  -1        988.52        926.17       120.51 o                         
   5  83  -1       5072.09       5291.78       185.55 o                         
   7  83  -1       3103.86       3173.94       146.66 o                         
   9  83  -1       4287.99       4346.34       166.94 o                         
  11  83  -1       1819.07       1753.76       106.30 o                         
  13  83  -1        765.44        853.12        95.81 o                         
  15  83  -1        273.94        291.43        83.37 o                         
  17  83  -1        124.25        246.24        56.13 o                         
  19  83  -1         80.46        122.20        58.20 o                         
   1  85  -1       2857.95       2653.09       155.38 o                         
   3  85  -1       4326.36       4414.60       176.22 o                         
   5  85  -1        861.40        790.29       112.74 o                         
   7  85  -1       6854.20       7090.92       209.38 o                         
   9  85  -1         61.71         94.79        71.34 o                         
  11  85  -1       2017.97       2391.01       120.76 o                         
  13  85  -1         35.66        180.97        67.27 o                         
  15  85  -1        646.84        700.50        80.55 o                         
  17  85  -1        347.50        328.76        61.52 o                         
  19  85  -1       2259.79       2787.74       108.20 o                         
   1  87  -1        474.89        564.86        85.81 o                         
   3  87  -1        379.55        392.49        83.93 o                         
   5  87  -1        942.48       1038.05        98.74 o                         
   7  87  -1        529.15        597.31        96.64 o                         
   9  87  -1        377.66        419.70        77.31 o                         
  11  87  -1         63.67         67.80        70.03 o                         
  13  87  -1       3766.36       4424.85       145.73 o                         
  15  87  -1        371.95        344.57        81.48 o                         
  17  87  -1        104.36        114.38        61.05 o                         
   1  89  -1        466.62        391.56        87.53 o                         
   3  89  -1        205.54        274.54        77.23 o                         
   5  89  -1       5310.50       5728.71       180.76 o                         
   7  89  -1        858.71        988.28        91.47 o                         
   9  89  -1        420.96        465.95       124.09 o                         
  11  89  -1       3567.50       3900.44       143.05 o                         
  13  89  -1        141.75         91.89        64.56 o                         
  15  89  -1         82.44        104.36        67.27 o                         
  17  89  -1       1372.96       1490.50       103.20 o                         
   1  91  -1        231.25         98.14        75.06 o                         
   3  91  -1       1996.48       1797.96       141.17 o                         
   5  91  -1        568.11        633.90       115.15 o                         
   7  91  -1        488.05        462.22        75.17 o                         
   9  91  -1        147.27         19.19        66.61 o                         
  11  91  -1       2784.90       2676.90       113.69 o                         
  13  91  -1        726.75        764.80       100.43 o                         
  15  91  -1        343.04        383.52        91.94 o                         
   1  93  -1        564.84        469.97        84.03 o                         
   3  93  -1        177.74         44.09        69.76 o                         
   5  93  -1         36.54        233.07        69.04 o                         
   7  93  -1        287.23        229.17        78.64 o                         
   9  93  -1        107.45        245.74        66.50 o                         
  11  93  -1        771.90        929.06        78.24 o                         
  13  93  -1       3520.06       3778.34       135.02 o                         
   1  95  -1        394.57        418.13        75.74 o                         
   3  95  -1        348.61        576.88        93.63 o                         
   5  95  -1         94.87        145.82        63.52 o                         
   7  95  -1       1410.13       1430.62        91.93 o                         
   9  95  -1        272.93        202.31        65.10 o                         
  11  95  -1       3247.02       3445.03       148.65 o                         
   1  97  -1       1252.72       1291.64        91.44 o                         
   3  97  -1        654.83        734.07        82.11 o                         
   5  97  -1         72.88        115.30        66.03 o                         
   7  97  -1        847.57        882.94        72.37 o                         
   9  97  -1        183.32        308.61        62.76 o                         
  11  97  -1       4560.94       4901.46       124.95 o                         
   1  99  -1       1177.65       1129.18        82.98 o                         
   3  99  -1          8.32         41.92        65.08 o                         
   5  99  -1        131.24        121.59        78.64 o                         
   7  99  -1        577.65        654.60        77.76 o                         
   1 101  -1       1016.93        975.84        92.68 o                         
   3 101  -1         12.72         93.77        70.56 o                         
   5 101  -1         16.08         -8.61        60.27 o                         
   4   0   0     215452.09     192138.92      2493.98 o                         
   8   0   0       7629.08       7844.22       206.66 o                         
  12   0   0       8648.10       8423.53       289.83 o                         
  16   0   0       7571.19       8633.84       266.39 o                         
  20   0   0       1511.38       1564.38        84.60 o                         
  24   0   0       2288.01       2382.71       123.40 o                         
  28   0   0       1368.07       1427.70        86.32 o                         
  32   0   0       4305.98       4777.76       139.24 o                         
   2   2   0       2329.62       2539.88        42.59 o                         
   4   2   0      56768.09      55710.59       423.96 o                         
   6   2   0      44814.66      42781.04       408.76 o                         
   8   2   0       9972.64       9637.94       124.31 o                         
  10   2   0      21630.78      19772.92       291.90 o                         
  12   2   0      12424.78      12063.85       295.88 o                         
  14   2   0       8559.70       9459.90       301.82 o                         
  16   2   0      31661.45      34813.90       663.87 o                         
  18   2   0         38.88        142.77        65.06 o                         
  20   2   0      23396.00      23206.95       222.35 o                         
  22   2   0        327.13        278.72        63.99 o                         
  24   2   0       4725.31       5136.47       106.52 o                         
  26   2   0       5476.66       5088.61       103.64 o                         
  28   2   0      13137.77      13623.22       165.11 o                         
  30   2   0       1822.36       1676.77        61.93 o                         
  32   2   0       1657.12       1768.90        63.30 o                         
  34   2   0         86.50         45.95        49.94 o                         
   0   4   0       9777.53       9210.22       163.48 o                         
   2   4   0      88950.44      82792.55       748.30 o                         
   4   4   0     132301.59     129336.99      1274.46 o                         
   6   4   0     257174.16     258154.52      2176.22 o                         
   8   4   0       8555.62       8663.81       127.04 o                         
  10   4   0      17593.19      17592.12       234.29 o                         
  12   4   0        159.87        226.44       136.50 o                         
  14   4   0      25919.42      25566.95       415.29 o                         
  16   4   0       3119.73       2877.48       344.91 o                         
  18   4   0       8581.15       8479.85       218.34 o                         
  20   4   0       1252.64       1115.68        56.22 o                         
  22   4   0       1083.04       1237.79        63.79 o                         
  24   4   0        651.71        646.23        51.70 o                         
  26   4   0       8269.36       8347.49       128.74 o                         
  28   4   0       4524.72       4630.12        96.42 o                         
  30   4   0       1778.62       1878.46        64.20 o                         
  32   4   0       6020.34       6939.07       119.38 o                         
  34   4   0        579.61        527.40        58.71 o                         
   2   6   0      12114.76      11663.43       129.20 o                         
   4   6   0     591264.44     574974.38     10071.09 o                         
   6   6   0     209776.61     202224.28      1724.31 o                         
   8   6   0        100.30        224.80        39.15 o                         
  10   6   0      10815.17      10769.34       160.97 o                         
  12   6   0         21.25        117.53       125.60 o                         
  14   6   0      56887.77      59009.88       884.59 o                         
  16   6   0       1923.05       1410.88       202.53 o                         
  18   6   0       1821.41       1773.46       165.65 o                         
  20   6   0       4553.46       4412.29       104.96 o                         
  22   6   0       6225.51       6606.47       118.65 o                         
  24   6   0        775.00        626.26        50.11 o                         
  26   6   0        760.06        733.66        50.60 o                         
  28   6   0       3353.89       3499.34        86.79 o                         
  30   6   0       2371.30       2276.20       100.13 o                         
  32   6   0         98.91         95.79        74.76 o                         
  34   6   0        251.78        190.93        50.98 o                         
   0   8   0      22439.67      22939.89       497.51 o                         
   2   8   0     237576.67     223211.03      3917.11 o                         
   4   8   0       3001.51       3234.96        53.29 o                         
   6   8   0      59677.12      61435.29       821.05 o                         
   8   8   0      18213.84      18747.18       234.91 o                         
  10   8   0        642.00        697.10        70.71 o                         
  12   8   0       6878.15       6926.55       205.20 o                         
  14   8   0       1777.49        929.49       250.49 o                         
  16   8   0      23697.42      24728.89       454.86 o                         
  18   8   0      29547.04      29985.71       440.26 o                         
  20   8   0         33.54        113.93        41.15 o                         
  22   8   0        497.40        483.56        56.92 o                         
  24   8   0       2617.37       2591.56        79.48 o                         
  26   8   0       3971.99       4463.40        98.04 o                         
  28   8   0       5902.60       6276.69       109.43 o                         
  30   8   0        938.78        952.69        75.00 o                         
  32   8   0       1524.20       1380.77        59.92 o                         
  34   8   0         95.29        207.33        50.98 o                         
   2  10   0     389258.78     371891.94      7282.06 o                         
   4  10   0     212591.77     201274.50      2997.76 o                         
   6  10   0      60175.48      54180.39       538.19 o                         
   8  10   0       1077.98       1246.31        62.72 o                         
  10  10   0       1108.76       1350.89        51.45 o                         
  12  10   0      40504.05      40273.72       540.47 o                         
  14  10   0       1315.42       1797.88       249.82 o                         
  16  10   0       3164.30       4033.04       304.04 o                         
  18  10   0       1250.92       1620.39       251.15 o                         
  20  10   0         50.78        154.02        42.27 o                         
  22  10   0        111.43        149.72        49.29 o                         
  24  10   0       3129.14       2768.70        80.52 o                         
  26  10   0       6396.89       7003.72       118.49 o                         
  28  10   0       5160.60       5710.13       104.09 o                         
  30  10   0        488.98        549.31        59.74 o                         
  32  10   0        191.15        139.10        62.13 o                         
  34  10   0         11.86         10.84        53.22 o                         
   0  12   0     267945.00     268633.56      3866.49 o                         
   2  12   0      37948.72      36911.29       370.48 o                         
   4  12   0     414691.34     413009.62      3887.81 o                         
   6  12   0     660485.50     644003.88      7185.68 o                         
   8  12   0       2188.59       2205.59        59.54 o                         
  10  12   0       1475.98       2009.75       117.53 o                         
  12  12   0        143.54        206.42       106.25 o                         
  14  12   0      12911.70      11977.62       550.34 o                         
  16  12   0       7024.10       7179.91       599.43 o                         
  18  12   0       4505.16       4545.01       245.79 o                         
  20  12   0       2476.10       2680.02        75.33 o                         
  22  12   0        497.61        309.22        51.32 o                         
  24  12   0       3498.43       3360.87        89.38 o                         
  26  12   0       5258.72       5443.90       109.08 o                         
  28  12   0       9726.08       9987.18       136.32 o                         
  30  12   0       2163.55       2323.97        77.61 o                         
  32  12   0         17.07         86.99        40.92 o                         
  34  12   0        454.73        443.73        57.05 o                         
   2  14   0       1621.20       2186.27        82.01 o                         
   4  14   0       7084.49       9243.38       144.59 o                         
   6  14   0       2338.15       2755.52        69.34 o                         
   8  14   0        111.88         27.61        40.13 o                         
  10  14   0       4863.55       5780.58       196.30 o                         
  12  14   0         30.10         11.27       101.94 o                         
  14  14   0       4509.02       4366.05       208.68 o                         
  16  14   0       3352.41       3345.38       394.28 o                         
  18  14   0         22.31        134.78        61.98 o                         
  20  14   0       1353.11       1316.38        59.30 o                         
  22  14   0       1108.98       1256.76        62.40 o                         
  24  14   0       2122.71       2220.49        74.46 o                         
  26  14   0        318.66        460.74        57.77 o                         
  28  14   0      10178.54      10441.73       148.69 o                         
  30  14   0       2342.29       2583.29        78.35 o                         
  32  14   0         43.15         82.16        44.05 o                         
  34  14   0         29.95          9.81        46.75 o                         
   0  16   0      56468.34      51812.86       892.47 o                         
   2  16   0      20901.08      19383.82       215.84 o                         
   4  16   0     280666.91     281746.84      2950.30 o                         
   6  16   0      39600.96      42500.45       510.40 o                         
   8  16   0        534.06        342.05        43.09 o                         
  10  16   0      25535.41      25532.97       364.17 o                         
  12  16   0      27331.08      28031.85       406.57 o                         
  14  16   0        717.60        532.71       248.00 o                         
  16  16   0      16460.55      16817.06       324.60 o                         
  18  16   0        460.73        550.82       156.99 o                         
  20  16   0      20871.57      22122.69       218.46 o                         
  22  16   0       3188.67       3352.82        88.90 o                         
  24  16   0         18.83         13.10        43.20 o                         
  26  16   0        924.97        988.06       105.38 o                         
  28  16   0      16452.38      18073.51       209.10 o                         
  30  16   0         55.04        130.40        42.72 o                         
  32  16   0        971.07        979.61        53.25 o                         
  34  16   0        264.21        358.91        49.95 o                         
   2  18   0       2329.66       3052.46        62.69 o                         
   4  18   0     204559.80     207112.45      2890.58 o                         
   6  18   0      68217.16      67605.46      1014.60 o                         
   8  18   0       5118.03       4327.46       204.19 o                         
  10  18   0      20549.25      19245.70       473.25 o                         
  12  18   0       5468.89       5312.81       170.54 o                         
  14  18   0       2432.20        276.89       817.39 o                         
  16  18   0       1270.93       1234.97       198.22 o                         
  18  18   0        261.26        200.91        71.11 o                         
  20  18   0        303.56        253.61        45.07 o                         
  22  18   0        850.29        904.25        54.89 o                         
  24  18   0      16646.47      16123.43       189.15 o                         
  26  18   0       5310.92       5497.47       110.06 o                         
  28  18   0       5782.52       5764.05       110.93 o                         
  30  18   0        253.31        239.65        45.41 o                         
  32  18   0         20.97         57.27        44.52 o                         
   0  20   0      98952.82      94377.34      1264.92 o                         
   2  20   0      26029.94      25472.06       260.58 o                         
   4  20   0     400699.69     407543.88      4784.51 o                         
   6  20   0        722.22        935.18        73.32 o                         
   8  20   0      15168.82      14047.61       288.48 o                         
  10  20   0       2093.18       2410.34        77.22 o                         
  12  20   0        917.52       1184.49       167.50 o                         
  14  20   0       2057.90       1701.31       313.84 o                         
  16  20   0        115.85        164.10       129.09 o                         
  18  20   0        341.74        444.90        86.26 o                         
  20  20   0       2623.35       2649.80        74.94 o                         
  22  20   0       1545.12       1425.36        61.88 o                         
  24  20   0        131.40        130.15        51.56 o                         
  26  20   0       5999.68       6007.18       118.67 o                         
  28  20   0       6345.57       6937.25       125.30 o                         
  30  20   0         24.62         59.41        55.28 o                         
  32  20   0        205.57        258.64        43.23 o                         
   2  22   0        709.76       1003.27        35.29 o                         
   4  22   0      15671.75      16926.63       249.23 o                         
   6  22   0        793.70        606.42        79.09 o                         
   8  22   0      10561.13       9597.58       351.03 o                         
  10  22   0        985.84       1135.63        85.61 o                         
  12  22   0       8874.91       9263.11       244.03 o                         
  14  22   0       6677.65       6978.29       318.32 o                         
  16  22   0        539.12        580.35       260.98 o                         
  18  22   0       7699.88       7883.27       125.97 o                         
  20  22   0        526.09        496.98        47.98 o                         
  22  22   0          6.17        116.98        44.47 o                         
  24  22   0       8067.29       8895.13       134.36 o                         
  26  22   0        348.13        221.78        48.03 o                         
  28  22   0       7176.58       7662.64       135.22 o                         
  30  22   0        430.55        446.25        45.71 o                         
  32  22   0        152.97        144.28        43.41 o                         
   0  24   0     102891.96     101464.96      1375.65 o                         
   2  24   0      64499.43      65372.41       697.17 o                         
   4  24   0       1709.41       1753.53        56.31 o                         
   6  24   0      31340.39      28852.81       389.32 o                         
   8  24   0       4624.09       4942.52       129.67 o                         
  10  24   0        260.32        274.76        91.16 o                         
  12  24   0       9743.99       9455.88       183.59 o                         
  14  24   0       6594.61       6918.28       449.80 o                         
  16  24   0        382.59        513.97       289.37 o                         
  18  24   0       1575.92       1451.32        69.47 o                         
  20  24   0          0.07         39.72        47.08 o                         
  22  24   0       9795.23      10057.99       148.91 o                         
  24  24   0      14325.46      14089.68       185.61 o                         
  26  24   0       1981.52       2071.35        75.89 o                         
  28  24   0          0.21        -17.73        43.40 o                         
  30  24   0        243.77        203.30        79.75 o                         
  32  24   0         40.15        -24.05        95.89 o                         
   2  26   0       3415.03       2703.42        90.16 o                         
   4  26   0      24451.16      24939.67       308.00 o                         
   6  26   0        158.18         97.70        65.12 o                         
   8  26   0      14757.80      17084.62       461.76 o                         
  10  26   0      44989.33      42131.12      1082.79 o                         
  12  26   0       7329.22       7289.57       203.53 o                         
  14  26   0         56.57        951.58      1457.44 o                         
  16  26   0       3741.45       3410.76       241.68 o                         
  18  26   0        161.07        242.74        54.93 o                         
  20  26   0      11116.09      10921.15       187.93 o                         
  22  26   0       4016.85       4396.41       107.85 o                         
  24  26   0      30738.50      31632.85       323.64 o                         
  26  26   0       5192.54       5378.70       117.36 o                         
  28  26   0        557.77        402.09        48.50 o                         
  30  26   0         81.80        126.69        40.15 o                         
  32  26   0       1465.84       1592.21        97.43 o                         
   0  28   0      24756.21      25074.94       431.96 o                         
   2  28   0        150.05        174.46        55.56 o                         
   4  28   0       2306.54       2711.58        97.10 o                         
   6  28   0      24275.83      25796.07       415.26 o                         
   8  28   0        108.20        198.18       177.90 o                         
  10  28   0      14098.57      13855.95       362.65 o                         
  12  28   0      18024.13      17567.13       372.00 o                         
  14  28   0       8163.30       7700.88       187.44 o                         
  16  28   0        557.48        489.12       210.30 o                         
  18  28   0        541.70        658.89        58.48 o                         
  20  28   0        643.89        732.23        62.12 o                         
  22  28   0      60040.60      60901.21       600.45 o                         
  24  28   0        182.09        124.11        49.74 o                         
  26  28   0        149.13        109.99        51.02 o                         
  28  28   0       1095.12        916.51        56.85 o                         
  30  28   0        162.64        137.92        43.76 o                         
  32  28   0        353.76        317.51        80.53 o                         
   2  30   0       3061.25       3224.32        69.92 o                         
   4  30   0      11193.84      10626.62       196.78 o                         
   6  30   0      12356.03      14088.10       330.14 o                         
   8  30   0      19374.82      19508.39       366.48 o                         
  10  30   0       2192.81       1711.69       179.07 o                         
  12  30   0      15131.58      14784.23       272.03 o                         
  14  30   0      14491.52      12827.63       284.25 o                         
  16  30   0       2516.63       2649.95       270.26 o                         
  18  30   0        389.90        391.22        58.33 o                         
  20  30   0      18068.95      18125.14       253.86 o                         
  22  30   0        970.42        916.25        62.74 o                         
  24  30   0       7865.61       8233.11       145.24 o                         
  26  30   0       5812.33       5956.34       124.98 o                         
  28  30   0        509.30        467.76        48.83 o                         
  30  30   0        125.61        190.66        41.13 o                         
  32  30   0        348.17        228.22        55.24 o                         
   0  32   0        784.14        840.35       134.53 o                         
   2  32   0      41436.11      42839.46       525.10 o                         
   4  32   0      85772.26      88665.55      1108.01 o                         
   6  32   0      64946.09      70230.75       830.46 o                         
   8  32   0       9803.52       9433.62       339.59 o                         
  10  32   0      16626.70      15671.12       522.05 o                         
  12  32   0       9422.46       9562.83       241.52 o                         
  14  32   0        109.85         73.54       228.56 o                         
  16  32   0       2185.66       2173.53        89.91 o                         
  18  32   0       6258.85       5909.35       145.97 o                         
  20  32   0       5136.61       4209.45       132.59 o                         
  22  32   0       1566.28       1442.89        71.94 o                         
  24  32   0      13765.95      13739.11       198.47 o                         
  26  32   0       8497.49       8681.54       149.79 o                         
  28  32   0        298.05        300.86        45.38 o                         
  30  32   0        637.84        506.45        45.08 o                         
  32  32   0        303.23        219.19        47.14 o                         
   2  34   0       2349.31       2835.55        74.68 o                         
   4  34   0       2996.62       2653.70       149.61 o                         
   6  34   0      44595.93      45719.70       739.56 o                         
   8  34   0         46.31        204.43        46.65 o                         
  10  34   0        578.29        367.70       391.25 o                         
  12  34   0       6837.24       6680.66       149.38 o                         
  14  34   0        592.90        499.06       223.97 o                         
  16  34   0        503.59        437.47        58.92 o                         
  18  34   0         44.18         73.96        59.42 o                         
  20  34   0       5440.65       5801.86       141.13 o                         
  22  34   0       6667.51       6518.71       131.82 o                         
  24  34   0       8400.68       8230.75       230.41 o                         
  26  34   0       7090.82       6769.38       135.29 o                         
  28  34   0        860.28        867.32        54.51 o                         
  30  34   0       2739.69       2562.86        85.92 o                         
  32  34   0        642.85        538.61        63.48 o                         
   0  36   0     262001.56     275879.12      4267.49 o                         
   2  36   0      31055.54      32219.94       482.24 o                         
   4  36   0      48479.20      50520.99       751.98 o                         
   6  36   0      19190.11      21333.21       289.62 o                         
   8  36   0       8237.59       8586.25       159.90 o                         
  10  36   0       5802.96       6546.55       314.47 o                         
  12  36   0       1688.25       1630.27       131.86 o                         
  14  36   0        899.74        681.57       180.79 o                         
  16  36   0        197.82        121.38        52.41 o                         
  18  36   0       9212.17       8672.06       315.49 o                         
  20  36   0       2767.61       2511.17       102.22 o                         
  22  36   0       3583.44       4024.63       127.38 o                         
  24  36   0      10517.77      10481.34       212.41 o                         
  26  36   0      12034.43      12918.68       186.97 o                         
  28  36   0       4982.50       5860.94       120.55 o                         
  30  36   0         25.49         60.17        40.13 o                         
  32  36   0         72.08        115.59        44.83 o                         
   2  38   0      15399.81      17153.50       304.61 o                         
   4  38   0       3227.75       3335.55       149.71 o                         
   6  38   0       9112.48      10833.44       396.43 o                         
   8  38   0        423.60        432.36       194.83 o                         
  10  38   0       6258.37       6225.49       331.79 o                         
  12  38   0      14886.60      14580.77       274.56 o                         
  14  38   0        819.91        757.23       106.37 o                         
  16  38   0       5605.13       5373.96       123.54 o                         
  18  38   0        779.06        812.05        92.08 o                         
  20  38   0       1939.12       2266.74       138.06 o                         
  22  38   0      13590.95      14293.70       199.61 o                         
  24  38   0      10300.30      10407.72       170.54 o                         
  26  38   0       2239.55       2247.26        89.16 o                         
  28  38   0       8265.68       9020.80       153.86 o                         
  30  38   0        521.48        449.49        47.33 o                         
  32  38   0          3.25         33.15        44.45 o                         
   0  40   0     196587.03     213616.27      4196.43 o                         
   2  40   0      48170.21      49770.30       651.58 o                         
   4  40   0        902.20       1362.24       227.19 o                         
   6  40   0       6587.54       4978.13       156.75 o                         
   8  40   0       3300.59       3993.71       191.36 o                         
  10  40   0      10248.50      10259.26       467.25 o                         
  12  40   0        128.81        156.61       150.91 o                         
  14  40   0       5530.52       5725.25       112.24 o                         
  16  40   0       5040.25       5174.11       123.34 o                         
  18  40   0       3172.12       3059.61       121.64 o                         
  20  40   0      23296.70      24486.69       329.37 o                         
  22  40   0        119.22         92.89        46.56 o                         
  24  40   0      16923.37      17993.58       239.58 o                         
  26  40   0      31168.27      33980.10       376.99 o                         
  28  40   0       2923.61       2809.50       100.67 o                         
  30  40   0        364.59        377.54        43.84 o                         
   2  42   0      13046.13      15341.98       249.35 o                         
   4  42   0     129689.12     138482.25      1543.34 o                         
   6  42   0       3716.18       3665.63       118.43 o                         
   8  42   0      17294.65      18367.34       351.18 o                         
  10  42   0      26020.89      26289.78       445.56 o                         
  12  42   0       7698.53       7407.01       258.79 o                         
  14  42   0       1910.95       1691.64       108.06 o                         
  16  42   0      12537.42      12388.73       284.55 o                         
  18  42   0       6375.08       6303.91       167.40 o                         
  20  42   0        121.60        193.96        57.29 o                         
  22  42   0         64.17         54.19        49.62 o                         
  24  42   0        672.27        853.76        61.35 o                         
  26  42   0        141.31        208.59        47.34 o                         
  28  42   0       1401.64       1608.51        62.70 o                         
  30  42   0          0.00        -22.34        53.33 o                         
   0  44   0      51336.56      54356.20      1121.85 o                         
   2  44   0      39411.20      47425.22       638.95 o                         
   4  44   0      30955.31      31933.38       486.34 o                         
   6  44   0      15564.79      17348.53       473.41 o                         
   8  44   0        260.06        384.15       172.07 o                         
  10  44   0      20511.46      21818.66       252.56 o                         
  12  44   0      16833.24      15811.72       185.30 o                         
  14  44   0       4954.10       4761.59       111.25 o                         
  16  44   0      32306.08      31403.72       433.36 o                         
  18  44   0       7624.79       7452.22       187.77 o                         
  20  44   0       1559.93       1387.04        78.26 o                         
  22  44   0       5169.10       5076.33       280.44 o                         
  24  44   0      16906.11      18967.96       245.64 o                         
  26  44   0         48.01         96.78        43.21 o                         
  28  44   0         66.27        166.43        42.45 o                         
  30  44   0        471.13        644.50        57.64 o                         
   2  46   0      19235.30      20905.07       725.01 o                         
   4  46   0        989.26       1340.96       213.88 o                         
   6  46   0      14083.23      15475.05       360.49 o                         
   8  46   0      13388.74      13947.96       206.06 o                         
  10  46   0         77.46         80.17       275.52 o                         
  12  46   0       2022.19       1959.42        80.16 o                         
  14  46   0       2391.23       2305.88        90.48 o                         
  16  46   0        534.20        628.49        64.06 o                         
  18  46   0         65.77         30.35        60.67 o                         
  20  46   0       1620.99       1678.73        90.75 o                         
  22  46   0       3222.36       3349.21       110.84 o                         
  24  46   0       7756.52       7347.97       139.51 o                         
  26  46   0       1160.44       1179.85        60.87 o                         
  28  46   0       1166.33       1200.11        68.17 o                         
  30  46   0         14.46          7.88        47.61 o                         
   0  48   0        599.25         -9.40       935.24 o                         
   2  48   0       7622.36       9362.70       467.60 o                         
   4  48   0       1335.88       1500.54       254.72 o                         
   6  48   0      20285.75      20803.43       258.96 o                         
   8  48   0      12544.24      12827.52       586.68 o                         
  10  48   0         39.58         53.97        37.90 o                         
  12  48   0        189.64        106.67        58.61 o                         
  14  48   0       4474.75       4312.12       116.47 o                         
  16  48   0       1073.97        854.04        68.36 o                         
  18  48   0       6200.61       6267.59       167.77 o                         
  20  48   0         87.97         52.87        49.09 o                         
  22  48   0       4234.90       5097.46       129.00 o                         
  24  48   0       4532.31       5183.98       137.76 o                         
  26  48   0       4128.00       4067.78       100.55 o                         
  28  48   0       3712.33       3778.53        91.00 o                         
  30  48   0        250.60         78.55        47.51 o                         
   2  50   0        976.21        799.99       200.22 o                         
   4  50   0       1653.95       1594.03       205.45 o                         
   6  50   0       7264.60       7394.63       231.47 o                         
   8  50   0        201.24        204.03       186.90 o                         
  10  50   0       4666.45       4368.96       140.76 o                         
  12  50   0      23468.84      23607.78       289.11 o                         
  14  50   0      24827.04      24105.22       385.93 o                         
  16  50   0       1027.26       1048.51        81.74 o                         
  18  50   0      11865.95      12337.48       235.96 o                         
  20  50   0       1466.29       1325.87        76.97 o                         
  22  50   0       3094.72       2992.46       103.68 o                         
  24  50   0       1694.89       1880.30        75.34 o                         
  26  50   0       3052.64       3421.18        94.74 o                         
  28  50   0       3917.93       4035.87       164.83 o                         
  30  50   0       1273.27       1135.27        59.69 o                         
   0  52   0      75614.66      81849.65      1183.12 o                         
   2  52   0        399.82        412.84       203.15 o                         
   4  52   0       5589.85       6251.92       203.50 o                         
   6  52   0       8904.87       9985.61       307.14 o                         
   8  52   0        134.27        169.26        48.32 o                         
  10  52   0        630.71        573.71        54.94 o                         
  12  52   0       1617.75       1659.28        77.04 o                         
  14  52   0       4926.06       5061.31       146.28 o                         
  16  52   0       2928.11       2628.65       137.02 o                         
  18  52   0       3271.90       3106.12       124.78 o                         
  20  52   0      18185.30      18498.15       348.90 o                         
  22  52   0       1209.69       1134.26        69.53 o                         
  24  52   0       1075.99        984.73        57.44 o                         
  26  52   0        474.31        457.17        53.55 o                         
  28  52   0        549.54        524.20        68.49 o                         
   2  54   0      36832.49      38652.79       446.04 o                         
   4  54   0      13279.38      13939.80       185.24 o                         
   6  54   0       4118.01       3984.19       121.07 o                         
   8  54   0        128.34        200.34        48.07 o                         
  10  54   0          3.95        -38.17        47.98 o                         
  12  54   0        462.44        503.14        63.45 o                         
  14  54   0       8893.53       8350.76       172.08 o                         
  16  54   0       2468.17       2457.05       116.38 o                         
  18  54   0      16683.83      17430.49       293.03 o                         
  20  54   0        888.73        845.48        70.45 o                         
  22  54   0      11848.67      12216.22       198.03 o                         
  24  54   0       2160.71       2105.02        77.65 o                         
  26  54   0        343.66        284.85        45.93 o                         
  28  54   0       1670.15       1507.29        63.48 o                         
   0  56   0     152822.70     154873.80      2247.89 o                         
   2  56   0       1021.69       1130.16        57.52 o                         
   4  56   0       1080.14        849.03        59.84 o                         
   6  56   0       2095.77       1906.59        84.50 o                         
   8  56   0        627.13        661.27        57.79 o                         
  10  56   0        665.80        666.47        59.50 o                         
  12  56   0          2.14         72.82        53.19 o                         
  14  56   0       2679.18       2423.84       102.09 o                         
  16  56   0       1676.55       1463.13        93.93 o                         
  18  56   0       7527.24       8207.06       188.68 o                         
  20  56   0       1353.81       1434.70        76.32 o                         
  22  56   0         45.13         23.63        48.61 o                         
  24  56   0        119.94         81.77        43.93 o                         
  26  56   0       1592.75       1599.76        84.49 o                         
  28  56   0       1401.53       1495.64        91.00 o                         
   2  58   0       7950.41       7830.97       165.50 o                         
   4  58   0       1895.66       2031.23        78.66 o                         
   6  58   0       6348.28       5469.74       125.87 o                         
   8  58   0       1288.73       1231.48        70.12 o                         
  10  58   0        461.15        501.74        66.60 o                         
  12  58   0        207.68        249.74        54.08 o                         
  14  58   0          6.83        -20.03        61.59 o                         
  16  58   0        201.31        166.21        62.24 o                         
  18  58   0        580.30        431.41        69.09 o                         
  20  58   0        302.60        292.53        53.63 o                         
  22  58   0        290.93        265.15        50.91 o                         
  24  58   0        143.86        160.81        47.30 o                         
  26  58   0         12.20         37.74        45.50 o                         
  28  58   0       4479.61       4983.63       153.62 o                         
   0  60   0      25521.05      27108.78       475.03 o                         
   2  60   0         75.25         83.63        54.81 o                         
   4  60   0        630.86        693.68        58.81 o                         
   6  60   0       2686.24       2922.42        94.15 o                         
   8  60   0          8.57         62.04        66.59 o                         
  10  60   0        535.96        517.05        63.99 o                         
  12  60   0       1066.34        867.61        72.58 o                         
  14  60   0       3109.78       3448.60       144.73 o                         
  16  60   0          1.61         25.31        57.77 o                         
  18  60   0        399.43        425.84        69.00 o                         
  20  60   0       3407.41       3454.22       109.98 o                         
  22  60   0        365.87        341.04        49.18 o                         
  24  60   0       1895.38       2017.65       107.72 o                         
  26  60   0       2802.40       3543.22        98.03 o                         
  28  60   0       2308.03       2301.02       216.01 o                         
   2  62   0        975.48       1249.44        81.43 o                         
   4  62   0       7694.43       7466.04       157.08 o                         
   6  62   0         15.61          2.83        52.66 o                         
   8  62   0       1905.97       1805.34        81.77 o                         
  10  62   0        279.30        250.30        55.73 o                         
  12  62   0        215.18        277.90        61.42 o                         
  14  62   0       1103.22        929.77        78.85 o                         
  16  62   0         22.37        -42.00        65.38 o                         
  18  62   0        352.32        261.07        64.24 o                         
  20  62   0        740.62        748.42        61.64 o                         
  22  62   0        115.59         83.87        61.37 o                         
  24  62   0         48.80         40.01        58.53 o                         
  26  62   0          7.71         -1.34        44.52 o                         
   0  64   0       8602.21       8656.69       311.68 o                         
   2  64   0        615.82        650.99        91.67 o                         
   4  64   0        545.09        290.23        94.87 o                         
   6  64   0        196.91        218.67        55.76 o                         
   8  64   0          2.31         99.34        53.64 o                         
  10  64   0       1209.45       1044.93        72.16 o                         
  12  64   0        467.21        536.80        70.27 o                         
  14  64   0        232.12         86.65        60.65 o                         
  16  64   0        144.29         34.57        65.74 o                         
  18  64   0        232.00        181.82        60.89 o                         
  20  64   0        677.32        632.53        58.02 o                         
  22  64   0        128.93        185.97        46.67 o                         
  24  64   0        103.30        168.55        50.39 o                         
  26  64   0       1441.42       1629.63        70.94 o                         
   2  66   0        180.88        254.09        76.26 o                         
   4  66   0       2481.37       2568.90       104.86 o                         
   6  66   0       1096.45       1217.28        97.02 o                         
   8  66   0       4305.42       4406.28       176.21 o                         
  10  66   0          0.16        -45.74        61.27 o                         
  12  66   0         22.59         70.96        59.05 o                         
  14  66   0          4.37        -20.86        78.88 o                         
  16  66   0       2730.51       2924.29       119.43 o                         
  18  66   0       1471.82       1473.04       112.53 o                         
  20  66   0       4821.46       5467.71       125.86 o                         
  22  66   0         38.49         -0.60        47.23 o                         
  24  66   0        115.98        157.56        47.45 o                         
  26  66   0         16.68        -55.36        69.19 o                         
   0  68   0       1180.94        985.50       138.15 o                         
   2  68   0       1709.92       1641.48       115.81 o                         
   4  68   0       2114.88       2338.76       113.60 o                         
   6  68   0        180.14        145.45        78.87 o                         
   8  68   0        881.11        818.16        73.84 o                         
  10  68   0        235.10        111.26        97.18 o                         
  12  68   0        367.83        461.63        71.66 o                         
  14  68   0         95.28        103.12        65.17 o                         
  16  68   0         96.36        163.28        71.63 o                         
  18  68   0        238.76        157.65        50.34 o                         
  20  68   0       2874.32       3143.16       100.09 o                         
  22  68   0         21.25         27.93        47.71 o                         
  24  68   0         62.23        198.12        47.56 o                         
   2  70   0          0.35        104.59       103.27 o                         
   4  70   0       2133.26       1714.68       104.12 o                         
   6  70   0       1590.72       1654.73       106.16 o                         
   8  70   0        657.52        578.65        87.50 o                         
  10  70   0        326.23        203.12        65.52 o                         
  12  70   0        109.39        116.52        63.00 o                         
  14  70   0        358.10        342.62        66.64 o                         
  16  70   0       1295.03       1245.73        84.98 o                         
  18  70   0        128.41        174.54        52.71 o                         
  20  70   0        305.72        263.91        49.83 o                         
  22  70   0       9645.51      10382.44       167.84 o                         
  24  70   0       2373.82       2363.11        83.37 o                         
   0  72   0       6605.72       6045.75       273.17 o                         
   2  72   0       1265.69       1023.95        98.04 o                         
   4  72   0        256.05        210.76        76.07 o                         
   6  72   0       2216.01       2027.25       118.91 o                         
   8  72   0       2987.85       2805.54       137.21 o                         
  10  72   0          9.20         -2.61        62.03 o                         
  12  72   0        953.12        708.11        75.16 o                         
  14  72   0          1.20        -26.96        57.03 o                         
  16  72   0       1609.06       1542.31        91.16 o                         
  18  72   0       1755.60       1528.80        70.63 o                         
  20  72   0        960.12        909.52        92.22 o                         
  22  72   0        141.81         87.09        49.85 o                         
  24  72   0       8866.19       9634.14       160.97 o                         
   2  74   0          0.06        -19.18        74.47 o                         
   4  74   0        608.27        666.22       100.75 o                         
   6  74   0        783.78        740.61       120.00 o                         
   8  74   0       1078.69        957.17        94.60 o                         
  10  74   0       1138.06        922.70       155.82 o                         
  12  74   0        256.01        249.38        64.83 o                         
  14  74   0        388.62        398.13        68.24 o                         
  16  74   0        349.14        403.78        71.21 o                         
  18  74   0       1385.73       1426.07        78.96 o                         
  20  74   0        447.36        528.81        64.11 o                         
  22  74   0         62.24         47.63        49.27 o                         
  24  74   0          5.30       -105.02       137.84 o                         
   0  76   0      10931.64       9781.00       346.57 o                         
   2  76   0          4.50         -5.61        78.64 o                         
   4  76   0       2023.84       2079.12       111.91 o                         
   6  76   0        987.96       1087.11       103.69 o                         
   8  76   0        505.47        282.25       249.43 o                         
  10  76   0       6816.50       6590.14       195.00 o                         
  12  76   0       1687.78       1785.15       110.11 o                         
  14  76   0        237.88        249.20        68.50 o                         
  16  76   0          0.52          2.42        54.95 o                         
  18  76   0        510.00        493.47        77.24 o                         
  20  76   0        183.92        216.04        55.74 o                         
  22  76   0        161.21        166.97        49.52 o                         
   2  78   0       3431.47       3411.48       155.65 o                         
   4  78   0       1194.57       1048.73        91.69 o                         
   6  78   0       1148.17       1054.99       123.16 o                         
   8  78   0          2.96         72.81        71.98 o                         
  10  78   0       1185.19        947.31        93.91 o                         
  12  78   0       1637.42       1735.42       112.76 o                         
  14  78   0        617.24        529.79        74.39 o                         
  16  78   0        346.95        520.55        63.69 o                         
  18  78   0          4.72         83.43        55.39 o                         
  20  78   0          5.07        109.77        51.19 o                         
  22  78   0       4113.33       3775.04       157.68 o                         
   0  80   0        469.53        592.87       128.22 o                         
   2  80   0      15905.44      15018.61       270.06 o                         
   4  80   0        388.15        427.77        78.31 o                         
   6  80   0       5226.62       5329.50       183.22 o                         
   8  80   0       1365.68       1182.34       122.46 o                         
  10  80   0        125.61        264.75        72.86 o                         
  12  80   0       1850.76       2152.79       136.43 o                         
  14  80   0       1607.16       1546.39        81.46 o                         
  16  80   0         17.54        -24.07        76.32 o                         
  18  80   0        542.05        611.60        64.73 o                         
  20  80   0       1090.47       1493.62       119.10 o                         
   2  82   0       4582.15       4452.04       154.04 o                         
   4  82   0       6678.88       6780.40       189.97 o                         
   6  82   0        921.44        831.79        91.31 o                         
   8  82   0         38.17         54.39        90.41 o                         
  10  82   0        965.36       1092.04        92.07 o                         
  12  82   0        161.30        155.25        96.64 o                         
  14  82   0          0.92          1.69        71.06 o                         
  16  82   0        248.28        192.05        57.73 o                         
  18  82   0        112.95        117.31        57.79 o                         
  20  82   0         81.44         61.55        51.99 o                         
   0  84   0        117.11        122.48       106.33 o                         
   2  84   0       6309.61       6476.94       174.25 o                         
   4  84   0       2407.38       2383.04       159.26 o                         
   6  84   0       1674.20       1700.83       110.97 o                         
   8  84   0      17723.43      17948.37       331.75 o                         
  10  84   0        864.70        805.22        87.58 o                         
  12  84   0       9270.82      10080.39       222.37 o                         
  14  84   0         64.48        103.70        65.12 o                         
  16  84   0          1.68         38.02        58.00 o                         
  18  84   0       1108.59       1206.41        73.40 o                         
   2  86   0       5260.37       5279.85       163.19 o                         
   4  86   0       3982.48       3799.71       157.44 o                         
   6  86   0          1.35         62.11        69.69 o                         
   8  86   0      13835.95      14650.25       287.02 o                         
  10  86   0        209.24        330.42        70.55 o                         
  12  86   0       4887.03       4586.77       289.49 o                         
  14  86   0       1326.79       1323.90        84.70 o                         
  16  86   0         68.71        -21.94        83.14 o                         
  18  86   0        794.19       1000.20        66.93 o                         
   0  88   0        410.78        365.19        98.36 o                         
   2  88   0       2444.27       2644.13       116.94 o                         
   4  88   0         94.82        148.73        72.15 o                         
   6  88   0         87.01        138.13        71.11 o                         
   8  88   0        545.33        550.28        76.43 o                         
  10  88   0        277.46        175.98        67.27 o                         
  12  88   0        171.78        287.11        64.42 o                         
  14  88   0       3478.76       3975.70       211.27 o                         
  16  88   0       2727.67       2910.92       102.35 o                         
   2  90   0       1272.46       1151.35        81.02 o                         
   4  90   0       2302.04       2347.12       169.59 o                         
   6  90   0         98.02         98.42        66.87 o                         
   8  90   0       5039.87       5193.39       171.15 o                         
  10  90   0        789.82        906.08        82.13 o                         
  12  90   0        266.69        331.53        75.81 o                         
  14  90   0       1608.39       1676.33        77.03 o                         
  16  90   0          0.58         85.13        73.90 o                         
   0  92   0        275.76        358.59        88.73 o                         
   2  92   0       1129.29       1021.24        78.78 o                         
   4  92   0       9741.61      10135.41       206.43 o                         
   6  92   0        512.37        589.99        89.10 o                         
   8  92   0      10919.85      11538.79       267.17 o                         
  10  92   0       1201.42       1272.39        85.47 o                         
  12  92   0        853.03        861.72        74.32 o                         
  14  92   0          0.33         -3.78        51.99 o                         
   2  94   0          6.91        -13.78        58.58 o                         
   4  94   0       4966.46       5269.24       139.73 o                         
   6  94   0          4.67          4.08        53.87 o                         
   8  94   0         15.47         91.30        60.18 o                         
  10  94   0        106.81         34.34        59.83 o                         
  12  94   0        205.35        169.70        60.48 o                         
  14  94   0        562.80        611.47        64.27 o                         
   0  96   0       2918.30       3086.53       357.41 o                         
   2  96   0        455.20        493.26        87.86 o                         
   4  96   0        593.97        504.72        68.40 o                         
   6  96   0         13.48        -52.21        52.21 o                         
   8  96   0       1807.71       1848.57        79.93 o                         
  10  96   0        183.54        217.94        51.13 o                         
  12  96   0        289.01        386.79        47.13 o                         
   2  98   0        190.30        159.14        62.55 o                         
   4  98   0         48.24         50.98        55.90 o                         
   6  98   0        174.61         44.86        54.29 o                         
   8  98   0       1347.68       1318.12        69.63 o                         
  10  98   0         40.33         96.09        49.29 o                         
   0 100   0       3713.50       3631.11       180.82 o                         
   2 100   0         14.37        117.55        60.72 o                         
   4 100   0       1253.78       1111.48        78.51 o                         
   6 100   0        365.27        546.73        68.96 o                         
   8 100   0        260.80        304.05        59.83 o                         
   2 102   0        845.33        773.24        83.14 o                         
   4 102   0        198.38        197.35        59.59 o                         
   1   1   1     122441.67     110867.49      1136.06 o                         
   3   1   1     324539.75     308343.44      2901.64 o                         
   5   1   1      50966.72      54299.11       633.68 o                         
   7   1   1     312782.84     311434.53      2997.20 o                         
   9   1   1       1977.48       1371.63        76.93 o                         
  11   1   1      15333.04      16256.48       674.68 o                         
  13   1   1      20949.93      21575.76       404.68 o                         
  15   1   1      23243.74      25311.54       502.40 o                         
  17   1   1        361.47        466.00       147.71 o                         
  19   1   1        451.48        348.83        45.77 o                         
  21   1   1       3823.57       3801.07       124.63 o                         
  23   1   1       1491.36       1342.55        63.85 o                         
  25   1   1       1172.90       1036.94        56.22 o                         
  27   1   1       1792.17       1696.89        63.38 o                         
  29   1   1          0.26         -3.15        42.28 o                         
  31   1   1       2256.23       2235.67        98.63 o                         
  33   1   1       2207.74       2301.72        82.03 o                         
   1   3   1     268045.03     249601.92      2793.86 o                         
   3   3   1     219973.58     214771.14      2038.97 o                         
   5   3   1     148479.53     151354.61      1473.10 o                         
   7   3   1     152477.69     155840.64      1590.98 o                         
   9   3   1     113581.91     111055.01      1204.46 o                         
  11   3   1       5096.00       5868.78       373.62 o                         
  13   3   1      24867.15      28014.92       681.06 o                         
  15   3   1       5941.15       5968.73       170.47 o                         
  17   3   1      20183.46      19291.55       198.61 o                         
  19   3   1       2979.58       2913.46        78.13 o                         
  21   3   1       1232.61       1195.65        57.94 o                         
  23   3   1        669.90        700.69        55.46 o                         
  25   3   1       1087.52       1006.51        56.17 o                         
  27   3   1       1286.53       1207.12        57.84 o                         
  29   3   1         38.87         97.25        43.43 o                         
  31   3   1       5485.55       5643.46       138.29 o                         
  33   3   1       3664.89       3770.98       180.86 o                         
   1   5   1     163653.47     161532.17      1636.32 o                         
   3   5   1     262857.31     248652.81      3169.57 o                         
   5   5   1     267256.91     267128.19      2959.41 o                         
   7   5   1     161129.69     155780.12      1469.57 o                         
   9   5   1     115631.10     115776.47      1248.88 o                         
  11   5   1       9748.62       9753.67       214.28 o                         
  13   5   1      10073.83      10595.80       277.89 o                         
  15   5   1      10329.57      10799.91       235.54 o                         
  17   5   1      25409.19      25859.09       361.49 o                         
  19   5   1      15100.40      14333.70       156.22 o                         
  21   5   1       3807.29       3963.50       115.60 o                         
  23   5   1       1330.82       1361.90        62.19 o                         
  25   5   1        505.50        540.59        48.43 o                         
  27   5   1       1101.86       1122.91        74.67 o                         
  29   5   1        539.72        562.10        50.57 o                         
  31   5   1       4186.30       4663.19       178.55 o                         
  33   5   1       5416.50       5708.07       113.67 o                         
   1   7   1     183013.27     174602.31      1920.88 o                         
   3   7   1      74180.12      74748.01       811.55 o                         
   5   7   1     483000.94     479632.56      4507.40 o                         
   7   7   1     355424.72     338519.53      3045.05 o                         
   9   7   1      48326.63      49192.12       628.84 o                         
  11   7   1       7922.44       7558.18       328.16 o                         
  13   7   1       5066.02       5471.05       335.19 o                         
  15   7   1       2558.71       2106.43       267.17 o                         
  17   7   1       1502.81       1903.16       120.70 o                         
  19   7   1       4398.92       4744.33        91.00 o                         
  21   7   1       7840.54       7348.42       117.44 o                         
  23   7   1       1960.26       1799.52        67.56 o                         
  25   7   1        231.48        195.43        43.87 o                         
  27   7   1        816.01        747.68        53.25 o                         
  29   7   1       1697.16       1882.54        77.72 o                         
  31   7   1       4166.65       4649.99       160.00 o                         
  33   7   1       1467.02       1261.07        63.89 o                         
   1   9   1       7102.04       8722.23       153.33 o                         
   3   9   1       5571.48       5131.89        83.19 o                         
   5   9   1     373739.00     369340.94      3488.98 o                         
   7   9   1      48590.89      50198.94       539.82 o                         
   9   9   1      52220.26      53681.05       651.57 o                         
  11   9   1      19792.42      20000.76       407.66 o                         
  13   9   1       3273.71       3799.91       294.45 o                         
  15   9   1      10194.67      11204.96       388.38 o                         
  17   9   1      25409.36      23777.50       234.62 o                         
  19   9   1       1708.63       1968.21        60.44 o                         
  21   9   1       1763.33       1936.53        63.51 o                         
  23   9   1       1034.46        976.99        55.87 o                         
  25   9   1       1903.56       1801.37        66.24 o                         
  27   9   1       1595.27       1522.29        65.15 o                         
  29   9   1       1226.30       1327.05       114.13 o                         
  31   9   1       1044.99       1037.07        55.96 o                         
  33   9   1       1343.58       1213.75        65.20 o                         
   1  11   1     235401.44     227047.06      3191.41 o                         
   3  11   1      27994.43      30232.07       387.83 o                         
   5  11   1     570652.88     554645.12      6225.83 o                         
   7  11   1      28863.92      26497.75       308.83 o                         
   9  11   1      15969.70      17094.32       256.07 o                         
  11  11   1       5150.87       4784.96       270.97 o                         
  13  11   1      89994.95      92484.34      1253.73 o                         
  15  11   1       9072.30       9727.41       457.02 o                         
  17  11   1      10976.94      11178.89       155.81 o                         
  19  11   1       6046.90       5948.77       101.95 o                         
  21  11   1        483.67        456.22        49.68 o                         
  23  11   1       1544.33       1581.97        63.37 o                         
  25  11   1        905.40        794.26        53.56 o                         
  27  11   1        701.23        635.83        61.08 o                         
  29  11   1       1109.12       1284.38        58.46 o                         
  31  11   1       1957.36       2135.99        71.09 o                         
  33  11   1        526.62        513.87        49.90 o                         
   1  13   1       7676.37       7297.02       137.54 o                         
   3  13   1      70468.03      71882.63       827.80 o                         
   5  13   1     176280.59     180217.02      1795.96 o                         
   7  13   1     152295.95     149452.56      1535.23 o                         
   9  13   1     165554.53     166144.67      1904.29 o                         
  11  13   1      65948.38      67715.61       994.75 o                         
  13  13   1      44696.61      44104.34       679.35 o                         
  15  13   1      11475.72      12075.12       484.65 o                         
  17  13   1      39337.70      37291.57       535.48 o                         
  19  13   1       1779.69       1605.46        56.45 o                         
  21  13   1       1909.65       1753.27        95.89 o                         
  23  13   1       1527.61       1472.14        64.10 o                         
  25  13   1        183.45        179.43        46.01 o                         
  27  13   1       3699.66       3945.67        97.99 o                         
  29  13   1       2054.71       2081.80        73.37 o                         
  31  13   1        502.17        457.72        46.17 o                         
  33  13   1        110.94        143.92        46.53 o                         
   1  15   1      42854.93      41775.68       544.46 o                         
   3  15   1     211899.91     212112.31      2036.43 o                         
   5  15   1     217301.61     213021.27      1939.25 o                         
   7  15   1     113546.61     115189.50      1176.34 o                         
   9  15   1       4498.75       3981.21       125.86 o                         
  11  15   1     142607.67     147130.91      1912.83 o                         
  13  15   1      11684.57      12936.43       464.75 o                         
  15  15   1       4777.48       4917.26       713.89 o                         
  17  15   1       1482.07       1481.22       217.11 o                         
  19  15   1       7909.01       7922.00       116.83 o                         
  21  15   1       6297.26       6525.50       217.37 o                         
  23  15   1       1154.30       1178.13        59.11 o                         
  25  15   1       2273.28       2189.74        77.04 o                         
  27  15   1       2663.84       2912.76        86.00 o                         
  29  15   1       1742.58       1695.83        63.97 o                         
  31  15   1       1947.53       1991.94       158.97 o                         
  33  15   1       1136.49       1119.15        63.81 o                         
   1  17   1      84348.39      85944.65       868.45 o                         
   3  17   1      66027.39      69976.39       741.89 o                         
   5  17   1     352570.56     348118.38      3352.99 o                         
   7  17   1      76284.86      77338.12       759.84 o                         
   9  17   1       8144.24       7783.04       482.77 o                         
  11  17   1      27007.78      26165.63       448.06 o                         
  13  17   1      39287.45      38845.83       842.10 o                         
  15  17   1       4355.24       4257.68       226.07 o                         
  17  17   1       8725.24       8427.49       247.04 o                         
  19  17   1       8936.19       9406.26       126.01 o                         
  21  17   1       1406.81       1285.24        65.37 o                         
  23  17   1       5721.44       5543.21       108.46 o                         
  25  17   1        887.63        860.22        57.96 o                         
  27  17   1       1694.05       1554.79        64.53 o                         
  29  17   1       1139.94       1058.10        56.66 o                         
  31  17   1        191.39        138.83        42.11 o                         
  33  17   1        199.43        199.95        45.46 o                         
   1  19   1     146450.05     149821.73      1470.10 o                         
   3  19   1      24943.09      25321.55       317.45 o                         
   5  19   1      26762.16      28423.32       374.67 o                         
   7  19   1      93358.68      93436.25       897.34 o                         
   9  19   1      33647.36      32998.11       439.62 o                         
  11  19   1      26869.24      29481.57       490.72 o                         
  13  19   1      23997.75      25042.67       580.92 o                         
  15  19   1       2062.16       2004.45       237.44 o                         
  17  19   1       1041.65       1059.99       247.41 o                         
  19  19   1        897.21        845.42        52.42 o                         
  21  19   1       4230.67       3863.05       106.13 o                         
  23  19   1       6919.06       6851.51       128.69 o                         
  25  19   1        327.58        166.46        46.97 o                         
  27  19   1        636.43        595.31        48.17 o                         
  29  19   1       2416.82       2412.71        72.50 o                         
  31  19   1        166.32        162.29        45.11 o                         
  33  19   1         73.42         63.14        48.57 o                         
   1  21   1      24589.85      24259.79       301.03 o                         
   3  21   1       4741.21       4670.48       113.99 o                         
   5  21   1      86886.12      89321.95      1072.73 o                         
   7  21   1      44571.98      46377.97       625.08 o                         
   9  21   1      34015.33      36675.92       412.84 o                         
  11  21   1      16962.13      18090.33       313.36 o                         
  13  21   1      29062.11      29324.20       459.86 o                         
  15  21   1       3156.03       3375.51       323.99 o                         
  17  21   1       6258.72       6711.25       217.01 o                         
  19  21   1       1282.17       1289.48        65.75 o                         
  21  21   1       1870.12       2038.63        80.04 o                         
  23  21   1       2472.15       2517.97       108.23 o                         
  25  21   1       2452.82       2493.74        82.92 o                         
  27  21   1       1024.58       1004.34        57.54 o                         
  29  21   1        492.71        451.05        47.26 o                         
  31  21   1        203.37        226.96        46.01 o                         
  33  21   1        396.80        345.98        49.18 o                         
   1  23   1      16685.78      17097.91       232.97 o                         
   3  23   1       7259.99       7727.63       138.30 o                         
   5  23   1      33907.18      35939.51       471.73 o                         
   7  23   1     193296.12     194262.28      2004.88 o                         
   9  23   1      86222.15      88080.77      1012.62 o                         
  11  23   1      27075.67      25785.60       389.61 o                         
  13  23   1      15481.11      16933.57       425.79 o                         
  15  23   1       1003.00        939.89       190.06 o                         
  17  23   1       4142.87       4487.53       142.73 o                         
  19  23   1        195.72        141.45        56.30 o                         
  21  23   1       2833.64       2323.33        88.38 o                         
  23  23   1       4924.06       4909.43       120.04 o                         
  25  23   1       6615.13       6886.11       146.47 o                         
  27  23   1       3403.78       3539.44        91.98 o                         
  29  23   1         84.47         61.83        40.89 o                         
  31  23   1        649.76        671.94        54.93 o                         
  33  23   1         39.18        -30.72        51.67 o                         
   1  25   1      26195.55      25624.93       344.06 o                         
   3  25   1      19268.03      18366.11       285.88 o                         
   5  25   1      25492.34      26343.03       358.73 o                         
   7  25   1      18490.41      19151.72       330.74 o                         
   9  25   1      79914.39      84622.96       984.17 o                         
  11  25   1      20190.87      20332.83       408.03 o                         
  13  25   1       8483.98       8447.54       436.85 o                         
  15  25   1      10015.19      10252.73       142.94 o                         
  17  25   1       4539.72       4613.10        93.87 o                         
  19  25   1        461.33        411.98        54.70 o                         
  21  25   1       6291.97       6389.50       122.85 o                         
  23  25   1       7783.29       8359.90       140.37 o                         
  25  25   1       2446.62       2399.81       144.94 o                         
  27  25   1        461.46        402.51        48.58 o                         
  29  25   1        713.97        618.75        49.26 o                         
  31  25   1        449.74        491.57        52.05 o                         
  33  25   1        539.77        553.05        48.81 o                         
   1  27   1       8904.74       8854.68       166.75 o                         
   3  27   1       4453.89       3663.42       132.17 o                         
   5  27   1       3124.59       3297.85       130.45 o                         
   7  27   1      18440.14      19302.00       495.61 o                         
   9  27   1      77391.08      79507.41       888.94 o                         
  11  27   1      36496.96      38546.02       485.34 o                         
  13  27   1       1533.81       1802.71       384.83 o                         
  15  27   1        374.75        418.00       283.79 o                         
  17  27   1      11963.67      11733.06       158.80 o                         
  19  27   1        203.11        211.94        50.66 o                         
  21  27   1      18010.74      17366.79       232.40 o                         
  23  27   1      13301.08      13946.40       187.58 o                         
  25  27   1       2753.10       2487.68        80.87 o                         
  27  27   1       5323.80       5423.25       109.05 o                         
  29  27   1        307.84        336.93        49.13 o                         
  31  27   1        365.61        426.19        50.22 o                         
  33  27   1        161.59        150.35        40.93 o                         
   1  29   1        278.49        335.72        48.47 o                         
   3  29   1        661.81        635.56        53.65 o                         
   5  29   1        540.09        535.71        78.77 o                         
   7  29   1       2014.63       2548.68       203.97 o                         
   9  29   1      52110.09      54791.53       911.93 o                         
  11  29   1       8105.42       8186.09       175.98 o                         
  13  29   1       5291.77       5066.85       185.27 o                         
  15  29   1       1054.03        936.01       171.60 o                         
  17  29   1       5122.97       5041.18       101.93 o                         
  19  29   1      22457.80      22544.21       384.37 o                         
  21  29   1       5391.25       5470.34       134.48 o                         
  23  29   1       4075.08       4013.52       102.48 o                         
  25  29   1       1292.93       1330.34        63.91 o                         
  27  29   1        115.24         82.71        50.38 o                         
  29  29   1        184.91         79.26        44.44 o                         
  31  29   1        333.03        259.92        53.53 o                         
   1  31   1       4617.64       4506.18        81.33 o                         
   3  31   1       8200.59       7661.22       321.15 o                         
   5  31   1       2068.22       1693.25       203.49 o                         
   7  31   1      26231.08      27390.74       397.35 o                         
   9  31   1      54218.05      56316.20       659.10 o                         
  11  31   1      36497.82      36708.69       480.32 o                         
  13  31   1       1961.81       2326.66       147.65 o                         
  15  31   1      16736.11      16543.71       245.82 o                         
  17  31   1       6332.55       6263.36       116.98 o                         
  19  31   1       3647.37       3541.04       108.69 o                         
  21  31   1      13871.29      13726.24       198.97 o                         
  23  31   1       3740.10       3658.78       104.48 o                         
  25  31   1       2629.47       2567.43        83.38 o                         
  27  31   1       1127.43       1145.13        58.55 o                         
  29  31   1        347.45        260.21        74.13 o                         
  31  31   1       1617.56       1720.27        98.38 o                         
   1  33   1       7285.04       7045.54       219.96 o                         
   3  33   1      14514.75      16370.87       306.37 o                         
   5  33   1      32524.64      35350.88       542.88 o                         
   7  33   1      64067.10      69626.48       895.49 o                         
   9  33   1      69836.40      74066.77      1056.43 o                         
  11  33   1      49989.32      51299.95       687.62 o                         
  13  33   1       2375.63       2401.15       227.38 o                         
  15  33   1       5833.80       5056.87       236.82 o                         
  17  33   1       5748.14       5182.88       103.03 o                         
  19  33   1       2324.80       2409.49        96.44 o                         
  21  33   1      17078.37      17442.28       233.99 o                         
  23  33   1       6930.05       6942.68       127.96 o                         
  25  33   1       3311.53       3176.46        90.09 o                         
  27  33   1        604.74        643.29        58.19 o                         
  29  33   1        766.09        654.16        60.66 o                         
  31  33   1       1491.60       1711.44        79.58 o                         
   1  35   1       2538.10       2576.84       187.41 o                         
   3  35   1       5652.38       5828.07       398.86 o                         
   5  35   1       2041.18       1797.77       154.83 o                         
   7  35   1      22194.84      25816.98       506.86 o                         
   9  35   1      11974.99      12973.76       825.04 o                         
  11  35   1      10470.71      10854.80       604.43 o                         
  13  35   1       2905.06       2992.29       493.94 o                         
  15  35   1       1253.07       1371.90        64.34 o                         
  17  35   1       7386.08       6712.80       120.68 o                         
  19  35   1        738.63        609.00        59.30 o                         
  21  35   1        698.79        769.09        61.55 o                         
  23  35   1       1250.15       1200.49        64.64 o                         
  25  35   1         10.06         58.01        45.28 o                         
  27  35   1       1400.06       1324.27        70.90 o                         
  29  35   1        452.94        369.99        49.89 o                         
  31  35   1        907.45        901.86        59.69 o                         
   1  37   1       1768.12       2101.79        97.56 o                         
   3  37   1        726.08        742.93        67.07 o                         
   5  37   1      27406.37      27007.39       577.23 o                         
   7  37   1      19114.84      19799.48       395.52 o                         
   9  37   1       1329.67        989.55       477.95 o                         
  11  37   1      19197.41      20069.11       258.16 o                         
  13  37   1        468.37        557.85       179.63 o                         
  15  37   1        328.84        223.46        51.76 o                         
  17  37   1       4509.26       4358.99       106.33 o                         
  19  37   1       6577.56       6320.21       135.96 o                         
  21  37   1      16562.40      16806.67       227.49 o                         
  23  37   1       3646.00       3606.37       108.61 o                         
  25  37   1       1127.41       1078.73        63.10 o                         
  27  37   1       3674.65       3916.24       111.77 o                         
  29  37   1       2294.91       1823.63       121.97 o                         
  31  37   1        490.75        506.08        55.85 o                         
   1  39   1        744.06        645.88       176.13 o                         
   3  39   1      48472.60      53916.51       771.64 o                         
   5  39   1       7536.16       9338.81       381.51 o                         
   7  39   1      37465.41      39267.20       664.10 o                         
   9  39   1       2274.79       3233.08       546.94 o                         
  11  39   1      10749.19      11001.86       258.72 o                         
  13  39   1        610.30        521.49       216.69 o                         
  15  39   1        658.75        692.81        62.02 o                         
  17  39   1       6485.97       5719.55       165.01 o                         
  19  39   1      26970.62      27494.75       346.30 o                         
  21  39   1       3846.76       4117.00       112.87 o                         
  23  39   1       5753.04       6019.26       132.95 o                         
  25  39   1        441.94        224.35        63.34 o                         
  27  39   1        272.18        259.34        46.86 o                         
  29  39   1       2457.10       2435.83        89.06 o                         
  31  39   1        855.97        801.84        87.94 o                         
   1  41   1       3972.20       3976.11       102.89 o                         
   3  41   1       5744.68       5990.92       394.52 o                         
   5  41   1      10895.15      10704.08       256.75 o                         
   7  41   1      21980.92      22908.91       439.73 o                         
   9  41   1      14978.50      15125.37       350.51 o                         
  11  41   1       7252.67       7197.44       926.48 o                         
  13  41   1      10402.55      10851.58       197.15 o                         
  15  41   1       1012.43        940.24        68.06 o                         
  17  41   1      13261.37      12858.35       180.69 o                         
  19  41   1       9750.64       9759.76       188.64 o                         
  21  41   1       2617.73       2453.76        98.00 o                         
  23  41   1         21.18        -16.01        46.98 o                         
  25  41   1       1897.35       1877.39        73.75 o                         
  27  41   1       1859.53       1896.87        70.13 o                         
  29  41   1       1658.42       1623.49        70.85 o                         
  31  41   1       3558.61       4022.46       117.36 o                         
   1  43   1       1004.32       1353.08       225.89 o                         
   3  43   1       5341.46       5036.56       331.89 o                         
   5  43   1      23198.41      24653.80       837.13 o                         
   7  43   1      14433.72      14560.67       316.21 o                         
   9  43   1       1102.32       1313.36       132.46 o                         
  11  43   1      18316.50      17777.01       373.40 o                         
  13  43   1       5665.20       5816.55       189.57 o                         
  15  43   1       5668.12       5258.41       136.45 o                         
  17  43   1       6975.56       7016.86       130.94 o                         
  19  43   1      14657.96      14950.92       218.85 o                         
  21  43   1        664.36        628.59        64.09 o                         
  23  43   1       3036.75       3254.45        97.14 o                         
  25  43   1        200.15        338.45        61.04 o                         
  27  43   1        911.87        945.82        66.72 o                         
  29  43   1       1792.50       1632.23        71.62 o                         
  31  43   1       1580.32       1725.23       117.33 o                         
   1  45   1       4042.85       4152.80       494.64 o                         
   3  45   1       1713.82       1829.57       179.29 o                         
   5  45   1      49299.68      53776.12       848.33 o                         
   7  45   1       4812.47       4857.24       275.43 o                         
   9  45   1       1178.52       1351.28       285.93 o                         
  11  45   1       2206.91       2255.59       250.88 o                         
  13  45   1        283.75        353.46        62.46 o                         
  15  45   1       5292.77       5114.08       138.38 o                         
  17  45   1      24530.00      24823.40       301.70 o                         
  19  45   1      16627.11      16675.31       233.74 o                         
  21  45   1       1857.41       1745.74        88.06 o                         
  23  45   1        165.42        183.91        49.87 o                         
  25  45   1        762.60        731.73        88.53 o                         
  27  45   1       1944.55       2019.03        85.71 o                         
  29  45   1        450.66        436.46        52.07 o                         
   1  47   1       7791.79       8350.84       288.96 o                         
   3  47   1       4093.28       3472.80       288.07 o                         
   5  47   1        898.10       1004.14       299.11 o                         
   7  47   1       6854.87       6946.04       209.33 o                         
   9  47   1       2431.15       2921.19       141.89 o                         
  11  47   1       6742.97       6291.80       162.18 o                         
  13  47   1       2864.65       2998.39        98.98 o                         
  15  47   1      27820.60      28547.99       364.01 o                         
  17  47   1        605.54        599.05        57.49 o                         
  19  47   1      25115.59      26102.00       320.40 o                         
  21  47   1       2117.49       2185.35       100.85 o                         
  23  47   1       3090.10       3108.04        97.31 o                         
  25  47   1        325.10        354.33        49.65 o                         
  27  47   1       2444.47       2819.17        91.06 o                         
  29  47   1       3414.82       3464.14        97.20 o                         
   1  49   1      12674.89      12726.74       391.00 o                         
   3  49   1       2256.48       2320.30       282.20 o                         
   5  49   1       2177.19       2022.08       276.63 o                         
   7  49   1       1487.41       1169.49       497.84 o                         
   9  49   1        110.05        262.88       209.37 o                         
  11  49   1      19985.95      19469.20       295.09 o                         
  13  49   1      19737.81      19768.69       261.36 o                         
  15  49   1      11487.79      11060.45       194.59 o                         
  17  49   1       5907.88       5802.54       167.91 o                         
  19  49   1       7058.92       7097.09       144.53 o                         
  21  49   1       4428.40       4486.20       152.64 o                         
  23  49   1        305.71        305.43        52.73 o                         
  25  49   1         11.97         28.10        46.66 o                         
  27  49   1       3112.71       3415.87        95.83 o                         
  29  49   1        821.58        878.05        56.81 o                         
   1  51   1       2978.69       3199.01       415.90 o                         
   3  51   1      10492.08      11399.61       423.50 o                         
   5  51   1       9978.44       9455.15       412.52 o                         
   7  51   1       2541.66       2546.34       302.62 o                         
   9  51   1       7324.31       7533.67       135.69 o                         
  11  51   1       6769.51       5906.02       137.65 o                         
  13  51   1       8462.70       8026.98       406.96 o                         
  15  51   1      18431.63      18389.02       270.42 o                         
  17  51   1      20841.90      20917.36       292.34 o                         
  19  51   1       3430.74       3670.23       113.98 o                         
  21  51   1       2219.11       2164.67        93.45 o                         
  23  51   1       2741.82       2668.16       106.24 o                         
  25  51   1        956.89        914.17        60.86 o                         
  27  51   1       1086.19       1055.19        88.79 o                         
  29  51   1        775.55        841.55        89.41 o                         
   1  53   1       2517.66       2497.19       201.46 o                         
   3  53   1        689.76        912.65       389.66 o                         
   5  53   1        535.26        639.64       487.84 o                         
   7  53   1        158.01        279.88       262.64 o                         
   9  53   1       7866.60       7589.87       135.60 o                         
  11  53   1       2540.95       2774.64       102.19 o                         
  13  53   1       8914.37       8944.43       187.26 o                         
  15  53   1      22586.00      22122.12       308.31 o                         
  17  53   1        954.86        837.30        66.19 o                         
  19  53   1      12805.62      12808.33       237.46 o                         
  21  53   1       1138.99       1160.31        82.95 o                         
  23  53   1         32.76         59.03        44.23 o                         
  25  53   1        322.35        287.93        59.09 o                         
  27  53   1         44.76         13.94        44.49 o                         
  29  53   1        510.30        484.13        50.92 o                         
   1  55   1      10821.40      11009.72       346.99 o                         
   3  55   1        362.85        387.20       359.90 o                         
   5  55   1      17888.45      19328.44       241.31 o                         
   7  55   1       2847.03       2950.45        88.01 o                         
   9  55   1        188.59        186.64        56.42 o                         
  11  55   1       6668.22       6814.21       479.17 o                         
  13  55   1       4957.11       4657.86       128.20 o                         
  15  55   1       2594.20       2451.18       166.75 o                         
  17  55   1       5714.41       5888.71       172.70 o                         
  19  55   1       3796.72       3623.70       181.82 o                         
  21  55   1        745.01        788.84        82.51 o                         
  23  55   1        216.18        205.45        49.53 o                         
  25  55   1        189.26         94.67        57.66 o                         
  27  55   1        610.12        565.03        51.62 o                         
   1  57   1       3632.92       3808.41       128.67 o                         
   3  57   1       2196.42       2185.84        91.93 o                         
   5  57   1       1124.04        991.64        59.14 o                         
   7  57   1       1171.97       1191.92        66.73 o                         
   9  57   1        549.76        479.93        70.39 o                         
  11  57   1        236.26        250.54        57.10 o                         
  13  57   1      36602.90      38257.95       466.03 o                         
  15  57   1      32553.92      32679.82       413.55 o                         
  17  57   1       5095.74       5156.47       133.17 o                         
  19  57   1        488.50        414.80        92.95 o                         
  21  57   1        237.78        296.84        58.88 o                         
  23  57   1         72.58        104.79        68.98 o                         
  25  57   1        831.81        836.10        60.67 o                         
  27  57   1        174.90        141.53        46.65 o                         
   1  59   1       5111.52       5320.70       163.38 o                         
   3  59   1       1833.09       1877.30        87.73 o                         
   5  59   1        644.58        598.41        58.61 o                         
   7  59   1       3038.21       2976.15       100.72 o                         
   9  59   1       2186.13       2051.56       107.36 o                         
  11  59   1        788.99        784.10        66.73 o                         
  13  59   1       7952.20       8510.62       247.56 o                         
  15  59   1       4426.02       4369.66       126.77 o                         
  17  59   1        173.13         45.64        59.45 o                         
  19  59   1        604.42        608.04        58.35 o                         
  21  59   1       1527.49       1736.45       101.81 o                         
  23  59   1         92.09         57.56        46.61 o                         
  25  59   1        539.30        533.61        54.49 o                         
  27  59   1        159.67        154.31        49.79 o                         
   1  61   1       1485.34       1703.68        88.22 o                         
   3  61   1       2620.17       2876.80       105.80 o                         
   5  61   1       1661.70       1738.83        87.45 o                         
   7  61   1       2556.40       2682.58        97.86 o                         
   9  61   1       1236.70       1245.48        78.19 o                         
  11  61   1        234.32        262.40        58.71 o                         
  13  61   1       2087.80       1593.35        81.83 o                         
  15  61   1       1744.55       1581.56        84.10 o                         
  17  61   1       2832.94       2872.38       134.98 o                         
  19  61   1       1646.88       1633.18       102.14 o                         
  21  61   1       1563.46       1400.52        81.26 o                         
  23  61   1         86.95         42.02        58.32 o                         
  25  61   1        815.91        993.97        61.36 o                         
  27  61   1        349.84        410.24        71.05 o                         
   1  63   1        379.73        606.40        71.24 o                         
   3  63   1       1963.46       2000.78        98.17 o                         
   5  63   1       2203.77       2256.01        97.76 o                         
   7  63   1       6455.76       6411.15       141.13 o                         
   9  63   1       3214.36       3081.87       124.60 o                         
  11  63   1       2143.71       1923.00        88.86 o                         
  13  63   1       3158.67       3174.32       116.68 o                         
  15  63   1      10807.75      10719.26       284.69 o                         
  17  63   1       5532.03       5779.17       135.75 o                         
  19  63   1        726.91        693.27        74.16 o                         
  21  63   1       1345.09       1501.84        81.92 o                         
  23  63   1         19.95         52.92        45.70 o                         
  25  63   1        236.93        204.90        49.34 o                         
  27  63   1        493.00        484.34        53.07 o                         
   1  65   1       1485.49       1715.75        90.31 o                         
   3  65   1       3853.14       3928.89       127.17 o                         
   5  65   1       2090.47       2102.93       108.12 o                         
   7  65   1        670.05        674.19        75.21 o                         
   9  65   1       8867.96       8688.09       173.89 o                         
  11  65   1        192.73        184.58        64.95 o                         
  13  65   1        584.29        565.88        62.70 o                         
  15  65   1       8127.63       7948.98       500.24 o                         
  17  65   1       3155.47       3087.64       108.93 o                         
  19  65   1       4621.06       5107.37       136.61 o                         
  21  65   1        499.26        654.74        68.11 o                         
  23  65   1       1021.99       1109.71        89.04 o                         
  25  65   1         16.13          3.32        46.14 o                         
   1  67   1        803.52        821.59        76.32 o                         
   3  67   1       2122.84       2119.07       102.43 o                         
   5  67   1       6083.76       5847.10       148.55 o                         
   7  67   1        380.29        463.93        70.30 o                         
   9  67   1       5062.98       4791.12       148.57 o                         
  11  67   1        934.09        943.06        74.37 o                         
  13  67   1        124.34        112.70        53.69 o                         
  15  67   1       2965.51       3000.57       110.19 o                         
  17  67   1         68.57         15.96        57.00 o                         
  19  67   1         99.96         73.37        51.56 o                         
  21  67   1        344.78        447.55        63.42 o                         
  23  67   1        471.20        455.78        55.88 o                         
  25  67   1        475.23        433.12        53.43 o                         
   1  69   1        254.14        294.25        66.92 o                         
   3  69   1        922.83        692.93        79.31 o                         
   5  69   1       7727.54       7753.35       181.51 o                         
   7  69   1       3895.27       3918.71       129.57 o                         
   9  69   1       8188.52       7899.89       180.88 o                         
  11  69   1       6417.17       6096.89       146.37 o                         
  13  69   1       2376.78       2017.14        93.78 o                         
  15  69   1       5928.82       6291.45       154.69 o                         
  17  69   1       2720.83       2671.65       105.68 o                         
  19  69   1       5023.87       5282.00       152.16 o                         
  21  69   1       2077.29       2266.61       103.78 o                         
  23  69   1        776.39        801.95        63.48 o                         
  25  69   1         80.58        129.27        71.64 o                         
   1  71   1        481.92        443.51        70.96 o                         
   3  71   1       2436.70       2376.88       102.26 o                         
   5  71   1       2859.61       2967.61       112.21 o                         
   7  71   1        415.54        445.03        67.71 o                         
   9  71   1       2781.99       2515.70       150.49 o                         
  11  71   1       1140.72        879.70        98.53 o                         
  13  71   1        119.91         95.47        66.22 o                         
  15  71   1        391.12        381.73        63.95 o                         
  17  71   1       1779.85       1786.70        86.40 o                         
  19  71   1       6870.37       7691.25       221.96 o                         
  21  71   1        704.13        785.28        94.74 o                         
  23  71   1        814.48        965.71        71.44 o                         
   1  73   1        728.61        700.12        77.35 o                         
   3  73   1        330.41        242.01        64.46 o                         
   5  73   1       3404.92       3415.88       120.78 o                         
   7  73   1       3955.68       3971.32       150.69 o                         
   9  73   1       1223.45       1022.01        88.81 o                         
  11  73   1      11422.21      10861.73       214.67 o                         
  13  73   1        417.80        449.35        97.58 o                         
  15  73   1        175.18        210.62        66.45 o                         
  17  73   1         43.65         48.60        77.06 o                         
  19  73   1        325.62        231.78        58.95 o                         
  21  73   1        595.50        649.96        67.86 o                         
  23  73   1       1065.96       1013.14        61.28 o                         
   1  75   1       2305.56       2173.79       110.47 o                         
   3  75   1        282.63        311.66        65.54 o                         
   5  75   1       2963.04       2599.38       107.14 o                         
   7  75   1       1071.81       1199.35        98.11 o                         
   9  75   1       2540.04       2273.47       102.58 o                         
  11  75   1       1030.08        834.47        87.88 o                         
  13  75   1        626.01        546.18        72.45 o                         
  15  75   1        164.01        132.32        62.49 o                         
  17  75   1       2436.50       2641.44       107.27 o                         
  19  75   1       2340.33       2876.82       105.23 o                         
  21  75   1       1872.52       1925.91        77.56 o                         
  23  75   1       1333.35       1617.22        77.82 o                         
   1  77   1        565.62        556.59        80.17 o                         
   3  77   1        929.19        617.16        80.40 o                         
   5  77   1       6665.70       6573.97       181.15 o                         
   7  77   1        870.39        799.25       104.70 o                         
   9  77   1       4884.71       4585.80       144.10 o                         
  11  77   1       2407.96       2313.29       119.78 o                         
  13  77   1       2184.41       2164.55       114.37 o                         
  15  77   1       1212.57       1133.97        85.23 o                         
  17  77   1        646.92        624.42        76.23 o                         
  19  77   1       2146.74       2142.25        89.88 o                         
  21  77   1       3604.96       4202.08       125.80 o                         
   1  79   1        369.24        354.33        83.55 o                         
   3  79   1       3650.48       3364.01       121.09 o                         
   5  79   1       6000.94       5829.09       149.55 o                         
   7  79   1      10596.04      10673.01       222.31 o                         
   9  79   1       5684.89       5887.54       180.23 o                         
  11  79   1       1994.17       1857.57       143.06 o                         
  13  79   1        896.18        776.88        79.89 o                         
  15  79   1        330.29        243.37        66.79 o                         
  17  79   1        162.05        113.76        66.73 o                         
  19  79   1         54.99         52.72        53.27 o                         
  21  79   1       1713.67       2012.79       112.39 o                         
   1  81   1       2374.82       2140.74       106.99 o                         
   3  81   1       2054.53       1917.66        96.87 o                         
   5  81   1       5279.01       5363.71       152.40 o                         
   7  81   1       7906.21       8071.80       327.81 o                         
   9  81   1       6760.40       7195.98       238.75 o                         
  11  81   1          9.83         10.57        66.32 o                         
  13  81   1        538.85        439.26       104.22 o                         
  15  81   1        118.49        102.33        58.69 o                         
  17  81   1         41.52         57.07        53.61 o                         
  19  81   1        820.50        801.69       114.70 o                         
  21  81   1        842.39        797.92        70.42 o                         
   1  83   1        276.97        288.23        61.04 o                         
   3  83   1        989.07        872.78        82.27 o                         
   5  83   1       5071.32       5011.96       159.22 o                         
   7  83   1       3105.41       3395.88       175.00 o                         
   9  83   1       4314.46       4237.11       154.56 o                         
  11  83   1       1807.08       1697.67       102.97 o                         
  13  83   1        765.57        777.45        80.34 o                         
  15  83   1        276.75        373.80        57.99 o                         
  17  83   1        120.23         43.65        62.53 o                         
  19  83   1         83.63        197.60        63.27 o                         
   1  85   1       2844.13       2573.77       100.56 o                         
   3  85   1       4319.26       4755.23       150.83 o                         
   5  85   1        879.34        803.66        79.97 o                         
   7  85   1       6854.90       7102.57       192.57 o                         
   9  85   1         63.11         47.03        71.69 o                         
  11  85   1       2008.63       2218.22       114.43 o                         
  13  85   1         36.44         90.97        60.22 o                         
  15  85   1        645.46        663.43        61.89 o                         
  17  85   1        342.84        398.67        58.98 o                         
  19  85   1       2265.91       2560.87        95.01 o                         
   1  87   1        479.75        450.62        62.92 o                         
   3  87   1        379.14        316.35        61.71 o                         
   5  87   1        949.69       1058.81        91.55 o                         
   7  87   1        529.59        594.75        78.92 o                         
   9  87   1        374.52        165.07        67.67 o                         
  11  87   1         66.12        149.60        94.70 o                         
  13  87   1       3762.14       4482.00       139.60 o                         
  15  87   1        372.14        428.40        58.53 o                         
  17  87   1        103.65        157.34        71.77 o                         
   1  89   1        459.95        349.50        61.29 o                         
   3  89   1        205.43        246.61        59.36 o                         
   5  89   1       5315.57       5780.72       167.24 o                         
   7  89   1        863.81        993.00       118.43 o                         
   9  89   1        415.44        466.39       110.87 o                         
  11  89   1       3579.93       3943.82       137.56 o                         
  13  89   1        148.27        132.24        55.30 o                         
  15  89   1         82.68         21.28        53.02 o                         
  17  89   1       1363.44       1408.07        84.94 o                         
   1  91   1        234.66        221.09        56.73 o                         
   3  91   1       1995.86       1964.66        86.58 o                         
   5  91   1        567.47        535.48        65.68 o                         
   7  91   1        477.92        522.99        60.25 o                         
   9  91   1        152.43        108.71        59.36 o                         
  11  91   1       2767.02       2469.15       109.14 o                         
  13  91   1        723.31        805.10        63.82 o                         
  15  91   1        345.35        441.43        62.33 o                         
   1  93   1        569.67        516.25        75.60 o                         
   3  93   1        170.69        222.17        57.56 o                         
   5  93   1         36.08        -59.05        59.05 o                         
   7  93   1        288.84        298.42        54.46 o                         
   9  93   1        110.30        118.64        51.23 o                         
  11  93   1        784.01        916.96        61.45 o                         
  13  93   1       3513.79       3690.37       108.54 o                         
   1  95   1        394.90        402.06        68.01 o                         
   3  95   1        353.14        375.44        60.97 o                         
   5  95   1         90.75        102.23        54.86 o                         
   7  95   1       1419.56       1250.56        69.09 o                         
   9  95   1        270.72        281.01        50.96 o                         
  11  95   1       3236.33       3318.13       120.98 o                         
   1  97   1       1252.30       1405.54        76.59 o                         
   3  97   1        662.40        769.27        64.75 o                         
   5  97   1         68.93        103.42        60.55 o                         
   7  97   1        843.59        840.98        67.74 o                         
   9  97   1        176.79        264.96        50.68 o                         
  11  97   1       4570.62       4655.82       171.58 o                         
   1  99   1       1178.45       1142.84        88.18 o                         
   3  99   1          8.91        -14.37       102.77 o                         
   5  99   1        132.09         70.84        53.10 o                         
   7  99   1        587.35        369.60        62.64 o                         
   1 101   1       1008.93        983.77        92.84 o                         
   3 101   1         13.47         34.50        70.11 o                         
   5 101   1         15.36        -62.53        62.53 o                         
   2   0   2      35533.51      31623.24       555.15 o                         
   6   0   2      23330.37      25007.85       842.86 o                         
  10   0   2      43044.81      41768.86      2002.00 o                         
  14   0   2      51711.25      49780.24      4029.92 o                         
  18   0   2      22056.28      21548.02       351.46 o                         
  22   0   2       3354.13       3266.64       151.80 o                         
  26   0   2        756.76        724.92        83.59 o                         
  30   0   2       2377.00       2810.73       138.32 o                         
   0   2   2     101240.75      99820.82      2573.06 o                         
   2   2   2      41910.30      38390.64       504.87 o                         
   4   2   2       7971.13       7116.44       246.98 o                         
   6   2   2       5381.37       6438.92       321.34 o                         
   8   2   2       3989.98       4194.24       340.03 o                         
  10   2   2       1058.62       1069.61       393.73 o                         
  12   2   2      16546.08      16969.53       421.55 o                         
  14   2   2       1762.72       1629.83       338.23 o                         
  16   2   2       8979.90       9531.90      1019.23 o                         
  18   2   2       1110.35       1215.84        66.84 o                         
  20   2   2       2161.75       2043.71        78.29 o                         
  22   2   2       3258.29       2990.37       115.95 o                         
  24   2   2        736.68        657.40        52.71 o                         
  26   2   2        594.22        587.41        54.80 o                         
  28   2   2        627.15        607.85        52.75 o                         
  30   2   2       2122.59       2342.18        91.08 o                         
  32   2   2        183.41        172.40        41.61 o                         
   2   4   2      39924.54      38775.35       637.24 o                         
   4   4   2      19586.11      20233.58       379.13 o                         
   6   4   2      12965.29      13737.55       315.92 o                         
   8   4   2       6196.42       6109.86       468.03 o                         
  10   4   2      36355.25      39933.20      1181.63 o                         
  12   4   2       2376.76       2778.25       133.63 o                         
  14   4   2        349.27        279.39       134.93 o                         
  16   4   2       2048.41       1950.38       171.94 o                         
  18   4   2      23458.18      22146.13       223.31 o                         
  20   4   2        880.21        962.22        53.43 o                         
  22   4   2       2016.48       1772.83        67.57 o                         
  24   4   2        743.48        878.09        55.22 o                         
  26   4   2        504.54        507.27        53.03 o                         
  28   4   2         23.75         26.21        43.28 o                         
  30   4   2        760.77        741.47        68.00 o                         
  32   4   2       1448.79       1538.41        68.21 o                         
   2   6   2      24826.03      21951.95       366.75 o                         
   4   6   2      49823.30      47659.78       667.82 o                         
   6   6   2      23953.28      23136.41       423.70 o                         
   8   6   2       3504.60       3949.18       385.80 o                         
  10   6   2      93580.19      95586.12      2010.17 o                         
  12   6   2      62937.04      66560.11      1140.94 o                         
  14   6   2      20686.84      21096.38       783.20 o                         
  16   6   2       4611.09       4437.97       314.22 o                         
  18   6   2       3026.40       3230.76        81.27 o                         
  20   6   2       6980.91       6657.37       107.44 o                         
  22   6   2       2181.45       2113.43        76.78 o                         
  24   6   2       1646.37       1676.30        65.78 o                         
  26   6   2       3300.29       3700.94       100.07 o                         
  28   6   2       1454.57       1308.50        67.40 o                         
  30   6   2        996.35        994.90        56.32 o                         
  32   6   2       3383.10       3379.05        85.37 o                         
   2   8   2      30649.47      31016.28       507.89 o                         
   4   8   2      49496.57      46422.55       612.66 o                         
   6   8   2       1286.94       1283.85        76.27 o                         
   8   8   2         50.53       -262.46       290.84 o                         
  10   8   2      25688.88      27932.35      1098.56 o                         
  12   8   2       2535.82       2734.20       178.77 o                         
  14   8   2      58243.69      56079.50       891.62 o                         
  16   8   2      24576.43      24069.28       366.43 o                         
  18   8   2        131.44        127.97        44.68 o                         
  20   8   2       4952.98       4540.43       103.05 o                         
  22   8   2        696.62        637.00        60.85 o                         
  24   8   2       5841.70       5891.98       119.51 o                         
  26   8   2        583.56        620.43        54.20 o                         
  28   8   2        146.61        159.61        65.87 o                         
  30   8   2       1365.63       1430.02       100.43 o                         
  32   8   2       1943.45       2179.45        91.83 o                         
   0  10   2      45464.51      48411.45       991.15 o                         
   2  10   2       2928.60       2673.62        96.87 o                         
   4  10   2      99592.27      97319.30      1131.59 o                         
   6  10   2      38627.57      38953.67       584.15 o                         
   8  10   2       2568.14       2760.55       588.16 o                         
  10  10   2      35567.32      37937.07      1350.13 o                         
  12  10   2      42354.98      44288.19       855.36 o                         
  14  10   2       8902.12       8556.37       241.49 o                         
  16  10   2      29960.13      29786.21       423.72 o                         
  18  10   2       3031.24       2858.80        79.74 o                         
  20  10   2       2186.48       2051.82        83.18 o                         
  22  10   2       6268.31       6425.00       114.99 o                         
  24  10   2        535.24        377.46        82.18 o                         
  26  10   2       6828.03       6966.72       128.91 o                         
  28  10   2         89.69         68.35        44.82 o                         
  30  10   2       2365.25       2542.70       118.43 o                         
  32  10   2        485.96        461.10        44.17 o                         
   2  12   2      61445.89      62900.69       720.50 o                         
   4  12   2      55568.73      53906.87       758.61 o                         
   6  12   2        232.51        434.07        79.51 o                         
   8  12   2      11328.20      11265.71       275.19 o                         
  10  12   2       1985.98       2236.97       430.71 o                         
  12  12   2      57185.17      60076.00      1087.50 o                         
  14  12   2      65100.45      62318.57      1254.11 o                         
  16  12   2      14829.68      13748.91       195.09 o                         
  18  12   2      12419.24      11480.03       153.60 o                         
  20  12   2        286.83        226.48        73.31 o                         
  22  12   2       2071.03       1949.08        69.55 o                         
  24  12   2       6914.01       6843.73       129.39 o                         
  26  12   2        836.62        700.08        54.83 o                         
  28  12   2       2365.13       2328.67       138.62 o                         
  30  12   2        361.57        331.07        52.70 o                         
  32  12   2        809.47        895.03        52.61 o                         
   0  14   2     183204.97     179910.39      3240.01 o                         
   2  14   2      36828.22      36333.92       491.20 o                         
   4  14   2      97958.89      94659.66      1233.86 o                         
   6  14   2      13329.36      12378.45       402.59 o                         
   8  14   2      16146.64      16851.75       360.58 o                         
  10  14   2      11726.61      10845.54       659.62 o                         
  12  14   2       6506.79       6546.42       641.62 o                         
  14  14   2      49481.38      49048.36       888.70 o                         
  16  14   2       7817.37       7910.83       552.27 o                         
  18  14   2       3659.85       3621.35        88.14 o                         
  20  14   2       2795.87       2585.23        82.27 o                         
  22  14   2       1754.84       1631.29        65.81 o                         
  24  14   2       2171.19       2069.40        76.19 o                         
  26  14   2         81.14         66.88        44.63 o                         
  28  14   2       1012.64       1135.36        79.23 o                         
  30  14   2        547.41        616.26        91.54 o                         
  32  14   2       1088.84        993.88        97.58 o                         
   2  16   2       2900.98       2895.04        94.63 o                         
   4  16   2     117151.34     119226.07      1921.84 o                         
   6  16   2       7348.07       7341.20       557.08 o                         
   8  16   2      44493.02      45642.36       853.61 o                         
  10  16   2      52815.98      57184.81      1161.37 o                         
  12  16   2       2366.90       2630.98       904.93 o                         
  14  16   2      82416.45      84106.05      1831.31 o                         
  16  16   2      12844.26      12283.99       176.32 o                         
  18  16   2       3857.08       3737.46        94.16 o                         
  20  16   2       5547.75       5309.29       111.57 o                         
  22  16   2       3412.01       3131.64        86.23 o                         
  24  16   2       4717.24       4781.34       109.23 o                         
  26  16   2       2047.65       1797.42        73.58 o                         
  28  16   2        360.70        385.86        74.85 o                         
  30  16   2        548.94        512.82        57.72 o                         
  32  16   2        476.54        476.15        47.53 o                         
   0  18   2       9481.14      10590.39       354.45 o                         
   2  18   2      13856.83      14153.34       310.93 o                         
   4  18   2     124262.58     123562.30      1497.51 o                         
   6  18   2      61941.47      63886.10      1779.75 o                         
   8  18   2      80732.82      83814.88      1818.24 o                         
  10  18   2      36894.88      39798.71       697.05 o                         
  12  18   2      16235.97      18287.74       506.46 o                         
  14  18   2      18675.93      17625.80       467.65 o                         
  16  18   2       8750.97       8510.83       130.85 o                         
  18  18   2       8920.56       7886.92       129.64 o                         
  20  18   2      29465.95      29519.75       339.25 o                         
  22  18   2       4140.25       4063.11        97.32 o                         
  24  18   2       3089.59       3190.48       108.79 o                         
  26  18   2        205.66        141.63        48.55 o                         
  28  18   2       1119.19       1123.38        64.71 o                         
  30  18   2        115.59         80.39        51.63 o                         
  32  18   2       1904.63       2271.02        85.21 o                         
   2  20   2        210.07        196.32        41.61 o                         
   4  20   2      47399.21      45392.09       743.03 o                         
   6  20   2      62569.88      66637.14      1959.33 o                         
   8  20   2      12981.27      14326.58       762.87 o                         
  10  20   2      34040.51      37458.77      1078.18 o                         
  12  20   2      11925.17      12873.36       427.49 o                         
  14  20   2      10208.92      10227.54       213.82 o                         
  16  20   2       7451.24       7147.55       114.39 o                         
  18  20   2       4484.68       4269.01        99.79 o                         
  20  20   2       5661.49       5591.27       108.32 o                         
  22  20   2       3131.86       3141.81        87.85 o                         
  24  20   2        802.97        822.87        91.26 o                         
  26  20   2       2034.64       2004.78        74.59 o                         
  28  20   2       1729.82       1820.40       101.52 o                         
  30  20   2       1912.84       2231.85       120.32 o                         
  32  20   2        706.56        677.41        53.07 o                         
   0  22   2      32807.53      33676.20       899.26 o                         
   2  22   2      28450.62      28131.40       542.80 o                         
   4  22   2      49067.15      51274.95       834.56 o                         
   6  22   2     138198.61     143712.78      2119.72 o                         
   8  22   2       2104.96       2498.64       477.49 o                         
  10  22   2     155146.16     161002.23      2257.98 o                         
  12  22   2       6219.30       5534.52       467.67 o                         
  14  22   2       4655.95       3631.81       360.07 o                         
  16  22   2      13620.33      13375.87       173.32 o                         
  18  22   2       6979.56       6305.96       135.71 o                         
  20  22   2       6088.31       6109.54       114.00 o                         
  22  22   2       6595.51       6376.63       127.54 o                         
  24  22   2        765.13        738.52        63.55 o                         
  26  22   2        675.62        586.13        60.82 o                         
  28  22   2         58.53         28.99        44.66 o                         
  30  22   2         58.42         61.06        43.83 o                         
  32  22   2        558.38        477.56        48.30 o                         
   2  24   2      41438.18      42304.65       617.18 o                         
   4  24   2      28138.55      29512.36       485.88 o                         
   6  24   2     173728.41     181114.28      2613.19 o                         
   8  24   2      36189.07      38213.52       701.71 o                         
  10  24   2      47945.66      48630.53      1382.71 o                         
  12  24   2      73959.54      75358.81      3386.74 o                         
  14  24   2       2862.10       2666.24       319.20 o                         
  16  24   2       3113.37       2897.38        81.85 o                         
  18  24   2       8125.34       7529.02       171.97 o                         
  20  24   2       6178.53       6440.85       146.08 o                         
  22  24   2      12099.07      11691.25       169.41 o                         
  24  24   2        251.00        220.89        55.14 o                         
  26  24   2       1508.10       1467.50        79.13 o                         
  28  24   2        662.31        702.11        57.32 o                         
  30  24   2        362.69        399.22        52.63 o                         
  32  24   2        216.18        200.50        44.10 o                         
   0  26   2      37125.08      37397.59       883.16 o                         
   2  26   2      43450.38      45427.72       730.98 o                         
   4  26   2       5782.54       4789.52       308.43 o                         
   6  26   2       9412.64      11209.85       325.43 o                         
   8  26   2      31954.81      35423.32       730.30 o                         
  10  26   2      23403.23      24308.24       654.89 o                         
  12  26   2         94.08        295.12       142.89 o                         
  14  26   2      21449.34      22912.00       325.03 o                         
  16  26   2       2537.51       2700.63        77.21 o                         
  18  26   2        208.41        210.03        43.40 o                         
  20  26   2       3706.02       3420.90        96.65 o                         
  22  26   2       8459.10       8183.15       139.11 o                         
  24  26   2       4497.19       4405.77       157.84 o                         
  26  26   2        648.79        724.68        59.69 o                         
  28  26   2       3388.16       3481.27        95.72 o                         
  30  26   2        806.89        891.34        54.68 o                         
  32  26   2        407.18        463.07        47.27 o                         
   2  28   2       3341.06       3007.60       142.79 o                         
   4  28   2      55827.02      54776.05      1010.19 o                         
   6  28   2       6950.43       6354.19       477.10 o                         
   8  28   2      25541.45      27476.31       711.23 o                         
  10  28   2      81271.63      79385.62      1513.72 o                         
  12  28   2      15730.75      16074.46       359.66 o                         
  14  28   2      21452.57      21195.68       221.77 o                         
  16  28   2       5997.07       5705.89       111.40 o                         
  18  28   2        817.59        863.09        52.90 o                         
  20  28   2       6315.61       6278.96       122.09 o                         
  22  28   2       2191.14       2263.53        78.75 o                         
  24  28   2       1538.01       1669.97        84.66 o                         
  26  28   2        902.12        673.51        58.73 o                         
  28  28   2        638.12        603.00        52.64 o                         
  30  28   2        183.08        197.91        45.86 o                         
  32  28   2        471.79        458.15        50.35 o                         
   0  30   2      45921.95      48015.25      1128.07 o                         
   2  30   2       2730.44       2459.31       196.73 o                         
   4  30   2      13302.43      12359.02       284.90 o                         
   6  30   2       3349.27       2979.81       213.78 o                         
   8  30   2      42111.07      45416.68       770.07 o                         
  10  30   2       9978.45      11818.36       297.81 o                         
  12  30   2      64513.09      63221.61       677.82 o                         
  14  30   2       6973.71       7674.77       118.05 o                         
  16  30   2       3736.19       3669.53        87.81 o                         
  18  30   2       4423.34       4429.06       116.00 o                         
  20  30   2      10309.25       9753.20       167.90 o                         
  22  30   2       2180.16       2321.58        79.29 o                         
  24  30   2       4736.75       4952.48       110.55 o                         
  26  30   2         83.80         55.14        46.82 o                         
  28  30   2       2252.08       2216.52        73.96 o                         
  30  30   2        104.78        219.90        44.29 o                         
  32  30   2        761.59        875.81        50.69 o                         
   2  32   2       7748.42       8078.38       490.17 o                         
   4  32   2      21516.39      22922.31       487.17 o                         
   6  32   2       5062.78       5526.35       234.87 o                         
   8  32   2      75789.73      78968.74      1117.53 o                         
  10  32   2       5874.22       5247.03       364.49 o                         
  12  32   2      46774.63      47294.88       487.58 o                         
  14  32   2        306.96        344.05        46.43 o                         
  16  32   2        684.18        758.20        50.88 o                         
  18  32   2       1635.74       1616.77        63.54 o                         
  20  32   2       1506.18       1363.74        72.88 o                         
  22  32   2       4266.68       4338.65       106.64 o                         
  24  32   2        999.77       1040.75        67.15 o                         
  26  32   2        504.96        436.04        54.51 o                         
  28  32   2        156.08        138.90        54.80 o                         
  30  32   2        221.01        221.01        44.05 o                         
   0  34   2      35649.52      37561.38      2428.65 o                         
   2  34   2       1430.00       1425.02       226.43 o                         
   4  34   2      12083.00      11512.81       284.11 o                         
   6  34   2      11206.85      11811.19       310.03 o                         
   8  34   2       7275.86       7786.77       244.17 o                         
  10  34   2      39347.23      40600.49       475.84 o                         
  12  34   2      19323.68      18180.72       251.46 o                         
  14  34   2      13493.15      13775.46       168.02 o                         
  16  34   2       1558.04       1486.59        60.42 o                         
  18  34   2       1964.03       1898.92        76.58 o                         
  20  34   2       1494.32       1646.97        74.02 o                         
  22  34   2        113.45         62.19        50.53 o                         
  24  34   2       2628.73       2751.33        89.03 o                         
  26  34   2        186.95        213.75        52.08 o                         
  28  34   2       1810.88       1898.60       107.49 o                         
  30  34   2         66.19        151.04        79.60 o                         
   2  36   2       8169.18       8061.01       660.20 o
[truncated: 242,110 more chars]
